# Supplementary material for: Variation in plasma 25-hydroxyvitamin D2 and D3 in normal pregnancy with gestational age, sampling season, and complications: A longitudinal cohort study
Source: PLoS One. 2020 Apr 17;15(4):e0231657. doi: 10.1371/journal.pone.0231657 (PMC7164833; doi:10.1371/journal.pone.0231657)
Supplement: S1 File — (XLSX) [file pone.0231657.s001.xlsx]

## Sheet: VitDcalc_PLOSONE
new_id	USE_0	Samtykke	Exclude	VitD_komplikation	Sectio	Suspekt_sum	Suspekt_01	Alder	Agegroups	Paritet	Parity	GravMåde	SocKlasse	BMI	BMI_groups	Tobak	Smoking	GravSum	ForløsningSum	BarselKomplic	Ukomplic	Barnetsforløbpp	season	OBSPERIODER	D3	D3_LOQ	D2	D2_LOQ	D3D2	D3D2_LOQ	vitD_LOQ_under50	vitD_LOQ_under25	vitD_LOQ_under75	VitD_under_50	VitD_under_25	VitD_over_75	InklDato	Termin	Inkl2Termin	Partus2Termin	KommentartilPartus2termin	FF	Fødselsperiode	ReceiveDateODBC	Resmdr	ColToRECD	GravEnd	GENKliniskPartusDato	UdgåetDato
1358.77	0	1	1	0	0	0	0	36	2	2	1	0	4	21.5	1	0	0	0	0	0		0	4	2	69.2981	69.2981	0.762238	2.2	69.2981	71.4981	1	1	0	1	1	1	2006-11-16	2007-04-30	165	-6	ok	-171		2006-11-16	11	0	0	2007-05-06	05-12-2006
2546.78	0	1	1	0	0	0	0	32	2	1	0	0	1	20.5	1	0	0	1	5	3		2	4	2	67.2168	67.2168	0.270977	2.2	67.2168	69.4168	1	1	0	1	1	1	2006-11-01	2007-04-30	180	146	missed ab 05-12-2006	-34		2006-11-01	11	0	1	2006-12-05	05-12-2007
2596.78	0	1	1	0	0	0	0	32	2	3	2	0	4	23.5	1	0	0	0	0	0		0	4	2	80.2596	80.2596	3.18075	3.18075	83.4404	83.4404	1	1	1	1	1	0	2006-09-15	2007-02-23	161	-6		-157		2006-09-25	9	0	0	2007-03-01	25-09-2007
2596.78	0	1	1	0	0	0	0	32	2	3	2	0	4	23.5	1	0	0	0	0	0		0	4	2	71.5181	71.5181	-0.258073	2.2	71.5181	73.7181	1	1	0	1	1	1	2006-09-15	2007-02-23	161	-6		-167		2006-09-15	9	0	0	2007-03-01	25-09-2007
2621.41	1	0	0	0	0	0	0	36	2	2	1	0	2	21	1	0	0	0	0	0	ja	0	4	77	-0.217591	8.1	-0.371441	2.2	#NULL!	10.3	0	0	0	#NULL!	#NULL!	#NULL!	2007-05-09	2007-10-28	172	-1		1	1	2007-10-30	10	0	0	2007-10-29
2621.41	0	0	0	0	0	0	0	36	2	2	1	0	2	21	1	0	0	0	0	0	ja	0	3	4	55.1452	55.1452	0.00645183	2.2	55.1452	57.3452	1	1	0	1	1	1	2007-05-09	2007-10-28	172	-1		-84		2007-08-06	8	0	0	2007-10-29
2621.41	0	0	0	0	0	0	0	36	2	2	1	0	2	21	1	0	0	0	0	0	ja	0	2	2	51.8151	51.8151	0.611081	2.2	51.8151	54.0151	1	1	0	1	1	1	2007-05-09	2007-10-28	172	-1		-173		2007-05-09	5	0	0	2007-10-29
2621.41	0	0	0	0	0	0	0	36	2	2	1	0	2	21	1	0	0	0	0	0	ja	0	4	77	47.93	47.93	1.29129	2.2	49.2213	50.13	1	1	0	0	1	1	2007-05-09	2007-10-28	172	-1		1	1	2007-10-30	10	0	0	2007-10-29
2622.16	0	0	0	0	0	0	0	30	2	1	0	0	2	20.5	1	0	0	0	1	0	ja	0	3	2	83.0347	83.0347	0.800027	2.2	83.0347	85.2347	1	1	1	1	1	0	2007-08-22	2008-02-07	169	0		-169		2007-08-22	8	0	0	2008-02-07
2622.16	0	0	0	0	0	0	0	30	2	1	0	0	2	20.5	1	0	0	0	1	0	ja	0	4	3	87.0585	87.0585	1.2535	2.2	88.312	89.2585	1	1	1	1	1	0	2007-08-22	2008-02-07	169	0		-133		2007-09-29	9	2	0	2008-02-07
2622.16	0	0	0	0	0	0	0	30	2	1	0	0	2	20.5	1	0	0	0	1	0	ja	0	1	88	22.6768	22.6768	-0.295863	2.2	22.6768	24.8768	0	0	0	0	0	1	2007-08-22	2008-02-07	169	0		2	1	2008-02-11	2	2	0	2008-02-07
2622.16	0	0	0	0	0	0	0	30	2	1	0	0	2	20.5	1	0	0	0	1	0	ja	0	1	5	39.0497	39.0497	0.422134	2.2	39.0497	41.2497	0	1	0	0	1	1	2007-08-22	2008-02-07	169	0		-15		2008-01-23	1	0	0	2008-02-07
2622.16	0	0	0	0	0	0	0	30	2	1	0	0	2	20.5	1	0	0	0	1	0	ja	0	1	77	24.2031	24.2031	1.5936	2.2	25.7967	26.4031	0	1	0	0	1	1	2007-08-22	2008-02-07	169	0		1	1	2008-02-08	2	0	0	2008-02-07
2622.16	0	0	0	0	0	0	0	30	2	1	0	0	2	20.5	1	0	0	0	1	0	ja	0	4	3	49.3175	49.3175	3.33191	3.33191	52.6494	52.6494	1	1	0	1	1	1	2007-08-22	2008-02-07	169	0		-85		2007-11-14	11	0	0	2008-02-07
2634.16	0	0	0	0	0	0	0	33	2	1	0	0	1	20	1	0	0	1	1	0	ja	0	3	77	84.9772	84.9772	-0.220284	2.2	84.9772	87.1772	1	1	1	1	1	0	2007-06-29	2007-08-29	61	1		1	1	2007-08-29	8	0	0	2007-08-28
2634.16	0	0	0	0	0	0	0	33	2	1	0	0	1	20	1	0	0	1	1	0	ja	0	3	3	98.4364	98.4364	1.44245	2.2	99.8788	100.636	1	1	1	1	1	0	2007-06-29	2007-08-29	61	1		-88		2007-06-01	6	0	0	2007-08-28
2634.16	0	0	0	0	0	0	0	33	2	1	0	0	1	20	1	0	0	1	1	0	ja	0	3	88	80.5371	80.5371	4.46559	4.46559	85.0027	85.0027	1	1	1	1	1	0	2007-06-29	2007-08-29	61	1		2	1	2007-08-30	8	0	0	2007-08-28
2634.16	0	0	0	0	0	0	0	33	2	1	0	0	1	20	1	0	0	1	1	0	ja	0	2	2	27.3944	27.3944	-0.258073	2.2	27.3944	29.5944	0	1	0	0	1	1	2007-06-29	2007-08-29	61	1		-172		2007-03-09	3	0	0	2007-08-28
2634.16	0	0	0	0	0	0	0	33	2	1	0	0	1	20	1	0	0	1	1	0	ja	0	2	3	45.1549	45.1549	0.0442411	2.2	45.1549	47.3549	0	1	0	0	1	1	2007-06-29	2007-08-29	61	1		-138		2007-04-12	4	0	0	2007-08-28
2634.16	0	0	0	0	0	0	0	33	2	1	0	0	1	20	1	0	0	1	1	0	ja	0	3	5	60.8341	60.8341	1.9715	2.2	62.8056	63.0341	1	1	0	1	1	1	2007-06-29	2007-08-29	61	1		-25		2007-08-03	8	0	0	2007-08-28
2634.91	0	0	0	0	0	0	0	28	1	2	1	0	2	24	1	0	0	0	0	0	ja	0	2	77	27.1169	27.1169	-0.295863	2.2	27.1169	29.3169	0	1	0	0	1	1	2007-09-24	2008-04-04	193	-6		1	1	2008-04-11	4	0	0	2008-04-10
2634.91	0	0	0	0	0	0	0	28	1	2	1	0	2	24	1	0	0	0	0	0	ja	0	4	3	32.112	32.112	0.459924	2.2	32.112	34.312	0	1	0	0	1	1	2007-09-24	2008-04-04	193	-6		-143		2007-11-19	11	0	0	2008-04-10
2634.91	0	0	0	0	0	0	0	28	1	2	1	0	2	24	1	0	0	0	0	0	ja	0	2	66	28.0882	28.0882	0.64887	2.2	28.0882	30.2882	0	1	0	0	1	1	2007-09-24	2008-04-04	193	-6		0	1	2008-04-10	4	0	0	2008-04-10
2634.91	0	0	0	0	0	0	0	28	1	2	1	0	2	24	1	0	0	0	0	0	ja	0	1	4	33.2221	33.2221	0.837817	2.2	33.2221	35.4221	0	1	0	0	1	1	2007-09-24	2008-04-04	193	-6		-85		2008-01-16	1	0	0	2008-04-10
2634.91	0	0	0	0	0	0	0	28	1	2	1	0	2	24	1	0	0	0	0	0	ja	0	4	2	50.0113	50.0113	0.875606	2.2	50.0113	52.2113	1	1	0	1	1	1	2007-09-24	2008-04-04	193	-6		-183		2007-10-10	10	0	0	2008-04-10
2634.91	0	0	0	0	0	0	0	28	1	2	1	0	2	24	1	0	0	0	0	0	ja	0	2	5	29.4757	29.4757	1.17792	2.2	30.6536	31.6757	0	1	0	0	1	1	2007-09-24	2008-04-04	193	-6		-15		2008-03-26	3	0	0	2008-04-10
2647.41	0	0	0	0	0	0	0	27	1	1	0	0	2	21	1	0	0	0	0	0	ja	0	1	2	35.4421	35.4421	-0.0313375	2.2	35.4421	37.6421	0	1	0	0	1	1	2007-05-18	2007-08-07	81	8		-178		2007-02-02	2	0	0	2007-07-30
2647.41	0	0	0	0	0	0	0	27	1	1	0	0	2	21	1	0	0	0	0	0	ja	0	3	5	35.3034	35.3034	0.762238	2.2	35.3034	37.5034	0	1	0	0	1	1	2007-05-18	2007-08-07	81	8		-3		2007-07-27	7	0	0	2007-07-30
2647.41	0	0	0	0	0	0	0	27	1	1	0	0	2	21	1	0	0	0	0	0	ja	0	2	4	52.0926	52.0926	1.36687	2.2	53.4595	54.2926	1	1	0	1	1	1	2007-05-18	2007-08-07	81	8		-73		2007-05-18	5	0	0	2007-07-30
2647.41	0	0	0	0	0	0	0	27	1	1	0	0	2	21	1	0	0	0	0	0	ja	0	3	88	39.3272	39.3272	2.76507	2.76507	42.0923	42.0923	0	1	0	0	1	1	2007-05-18	2007-08-07	81	8		2	1	2007-08-01	8	0	0	2007-07-30
2647.41	0	0	0	0	0	0	0	27	1	1	0	0	2	21	1	0	0	0	0	0	ja	0	3	66	48.6237	48.6237	3.55865	3.55865	52.1824	52.1824	1	1	0	1	1	1	2007-05-18	2007-08-07	81	8		0	1	2007-07-30	7	0	0	2007-07-30
3771.78	0	0	0	0	0	0	0	33	2	1	0	0	2	19.5	1	0	0	0	1	1	ja	0	3	66	76.7908	76.7908	-0.333652	2.2	76.7908	78.9908	1	1	1	1	1	0	2007-04-03	2007-08-18	137	-12		0	1	2007-08-30	8	0	0	2007-08-30
3771.78	0	0	0	0	0	0	0	33	2	1	0	0	2	19.5	1	0	0	0	1	1	ja	0	2	3	62.4991	62.4991	0.00645183	2.2	62.4991	64.6991	1	1	0	1	1	1	2007-04-03	2007-08-18	137	-12		-149		2007-04-03	4	0	0	2007-08-30
3771.78	0	0	0	0	0	0	0	33	2	1	0	0	2	19.5	1	0	0	0	1	1	ja	0	2	4	68.743	68.743	0.346556	2.2	68.743	70.943	1	1	0	1	1	1	2007-04-03	2007-08-18	137	-12		-93		2007-05-29	5	0	0	2007-08-30
3771.78	0	0	0	0	0	0	0	33	2	1	0	0	2	19.5	1	0	0	0	1	1	ja	0	2	2	51.2601	51.2601	0.913395	2.2	51.2601	53.4601	1	1	0	1	1	1	2007-04-03	2007-08-18	137	-12		-170		2007-03-13	3	0	0	2007-08-30
3771.78	0	0	0	0	0	0	0	33	2	1	0	0	2	19.5	1	0	0	0	1	1	ja	0	3	5	72.3506	72.3506	1.85813	2.2	74.2088	74.5506	1	1	0	1	1	1	2007-04-03	2007-08-18	137	-12		-30		2007-07-31	7	0	0	2007-08-30
3771.92	0	0	0	0	0	0	0	32	2	2	1	0	1	19	1	0	0	0	0	0	ja	0	3	77	64.5804	64.5804	-0.258073	2.2	64.5804	66.7804	1	1	0	1	1	1	2006-12-13	2007-05-27	165	-9		1	1	2007-06-06	6	0	0	2007-06-05
3771.92	0	0	0	0	0	0	0	32	2	2	1	0	1	19	1	0	0	0	0	0	ja	0	4	2	52.3701	52.3701	-0.0691268	2.2	52.3701	54.5701	1	1	0	1	1	1	2006-12-13	2007-05-27	165	-9		-189		2006-11-28	11	0	0	2007-06-05
3771.92	0	0	0	0	0	0	0	32	2	2	1	0	1	19	1	0	0	0	0	0	ja	0	1	3	33.2221	33.2221	0.270977	2.2	33.2221	35.4221	0	1	0	0	1	1	2006-12-13	2007-05-27	165	-9		-98		2007-02-27	2	0	0	2007-06-05
3771.92	0	0	0	0	0	0	0	32	2	2	1	0	1	19	1	0	0	0	0	0	ja	0	2	5	62.6379	62.6379	0.800027	2.2	62.6379	64.8379	1	1	0	1	1	1	2006-12-13	2007-05-27	165	-9		-11		2007-05-25	5	0	0	2007-06-05
3771.92	0	0	0	0	0	0	0	32	2	2	1	0	1	19	1	0	0	0	0	0	ja	0	1	3	47.0975	47.0975	1.5936	2.2	48.6911	49.2975	0	1	0	0	1	1	2006-12-13	2007-05-27	165	-9		-148		2007-01-08	1	0	0	2007-06-05
3772.16	0	0	0	0	0	0	0	30	2	2	1	0	4	33	3	0	0	0	1	0	ja	0	1	88	14.6291	14.6291	-0.333652	2.2	14.6291	16.8291	0	0	0	0	0	1	2006-08-24	2007-02-06	166	6		1	1	2007-02-01	2	0	0	2007-01-31
3772.16	0	0	0	0	0	0	0	30	2	2	1	0	4	33	3	0	0	0	1	0	ja	0	1	66	14.7678	14.7678	-0.220284	2.2	14.7678	16.9678	0	0	0	0	0	1	2006-08-24	2007-02-06	166	6		0	1	2007-01-31	1	0	0	2007-01-31
3772.16	0	0	0	0	0	0	0	30	2	2	1	0	4	33	3	0	0	0	1	0	ja	0	1	77	18.0979	18.0979	0.64887	2.2	18.0979	20.2979	0	0	0	0	0	1	2006-08-24	2007-02-06	166	6		0	1	2007-01-31	1	0	0	2007-01-31
3772.16	0	0	0	0	0	0	0	30	2	2	1	0	4	33	3	0	0	0	1	0	ja	0	3	2	36.9684	36.9684	0.00645183	2.2	36.9684	39.1684	0	1	0	0	1	1	2006-08-24	2007-02-06	166	6		-160		2006-08-24	8	0	0	2007-01-31
3772.16	0	0	0	0	0	0	0	30	2	2	1	0	4	33	3	0	0	0	1	0	ja	0	4	2	31.557	31.557	0.308766	2.2	31.557	33.757	0	1	0	0	1	1	2006-08-24	2007-02-06	166	6		-141		2006-09-12	9	0	0	2007-01-31
3772.16	0	0	0	0	0	0	0	30	2	2	1	0	4	33	3	0	0	0	1	0	ja	0	1	5	26.1456	26.1456	0.724449	2.2	26.1456	28.3456	0	1	0	0	1	1	2006-08-24	2007-02-06	166	6		-14		2007-01-17	1	0	0	2007-01-31
3772.16	0	0	0	0	0	0	0	30	2	2	1	0	4	33	3	0	0	0	1	0	ja	0	4	3	34.6096	34.6096	2.72728	2.72728	37.3369	37.3369	0	1	0	0	1	1	2006-08-24	2007-02-06	166	6		-83		2006-11-09	11	0	0	2007-01-31
3784.41	0	0	0	0	0	0	0	32	2	1	0	0	4	19	1	0	0	0	0	0	ja	0	3	4	39.1885	39.1885	-0.220284	2.2	39.1885	41.3885	0	1	0	0	1	1	2007-06-04	2007-08-22	79	-10		-89		2007-06-04	6	0	0	2007-09-01
3784.41	0	0	0	0	0	0	0	32	2	1	0	0	4	19	1	0	0	0	0	0	ja	0	2	2	38.4947	38.4947	-0.0313375	2.2	38.4947	40.6947	0	1	0	0	1	1	2007-06-04	2007-08-22	79	-10		-155		2007-03-30	3	0	0	2007-09-01
3784.41	0	0	0	0	0	0	0	32	2	1	0	0	4	19	1	0	0	0	0	0	ja	0	1	2	32.6671	32.6671	0.308766	2.2	32.6671	34.8671	0	1	0	0	1	1	2007-06-04	2007-08-22	79	-10		-194		2007-02-19	2	0	0	2007-09-01
3784.41	0	0	0	0	0	0	0	32	2	1	0	0	4	19	1	0	0	0	0	0	ja	0	4	77	40.4373	40.4373	0.422134	2.2	40.4373	42.6373	0	1	0	0	1	1	2007-06-04	2007-08-22	79	-10		1	1	2007-09-03	9	1	0	2007-09-01
3784.41	0	0	0	0	0	0	0	32	2	1	0	0	4	19	1	0	0	0	0	0	ja	0	3	5	45.1549	45.1549	2.23602	2.23602	47.3909	47.3909	0	1	0	0	1	1	2007-06-04	2007-08-22	79	-10		-26		2007-08-06	8	0	0	2007-09-01
3797.52	0	0	0	1	0	1	1	27	1	1	0	0	5	19.5	1	3	1	1	1	0	neo	1	3	3	23.093	23.093	-0.258073	2.2	23.093	25.293	0	1	0	0	0	1	2007-06-06	2007-12-21	198	59	ok	-78		2007-08-06	8	0	0	2007-10-23	23-10-2007
3797.52	0	0	0	1	0	1	1	27	1	1	0	0	5	19.5	1	3	1	1	1	0	neo	1	3	1	38.7722	38.7722	-0.220284	2.2	38.7722	40.9722	0	1	0	0	1	1	2007-06-06	2007-12-21	198	59	ok	-134		2007-06-11	6	0	0	2007-10-23	23-10-2007
3797.52	0	0	0	1	0	1	1	27	1	1	0	0	5	19.5	1	3	1	1	1	0	neo	1	4	4	39.3272	39.3272	2.08486	2.2	41.4121	41.5272	0	1	0	0	1	1	2007-06-06	2007-12-21	198	59	ok	-15		2007-10-08	10	0	0	2007-10-23	23-10-2007
3809.4	1	0	0	0	0	0	0	31	2	2	1	0	1	19	1	0	0	0	0	0	ja	0	1	2	-0.0788374	8.1	-0.182495	2.2	#NULL!	10.3	0	0	0	#NULL!	#NULL!	#NULL!	2007-01-27	2007-07-16	170	-8		-194		2007-01-11	1	0	0	2007-07-24
3809.4	0	0	0	0	0	0	0	31	2	2	1	0	1	19	1	0	0	0	0	0	ja	0	1	2	53.3414	53.3414	2.50055	2.50055	55.8419	55.8419	1	1	0	1	1	1	2007-01-27	2007-07-16	170	-8		-152		2007-02-22	2	0	0	2007-07-24
3809.4	0	0	0	0	0	0	0	31	2	2	1	0	1	19	1	0	0	0	0	0	ja	0	3	5	48.485	48.485	3.0296	3.0296	51.5146	51.5146	1	1	0	1	1	1	2007-01-27	2007-07-16	170	-8		-33		2007-06-21	6	0	0	2007-07-24
3809.4	0	0	0	0	0	0	0	31	2	2	1	0	1	19	1	0	0	0	0	0	ja	0	2	3	47.5137	47.5137	3.59644	3.59644	51.1101	51.1101	1	1	0	1	1	1	2007-01-27	2007-07-16	170	-8		-96		2007-04-19	4	0	0	2007-07-24
3809.4	0	0	0	0	0	0	0	31	2	2	1	0	1	19	1	0	0	0	0	0	ja	0	1	2	68.0493	68.0493	4.91906	4.91906	72.9683	72.9683	1	1	0	1	1	1	2007-01-27	2007-07-16	170	-8		-194		2007-01-11	1	0	0	2007-07-24
3810.03	0	0	0	0	0	0	0	27	1	1	0	0	3	21	1	0	0	0	1	0	ja	0	2	4	110.508	110.508	0.686659	2.2	110.508	112.708	1	1	1	1	1	0	2006-12-28	2007-06-27	181	-6		-84		2007-04-10	4	0	0	2007-07-03
3810.03	0	0	0	0	0	0	0	27	1	1	0	0	3	21	1	0	0	0	1	0	ja	0	3	5	79.1496	79.1496	0.837817	2.2	79.1496	81.3496	1	1	1	1	1	0	2006-12-28	2007-06-27	181	-6		-14		2007-06-19	6	0	0	2007-07-03
3810.03	0	0	0	0	0	0	0	27	1	1	0	0	3	21	1	0	0	0	1	0	ja	0	1	2	78.1783	78.1783	2.61391	2.61391	80.7922	80.7922	1	1	1	1	1	0	2006-12-28	2007-06-27	181	-6		-148		2007-02-05	2	0	0	2007-07-03
3810.03	0	0	0	0	0	0	0	27	1	1	0	0	3	21	1	0	0	0	1	0	ja	0	3	88	60.2791	60.2791	-0.144705	2.2	60.2791	62.4791	1	1	0	1	1	1	2006-12-28	2007-06-27	181	-6		2	1	2007-07-05	7	0	0	2007-07-03
3810.03	0	0	0	0	0	0	0	27	1	1	0	0	3	21	1	0	0	0	1	0	ja	0	1	1	33.0833	33.0833	0.0442411	2.2	33.0833	35.2833	0	1	0	0	1	1	2006-12-28	2007-06-27	181	-6		-196		2006-12-19	12	0	0	2007-07-03
3810.03	0	0	0	0	0	0	0	27	1	1	0	0	3	21	1	0	0	0	1	0	ja	0	3	77	58.8915	58.8915	1.2535	2.2	60.145	61.0915	1	1	0	1	1	1	2006-12-28	2007-06-27	181	-6		1	1	2007-07-04	7	0	0	2007-07-03
3821.26	0	1	1	0	1	1	1	36	2	2	1	0	1	23	1	0	0	0	4	2	Glostrup	1	1	4	76.9295	76.9295	0.762238	2.2	76.9295	79.1295	1	1	1	1	1	0	2006-11-02	2007-05-01	180	13		-62		2007-02-15	2	0	#NULL!	2007-04-18
3821.26	0	1	1	0	1	1	1	36	2	2	1	0	1	23	1	0	0	0	4	2	Glostrup	1	2	88	49.04	49.04	-0.333652	2.2	49.04	51.24	1	1	0	0	1	1	2006-11-02	2007-05-01	180	13		2	1	2007-04-20	4	0	#NULL!	2007-04-18
3821.26	0	1	1	0	1	1	1	36	2	2	1	0	1	23	1	0	0	0	4	2	Glostrup	1	2	66	69.8531	69.8531	-0.258073	2.2	69.8531	72.0531	1	1	0	1	1	1	2006-11-02	2007-05-01	180	13		0	1	2007-04-18	4	0	#NULL!	2007-04-18
3821.26	0	1	1	0	1	1	1	36	2	2	1	0	1	23	1	0	0	0	4	2	Glostrup	1	2	5	55.9777	55.9777	1.66918	2.2	57.6469	58.1777	1	1	0	1	1	1	2006-11-02	2007-05-01	180	13		-6		2007-04-12	4	0	#NULL!	2007-04-18
3821.26	0	1	1	0	1	1	1	36	2	2	1	0	1	23	1	0	0	0	4	2	Glostrup	1	4	2	62.9154	62.9154	2.19823	2.2	65.1136	65.1154	1	1	0	1	1	1	2006-11-02	2007-05-01	180	13		-167		2006-11-02	11	0	#NULL!	2007-04-18
3821.26	0	1	1	0	1	1	1	36	2	2	1	0	1	23	1	0	0	0	4	2	Glostrup	1	1	2	69.5756	69.5756	3.33191	3.33191	72.9075	72.9075	1	1	0	1	1	1	2006-11-02	2007-05-01	180	13		-131		2006-12-08	12	0	#NULL!	2007-04-18
3821.41	0	0	0	0	1	1	1	36	2	2	1	0	4	22.5	1	0	0	0	4	0	ja	0	4	4	77.9008	77.9008	1.70697	2.2	79.6078	80.1008	1	1	1	1	1	0	2007-06-19	2007-12-20	184	7		-58		2007-10-16	10	0	0	2007-12-13
3821.41	0	0	0	0	1	1	1	36	2	2	1	0	4	22.5	1	0	0	0	4	0	ja	0	1	77	59.169	59.169	-0.333652	2.2	59.169	61.369	1	1	0	1	1	1	2007-06-19	2007-12-20	184	7		1	1	2007-12-14	12	0	0	2007-12-13
3821.41	0	0	0	0	1	1	1	36	2	2	1	0	4	22.5	1	0	0	0	4	0	ja	0	3	2	54.8677	54.8677	0.535502	2.2	54.8677	57.0677	1	1	0	1	1	1	2007-06-19	2007-12-20	184	7		-149		2007-07-17	7	0	0	2007-12-13
3821.41	0	0	0	0	1	1	1	36	2	2	1	0	4	22.5	1	0	0	0	4	0	ja	0	4	5	68.188	68.188	0.875606	2.2	68.188	70.388	1	1	0	1	1	1	2007-06-19	2007-12-20	184	7		-16		2007-11-27	11	0	0	2007-12-13
3821.41	0	0	0	0	1	1	1	36	2	2	1	0	4	22.5	1	0	0	0	4	0	ja	0	3	2	71.7956	71.7956	1.36687	2.2	73.1625	73.9956	1	1	0	1	1	1	2007-06-19	2007-12-20	184	7		-135		2007-07-31	7	0	0	2007-12-13
3821.41	0	0	0	0	1	1	1	36	2	2	1	0	4	22.5	1	0	0	0	4	0	ja	0	1	66	63.4704	63.4704	2.34939	2.34939	65.8198	65.8198	1	1	0	1	1	1	2007-06-19	2007-12-20	184	7		-1	1	2007-12-12	12	0	0	2007-12-13
3821.54	0	0	0	0	0	0	0	34	2	1	0	0	1	17	0	0	0	0	0	3	ja	0	4	2	52.7864	52.7864	0.64887	2.2	52.7864	54.9864	1	1	0	1	1	1	2006-10-02	2007-03-01	150	8		-142		2006-10-02	10	0	0	2007-02-21	27-01-2007
3822.26	0	0	0	0	0	0	0	29	1	1	0	0	3	23	1	0	0	0	0	0	ja	0	3	66	89.5561	89.5561	0.0442411	2.2	89.5561	91.7561	1	1	1	1	1	0	2007-07-02	2007-07-13	11	-11		0	1	2007-07-24	7	0	0	2007-07-24
3822.26	0	0	0	0	0	0	0	29	1	1	0	0	3	23	1	0	0	0	0	0	ja	0	3	88	78.0395	78.0395	0.535502	2.2	78.0395	80.2395	1	1	1	1	1	0	2007-07-02	2007-07-13	11	-11		2	1	2007-07-26	7	0	0	2007-07-24
3822.26	0	0	0	0	0	0	0	29	1	1	0	0	3	23	1	0	0	0	0	0	ja	0	3	77	75.9582	75.9582	1.78255	2.2	77.7408	78.1582	1	1	1	1	1	0	2007-07-02	2007-07-13	11	-11		1	1	2007-07-25	7	0	0	2007-07-24
3822.26	0	0	0	0	0	0	0	29	1	1	0	0	3	23	1	0	0	0	0	0	ja	0	3	5	80.1209	80.1209	3.3697	3.3697	83.4906	83.4906	1	1	1	1	1	0	2007-07-02	2007-07-13	11	-11		-34		2007-06-20	6	0	0	2007-07-24
3822.26	0	0	0	0	0	0	0	29	1	1	0	0	3	23	1	0	0	0	0	0	ja	0	1	3	37.1072	37.1072	0.686659	2.2	37.1072	39.3072	0	1	0	0	1	1	2007-07-02	2007-07-13	11	-11		-151		2007-02-23	2	0	0	2007-07-24
3822.26	0	0	0	0	0	0	0	29	1	1	0	0	3	23	1	0	0	0	0	0	ja	0	2	3	43.2123	43.2123	0.800027	2.2	43.2123	45.4123	0	1	0	0	1	1	2007-07-02	2007-07-13	11	-11		-104		2007-04-11	4	0	0	2007-07-24
3822.26	0	0	0	0	0	0	0	29	1	1	0	0	3	23	1	0	0	0	0	0	ja	0	1	2	48.485	48.485	2.34939	2.34939	50.8344	50.8344	1	1	0	1	1	1	2007-07-02	2007-07-13	11	-11		-188		2007-01-17	1	0	0	2007-07-24
3822.65	1	0	0	0	0	0	0	25	1	1	0	0	3	25	2	0	0	0	2	0	ja	0	1	3	0.892439	8.1	-0.295863	2.2	#NULL!	10.3	0	0	0	#NULL!	#NULL!	#NULL!	2006-11-22	2007-05-09	168	10		-80		2007-02-08	2	0	0	2007-04-29
3822.65	0	0	0	0	0	0	0	25	1	1	0	0	3	25	2	0	0	0	2	0	ja	0	2	88	40.1598	40.1598	-0.258073	2.2	40.1598	42.3598	0	1	0	0	1	1	2006-11-22	2007-05-09	168	10		2	1	2007-05-01	5	0	0	2007-04-29
3822.65	0	0	0	0	0	0	0	25	1	1	0	0	3	25	2	0	0	0	2	0	ja	0	2	66	38.6335	38.6335	0.0442411	2.2	38.6335	40.8335	0	1	0	0	1	1	2006-11-22	2007-05-09	168	10		0	1	2007-04-29	4	0	0	2007-04-29
3822.65	0	0	0	0	0	0	0	25	1	1	0	0	3	25	2	0	0	0	2	0	ja	0	1	2	35.9971	35.9971	0.308766	2.2	35.9971	38.1971	0	1	0	0	1	1	2006-11-22	2007-05-09	168	10		-136		2006-12-14	12	0	0	2007-04-29
3822.65	0	0	0	0	0	0	0	25	1	1	0	0	3	25	2	0	0	0	2	0	ja	0	4	2	42.1023	42.1023	0.724449	2.2	42.1023	44.3023	0	1	0	0	1	1	2006-11-22	2007-05-09	168	10		-178		2006-11-02	11	0	0	2007-04-29
3822.65	0	0	0	0	0	0	0	25	1	1	0	0	3	25	2	0	0	0	2	0	ja	0	2	5	41.9636	41.9636	1.82034	2.2	43.7839	44.1636	0	1	0	0	1	1	2006-11-22	2007-05-09	168	10		-10		2007-04-19	4	0	0	2007-04-29
3822.65	0	0	0	0	0	0	0	26	1	1	0	0	5	18	0	0	0	0	0	0	ja	0	4	66	44.4611	44.4611	1.40466	2.2	45.8658	46.6611	0	1	0	0	1	1	2007-03-26	2007-09-23	181	10		0	1	2007-09-13	9	0	0	2007-09-13
3822.65	0	0	0	0	0	0	0	26	1	1	0	0	5	18	0	0	0	0	0	0	ja	0	2	2	28.0882	28.0882	1.85813	2.2	29.9463	30.2882	0	1	0	0	1	1	2007-03-26	2007-09-23	181	10		-168		2007-03-29	3	0	0	2007-09-13
3822.65	0	0	0	0	0	0	0	26	1	1	0	0	5	18	0	0	0	0	0	0	ja	0	2	2	28.2269	28.2269	1.9715	2.2	30.1984	30.4269	0	1	0	0	1	1	2007-03-26	2007-09-23	181	10		-136		2007-04-30	4	0	0	2007-09-13
3822.65	0	0	0	0	0	0	0	26	1	1	0	0	5	18	0	0	0	0	0	0	ja	0	4	77	47.93	47.93	2.16044	2.2	50.0904	50.13	1	1	0	1	1	1	2007-03-26	2007-09-23	181	10		1	1	2007-09-14	9	0	0	2007-09-13
3822.65	0	0	0	0	0	0	0	26	1	1	0	0	5	18	0	0	0	0	0	0	ja	0	3	4	55.4227	55.4227	3.06739	3.06739	58.4901	58.4901	1	1	0	1	1	1	2007-03-26	2007-09-23	181	10		-70		2007-07-05	7	0	0	2007-09-13
3833.89	0	0	0	0	0	0	0	35	2	3	2	0	3	20	1	0	0	0	0	0	ja	0	2	5	18.0979	18.0979	0.459924	2.2	18.0979	20.2979	0	0	0	0	0	1	2006-12-13	2007-04-25	133	-9		-36		2007-03-29	3	0	0	2007-05-04
3833.89	0	0	0	0	0	0	0	35	2	3	2	0	3	20	1	0	0	0	0	0	ja	0	1	3	45.2937	45.2937	1.32908	2.2	46.6227	47.4937	0	1	0	0	1	1	2006-12-13	2007-04-25	133	-9		-99		2007-01-25	1	0	0	2007-05-04
3833.89	0	0	0	0	0	0	0	35	2	3	2	0	3	20	1	0	0	0	0	0	ja	0	2	66	41.6861	41.6861	1.44245	2.2	43.1285	43.8861	0	1	0	0	1	1	2006-12-13	2007-04-25	133	-9		0	1	2007-05-07	5	3	0	2007-05-04
3833.89	0	0	0	0	0	0	0	35	2	3	2	0	3	20	1	0	0	0	0	0	ja	0	4	2	30.3082	30.3082	1.85813	2.2	32.1664	32.5082	0	1	0	0	1	1	2006-12-13	2007-04-25	133	-9		-162		2006-11-23	11	0	0	2007-05-04
3833.89	0	0	0	0	0	0	0	35	2	3	2	0	3	20	1	0	0	0	0	0	ja	0	2	77	39.8823	39.8823	1.85813	2.2	41.7404	42.0823	0	1	0	0	1	1	2006-12-13	2007-04-25	133	-9		1	1	2007-05-07	5	2	0	2007-05-04
3834.77	0	0	0	0	0	0	0	29	1	1	0	0	4	21	1	0	0	1	1	0	ja	0	3	88	95.8	95.8	-0.295863	2.2	95.8	98	1	1	1	1	1	0	2007-05-10	2007-08-12	94	-2		2	1	2007-08-16	8	0	0	2007-08-14
3834.77	0	0	0	0	0	0	0	29	1	1	0	0	4	21	1	0	0	1	1	0	ja	0	3	5	79.4271	79.4271	-0.182495	2.2	79.4271	81.6271	1	1	1	1	1	0	2007-05-10	2007-08-12	94	-2		-19		2007-07-26	7	0	0	2007-08-14
3834.77	0	0	0	0	0	0	0	29	1	1	0	0	4	21	1	0	0	1	1	0	ja	0	3	77	87.1973	87.1973	-0.182495	2.2	87.1973	89.3973	1	1	1	1	1	0	2007-05-10	2007-08-12	94	-2		1	1	2007-08-15	8	0	0	2007-08-14
3834.77	0	0	0	0	0	0	0	29	1	1	0	0	4	21	1	0	0	1	1	0	ja	0	2	3	76.5133	76.5133	2.50055	2.50055	79.0138	79.0138	1	1	1	1	1	0	2007-05-10	2007-08-12	94	-2		-96		2007-05-10	5	0	0	2007-08-14
3834.77	0	0	0	0	0	0	0	29	1	1	0	0	4	21	1	0	0	1	1	0	ja	0	2	3	55.5614	55.5614	-0.144705	2.2	55.5614	57.7614	1	1	0	1	1	1	2007-05-10	2007-08-12	94	-2		-141		2007-03-26	3	0	0	2007-08-14
3834.77	0	0	0	0	0	0	0	29	1	1	0	0	4	21	1	0	0	1	1	0	ja	0	1	1	58.3365	58.3365	-0.144705	2.2	58.3365	60.5365	1	1	0	1	1	1	2007-05-10	2007-08-12	94	-2		-196		2007-01-30	1	0	0	2007-08-14
3834.77	0	0	0	0	0	0	0	29	1	1	0	0	4	21	1	0	0	1	1	0	ja	0	3	66	65.1354	65.1354	2.08486	2.2	67.2203	67.3354	1	1	0	1	1	1	2007-05-10	2007-08-12	94	-2		0	1	2007-08-15	8	1	0	2007-08-14
3846.02	0	0	0	0	0	0	0	39	2	2	1	0	4	28	2	0	0	0	0	0	ja	0	4	2	64.4417	64.4417	-0.333652	2.2	64.4417	66.6417	1	1	0	1	1	1	2007-10-18	2008-04-23	188	16		-150		2007-11-09	11	0	0	2008-04-07
3846.02	0	0	0	0	0	0	0	39	2	2	1	0	4	28	2	0	0	0	0	0	ja	0	1	2	63.0541	63.0541	-0.182495	2.2	63.0541	65.2541	1	1	0	1	1	1	2007-10-18	2008-04-23	188	16		-125		2007-12-04	12	0	0	2008-04-07
3846.02	0	0	0	0	0	0	0	39	2	2	1	0	4	28	2	0	0	0	0	0	ja	0	2	66	65.968	65.968	0.497713	2.2	65.968	68.168	1	1	0	1	1	1	2007-10-18	2008-04-23	188	16		-1	1	2008-04-06	4	0	0	2008-04-07
3846.02	0	0	0	0	0	0	0	39	2	2	1	0	4	28	2	0	0	0	0	0	ja	0	2	77	52.7864	52.7864	0.573291	2.2	52.7864	54.9864	1	1	0	1	1	1	2007-10-18	2008-04-23	188	16		1	1	2008-04-08	4	0	0	2008-04-07
3846.02	0	0	0	0	0	0	0	39	2	2	1	0	4	28	2	0	0	0	0	0	ja	0	1	4	64.7192	64.7192	2.42497	2.42497	67.1442	67.1442	1	1	0	1	1	1	2007-10-18	2008-04-23	188	16		-66		2008-02-01	2	0	0	2008-04-07
3847.03	0	0	0	0	0	0	0	31	2	1	0	0	1	23	1	0	0	0	2	0	ja	0	1	3	38.356	38.356	-0.333652	2.2	38.356	40.556	0	1	0	0	1	1	2007-10-15	2008-04-29	197	9		-129		2007-12-13	12	0	0	2008-04-20
3847.03	0	0	0	0	0	0	0	31	2	1	0	0	1	23	1	0	0	0	2	0	ja	0	2	77	28.6432	28.6432	-0.295863	2.2	28.6432	30.8432	0	1	0	0	1	1	2007-10-15	2008-04-29	197	9		1	1	2008-04-21	4	0	0	2008-04-20
3847.03	0	0	0	0	0	0	0	31	2	1	0	0	1	23	1	0	0	0	2	0	ja	0	2	66	35.4421	35.4421	-0.182495	2.2	35.4421	37.6421	0	1	0	0	1	1	2007-10-15	2008-04-29	197	9		0	1	2008-04-20	4	0	0	2008-04-20
3847.03	0	0	0	0	0	0	0	31	2	1	0	0	1	23	1	0	0	0	2	0	ja	0	2	5	31.8345	31.8345	0.422134	2.2	31.8345	34.0345	0	1	0	0	1	1	2007-10-15	2008-04-29	197	9		-12		2008-04-08	4	0	0	2008-04-20
3847.03	0	0	0	0	0	0	0	31	2	1	0	0	1	23	1	0	0	0	2	0	ja	0	2	88	38.911	38.911	0.724449	2.2	38.911	41.111	0	1	0	0	1	1	2007-10-15	2008-04-29	197	9		2	1	2008-04-22	4	0	0	2008-04-20
3847.03	0	0	0	0	0	0	0	31	2	1	0	0	1	23	1	0	0	0	2	0	ja	0	4	2	40.2985	40.2985	0.800027	2.2	40.2985	42.4985	0	1	0	0	1	1	2007-10-15	2008-04-29	197	9		-166		2007-11-06	11	0	0	2008-04-20
3847.03	0	0	0	0	0	0	0	31	2	1	0	0	1	23	1	0	0	0	2	0	ja	0	1	4	39.1885	39.1885	1.48023	2.2	40.6687	41.3885	0	1	0	0	1	1	2007-10-15	2008-04-29	197	9		-75		2008-02-05	2	0	0	2008-04-20
3858.91	1	0	0	0	0	0	0	36	2	2	1	0	2	27	2	0	0	0	0	0	ja	0	4	5	0.19867	8.1	-0.220284	2.2	#NULL!	10.3	0	0	0	#NULL!	#NULL!	#NULL!	2007-03-29	2007-10-13	198	-2		-18		2007-09-29	9	2	0	2007-10-15
3858.91	0	0	0	0	0	0	0	36	2	2	1	0	2	27	2	0	0	0	0	0	ja	0	4	88	45.8487	45.8487	-0.295863	2.2	45.8487	48.0487	0	1	0	0	1	1	2007-03-29	2007-10-13	198	-2		2	1	2007-10-17	10	0	0	2007-10-15
3858.91	0	0	0	0	0	0	0	36	2	2	1	0	2	27	2	0	0	0	0	0	ja	0	4	5	60.5566	60.5566	-0.182495	2.2	60.5566	62.7566	1	1	0	1	1	1	2007-03-29	2007-10-13	198	-2		-18		2007-09-29	9	2	0	2007-10-15
3858.91	0	0	0	0	0	0	0	36	2	2	1	0	2	27	2	0	0	0	0	0	ja	0	3	4	60.9728	60.9728	0.0820304	2.2	60.9728	63.1728	1	1	0	1	1	1	2007-03-29	2007-10-13	198	-2		-81		2007-07-26	7	0	0	2007-10-15
3858.91	0	0	0	0	0	0	0	36	2	2	1	0	2	27	2	0	0	0	0	0	ja	0	4	77	41.8248	41.8248	1.21571	2.2	43.0405	44.0248	0	1	0	0	1	1	2007-03-29	2007-10-13	198	-2		1	1	2007-10-16	10	0	0	2007-10-15
3858.91	0	0	0	0	0	0	0	36	2	2	1	0	2	27	2	0	0	0	0	0	ja	0	4	66	47.375	47.375	1.63139	2.2	49.0064	49.575	0	1	0	0	1	1	2007-03-29	2007-10-13	198	-2		-1	1	2007-10-15	10	1	0	2007-10-15
3858.91	0	0	0	0	0	0	0	36	2	2	1	0	2	27	2	0	0	0	0	0	ja	0	2	2	47.7912	47.7912	2.3116	2.3116	50.1028	50.1028	1	1	0	1	1	1	2007-03-29	2007-10-13	198	-2		-172		2007-04-26	4	0	0	2007-10-15
3858.91	0	0	0	0	0	0	0	36	2	2	1	0	2	27	2	0	0	0	0	0	ja	0	2	3	67.4943	67.4943	2.3116	2.3116	69.8059	69.8059	1	1	0	1	1	1	2007-03-29	2007-10-13	198	-2		-139		2007-05-29	5	0	0	2007-10-15
3859.54	0	0	0	1	2	3	1	31	2	1	0	0	4	19	1	0	0	1	3	2	KAS-Gl	1	1	5	94.9675	94.9675	-0.295863	2.2	94.9675	97.1675	1	1	1	1	1	0	2007-08-17	2008-03-02	198	16		-3		2008-02-12	2	0	0	2008-02-15
3859.54	0	0	0	1	2	3	1	31	2	1	0	0	4	19	1	0	0	1	3	2	KAS-Gl	1	1	3	101.35	101.35	1.70697	2.2	103.057	103.55	1	1	1	1	1	0	2007-08-17	2008-03-02	198	16		-71		2007-12-06	12	0	0	2008-02-15
3859.54	0	0	0	1	2	3	1	31	2	1	0	0	4	19	1	0	0	1	3	2	KAS-Gl	1	4	2	90.5274	90.5274	1.85813	2.2	92.3855	92.7274	1	1	1	1	1	0	2007-08-17	2008-03-02	198	16		-141		2007-09-29	9	2	0	2008-02-15
3859.54	0	0	0	1	2	3	1	31	2	1	0	0	4	19	1	0	0	1	3	2	KAS-Gl	1	4	2	86.781	86.781	2.68949	2.68949	89.4705	89.4705	1	1	1	1	1	0	2007-08-17	2008-03-02	198	16		-126		2007-10-12	10	0	0	2008-02-15
3859.54	0	0	0	1	2	3	1	31	2	1	0	0	4	19	1	0	0	1	3	2	KAS-Gl	1	1	66	79.0108	79.0108	2.84065	2.84065	81.8515	81.8515	1	1	1	1	1	0	2007-08-17	2008-03-02	198	16		-1	1	2008-02-14	2	0	0	2008-02-15
3859.64	0	0	0	0	0	0	0	30	2	1	0	0	4	24	1	0	0	0	1	0	ja	0	3	1	75.9582	75.9582	0.875606	2.2	75.9582	78.1582	1	1	1	1	1	0	2007-08-10	2008-02-18	192	6		-186		2007-08-10	8	0	0	2008-02-12
3859.64	0	0	0	0	0	0	0	30	2	1	0	0	4	24	1	0	0	0	1	0	ja	0	4	3	81.3696	81.3696	1.06455	2.2	82.4342	83.5696	1	1	1	1	1	0	2007-08-10	2008-02-18	192	6		-134		2007-10-01	10	0	0	2008-02-12
3859.64	0	0	0	0	0	0	0	30	2	1	0	0	4	24	1	0	0	0	1	0	ja	0	1	4	78.0395	78.0395	3.48307	3.48307	81.5226	81.5226	1	1	1	1	1	0	2007-08-10	2008-02-18	192	6		-71		2007-12-03	12	0	0	2008-02-12
3859.64	0	0	0	0	0	0	0	30	2	1	0	0	4	24	1	0	0	0	1	0	ja	0	1	77	56.394	56.394	0.988974	2.2	56.394	58.594	1	1	0	1	1	1	2007-08-10	2008-02-18	192	6		1	1	2008-02-13	2	0	0	2008-02-12
3859.64	0	0	0	0	0	0	0	30	2	1	0	0	4	24	1	0	0	0	1	0	ja	0	1	5	52.6476	52.6476	1.51802	2.2	54.1656	54.8476	1	1	0	1	1	1	2007-08-10	2008-02-18	192	6		-36		2008-01-07	1	0	0	2008-02-12
3859.64	0	0	0	0	0	0	0	30	2	1	0	0	4	24	1	0	0	0	1	0	ja	0	1	5	41.6861	41.6861	1.93371	2.2	43.6198	43.8861	0	1	0	0	1	1	2007-08-10	2008-02-18	192	6		-15		2008-01-28	1	0	0	2008-02-12
3859.64	0	0	0	0	0	0	0	30	2	1	0	0	4	24	1	0	0	0	1	0	ja	0	1	66	50.0113	50.0113	2.3116	2.3116	52.3229	52.3229	1	1	0	1	1	1	2007-08-10	2008-02-18	192	6		0	1	2008-02-12	2	0	0	2008-02-12
3859.64	0	0	0	0	0	0	0	30	2	1	0	0	4	24	1	0	0	0	1	0	ja	0	1	88	48.6237	48.6237	2.68949	2.68949	51.3132	51.3132	1	1	0	1	1	1	2007-08-10	2008-02-18	192	6		2	1	2008-02-14	2	0	0	2008-02-12
3860.27	1	0	0	0	1	1	1	24	1	1	0	0	5	23	1	0	0	1	4	0	ja	0	3	77	1.03119	8.1	-0.295863	2.2	#NULL!	10.3	0	0	0	#NULL!	#NULL!	#NULL!	2007-02-07	2007-07-22	165	10		1	1	2007-07-13	7	0	0	2007-07-12
3860.27	0	0	0	0	1	1	1	24	1	1	0	0	5	23	1	0	0	1	4	0	ja	0	1	2	15.0453	15.0453	-0.295863	2.2	15.0453	17.2453	0	0	0	0	0	1	2007-02-07	2007-07-22	165	10		-162		2007-01-31	1	0	0	2007-07-12
3860.27	1	0	0	0	1	1	1	24	1	1	0	0	5	23	1	0	0	1	4	0	ja	0	3	88	0.19867	8.1	-0.258073	2.2	#NULL!	10.3	0	0	0	#NULL!	#NULL!	#NULL!	2007-02-07	2007-07-22	165	10		2	1	2007-07-14	7	0	0	2007-07-12
3860.27	0	0	0	0	1	1	1	24	1	1	0	0	5	23	1	0	0	1	4	0	ja	0	2	3	19.3467	19.3467	-0.258073	2.2	19.3467	21.5467	0	0	0	0	0	1	2007-02-07	2007-07-22	165	10		-78		2007-04-25	4	0	0	2007-07-12
3860.27	0	0	0	0	1	1	1	24	1	1	0	0	5	23	1	0	0	1	4	0	ja	0	3	77	22.2605	22.2605	0.913395	2.2	22.2605	24.4605	0	0	0	0	0	1	2007-02-07	2007-07-22	165	10		1	1	2007-07-13	7	0	0	2007-07-12
3860.27	0	0	0	0	1	1	1	24	1	1	0	0	5	23	1	0	0	1	4	0	ja	0	2	3	10.744	10.744	0.951184	2.2	10.744	12.944	0	0	0	0	0	1	2007-02-07	2007-07-22	165	10		-129		2007-03-05	3	0	0	2007-07-12
3860.27	0	0	0	0	1	1	1	24	1	1	0	0	5	23	1	0	0	1	4	0	ja	0	3	5	44.3224	44.3224	-0.333652	2.2	44.3224	46.5224	0	1	0	0	1	1	2007-02-07	2007-07-22	165	10		-15		2007-06-27	6	0	0	2007-07-12
3860.27	0	0	0	0	1	1	1	24	1	1	0	0	5	23	1	0	0	1	4	0	ja	0	3	66	40.2985	40.2985	0.0820304	2.2	40.2985	42.4985	0	1	0	0	1	1	2007-02-07	2007-07-22	165	10		-1	1	2007-07-11	7	0	0	2007-07-12
3871.41	0	0	0	0	0	0	0	35	2	2	1	0	1	21	1	0	0	0	0	0	ja	0	3	66	81.7859	81.7859	-0.295863	2.2	81.7859	83.9859	1	1	1	1	1	0	2007-01-27	2007-07-25	179	-8		0	1	2007-08-02	8	0	0	2007-08-02
3871.41	0	0	0	0	0	0	0	35	2	2	1	0	1	21	1	0	0	0	0	0	ja	0	3	5	81.7859	81.7859	0.0820304	2.2	81.7859	83.9859	1	1	1	1	1	0	2007-01-27	2007-07-25	179	-8		-31		2007-07-02	7	0	0	2007-08-02
3871.41	1	0	0	0	0	0	0	35	2	2	1	0	1	21	1	0	0	0	0	0	ja	0	1	2	1.44745	8.1	-0.182495	2.2	#NULL!	10.3	0	0	0	#NULL!	#NULL!	#NULL!	2007-01-27	2007-07-25	179	-8		-178		2007-02-05	2	0	0	2007-08-02
3871.41	0	0	0	0	0	0	0	35	2	2	1	0	1	21	1	0	0	0	0	0	ja	0	2	2	21.7055	21.7055	0.535502	2.2	21.7055	23.9055	0	0	0	0	0	1	2007-01-27	2007-07-25	179	-8		-149		2007-03-06	3	0	0	2007-08-02
3871.41	0	0	0	0	0	0	0	35	2	2	1	0	1	21	1	0	0	0	0	0	ja	0	2	4	31.2795	31.2795	0.0820304	2.2	31.2795	33.4795	0	1	0	0	1	1	2007-01-27	2007-07-25	179	-8		-87		2007-05-07	5	0	0	2007-08-02
3871.41	0	0	0	0	0	0	0	35	2	2	1	0	1	21	1	0	0	0	0	0	ja	0	3	77	65.413	65.413	0.459924	2.2	65.413	67.613	1	1	0	1	1	1	2007-01-27	2007-07-25	179	-8		1	1	2007-08-03	8	0	0	2007-08-02
3871.8	0	0	0	0	2	2	1	33	2	1	0	0	3	24	1	0	0	0	3	2	KAS-Gl	1	2	5	21.2892	21.2892	-0.144705	2.2	21.2892	23.4892	0	0	0	0	0	1	2007-09-20	2008-03-30	192	-6		-19		2008-03-17	3	0	0	2008-04-05
3871.8	1	0	0	0	2	2	1	33	2	1	0	0	3	24	1	0	0	0	3	2	KAS-Gl	1	1	4	0.19867	8.1	0.0820304	2.2	#NULL!	10.3	0	0	0	#NULL!	#NULL!	#NULL!	2007-09-20	2008-03-30	192	-6		-78		2008-01-18	1	0	0	2008-04-05
3871.8	0	0	0	0	2	2	1	33	2	1	0	0	3	24	1	0	0	0	3	2	KAS-Gl	1	4	2	37.8009	37.8009	-0.295863	2.2	37.8009	40.0009	0	1	0	0	1	1	2007-09-20	2008-03-30	192	-6		-176		2007-10-12	10	0	0	2008-04-05
3871.8	0	0	0	0	2	2	1	33	2	1	0	0	3	24	1	0	0	0	3	2	KAS-Gl	1	4	3	38.7722	38.7722	-0.258073	2.2	38.7722	40.9722	0	1	0	0	1	1	2007-09-20	2008-03-30	192	-6		-144		2007-11-13	11	0	0	2008-04-05
3871.8	0	0	0	0	2	2	1	33	2	1	0	0	3	24	1	0	0	0	3	2	KAS-Gl	1	2	66	25.0356	25.0356	-0.0691268	2.2	25.0356	27.2356	0	1	0	0	1	1	2007-09-20	2008-03-30	192	-6		0	1	2008-04-05	4	0	0	2008-04-05
3871.89	0	0	0	0	0	0	0	32	2	2	1	0	2	18	0	0	0	0	0	0	ja	0	4	2	38.4947	38.4947	-0.258073	2.2	38.4947	40.6947	0	1	0	0	1	1	2007-10-08	2008-04-15	190	-8		-149		2007-11-26	11	0	0	2008-04-23
3871.89	0	0	0	0	0	0	0	32	2	2	1	0	2	18	0	0	0	0	0	0	ja	0	4	2	59.4465	59.4465	-0.0691268	2.2	59.4465	61.6465	1	1	0	1	1	1	2007-10-08	2008-04-15	190	-8		-170		2007-11-05	11	0	0	2008-04-23
3871.89	0	0	0	0	0	0	0	32	2	2	1	0	2	18	0	0	0	0	0	0	ja	0	1	3	30.1695	30.1695	1.40466	2.2	31.5741	32.3695	0	1	0	0	1	1	2007-10-08	2008-04-15	190	-8		-93		2008-01-21	1	0	0	2008-04-23
3871.9	0	0	0	0	0	0	0	31	2	1	0	0	2	20	1	0	0	0	2	0	ja	0	2	77	16.5716	16.5716	-0.220284	2.2	16.5716	18.7716	0	0	0	0	0	1	2006-11-22	2007-04-11	140	-5		1	1	2007-04-17	4	0	0	2007-04-16
3871.9	0	0	0	0	0	0	0	31	2	1	0	0	2	20	1	0	0	0	2	0	ja	0	2	88	13.3803	13.3803	-0.182495	2.2	13.3803	15.5803	0	0	0	0	0	1	2006-11-22	2007-04-11	140	-5		2	1	2007-04-18	4	0	0	2007-04-16
3871.9	0	0	0	0	0	0	0	31	2	1	0	0	2	20	1	0	0	0	2	0	ja	0	2	5	18.5142	18.5142	0.270977	2.2	18.5142	20.7142	0	0	0	0	0	1	2006-11-22	2007-04-11	140	-5		-17		2007-03-30	3	0	0	2007-04-16
3871.9	0	0	0	0	0	0	0	31	2	1	0	0	2	20	1	0	0	0	2	0	ja	0	1	4	20.5955	20.5955	1.32908	2.2	21.9246	22.7955	0	0	0	0	0	1	2006-11-22	2007-04-11	140	-5		-59		2007-02-16	2	0	0	2007-04-16
3871.9	0	0	0	0	0	0	0	31	2	1	0	0	2	20	1	0	0	0	2	0	ja	0	4	2	26.2844	26.2844	-0.144705	2.2	26.2844	28.4844	0	1	0	0	1	1	2006-11-22	2007-04-11	140	-5		-154		2006-11-13	11	0	0	2007-04-16
3871.9	0	1	1	0	0	0	0	32	2	2	1	0	1	20.5	1	0	0	0	0	0	ja	0	4	66	81.6471	81.6471	-0.220284	2.2	81.6471	83.8471	1	1	1	1	1	0	2007-05-14	2007-11-21	191	-5		0	1	2007-11-26	11	0	0	2007-11-26
3871.9	0	1	1	0	0	0	0	32	2	2	1	0	1	20.5	1	0	0	0	0	0	ja	0	3	3	114.532	114.532	3.33191	3.33191	117.864	117.864	1	1	1	1	1	0	2007-05-14	2007-11-21	191	-5		-124		2007-07-25	7	0	0	2007-11-26
3871.9	0	1	1	0	0	0	0	32	2	2	1	0	1	20.5	1	0	0	0	0	0	ja	0	3	4	111.479	111.479	3.55865	3.55865	115.038	115.038	1	1	1	1	1	0	2007-05-14	2007-11-21	191	-5		-89		2007-08-30	8	1	0	2007-11-26
3871.9	0	1	1	0	0	0	0	32	2	2	1	0	1	20.5	1	0	0	0	0	0	ja	0	4	77	69.9918	69.9918	0.00645183	2.2	69.9918	72.1918	1	1	0	1	1	1	2007-05-14	2007-11-21	191	-5		1	1	2007-11-27	11	0	0	2007-11-26
3871.9	0	1	1	0	0	0	0	32	2	2	1	0	1	20.5	1	0	0	0	0	0	ja	0	4	5	62.0829	62.0829	0.64887	2.2	62.0829	64.2829	1	1	0	1	1	1	2007-05-14	2007-11-21	191	-5		-19		2007-11-07	11	0	0	2007-11-26
3872.03	0	0	0	0	0	0	0	30	2	1	0	0	4	22	1	0	0	0	1	0		0	1	2	64.7192	64.7192	0.384345	2.2	64.7192	66.9192	1	1	0	1	1	1	2007-02-07	2007-08-14	188	-2		-190		2007-02-07	2	0	0	2007-08-16	22-08-2007
3883.26	0	0	0	0	0	0	0	40	3	3	2	0	5	25.5	2	0	0	0	0	3	0	0	1	5	36.6909	36.6909	-0.258073	2.2	36.6909	38.8909	0	1	0	0	1	1	2006-08-17	2007-02-18	185	7		-11		2007-01-31	1	0	0	2007-02-11	11-02-2007
3883.26	0	0	0	0	0	0	0	40	3	3	2	0	5	25.5	2	0	0	0	0	3	0	0	4	2	50.0113	50.0113	-0.220284	2.2	50.0113	52.2113	1	1	0	1	1	1	2006-08-17	2007-02-18	185	7		-146		2006-09-18	9	0	0	2007-02-11	11-02-2007
3883.26	0	0	0	0	0	0	0	40	3	3	2	0	5	25.5	2	0	0	0	0	3	0	0	4	4	47.375	47.375	-0.106916	2.2	47.375	49.575	0	1	0	0	1	1	2006-08-17	2007-02-18	185	7		-74		2006-11-29	11	0	0	2007-02-11	11-02-2007
3883.26	0	0	0	0	0	0	0	40	3	3	2	0	5	25.5	2	0	0	0	0	3	0	0	3	2	47.375	47.375	2.19823	2.2	49.5732	49.575	0	1	0	0	1	1	2006-08-17	2007-02-18	185	7		-165		2006-08-30	8	0	0	2007-02-11	11-02-2007
3884.04	0	0	0	0	0	0	0	34	2	2	1	0	1	22	1	0	0	0	0	0	ja	0	1	4	35.7196	35.7196	-0.144705	2.2	35.7196	37.9196	0	1	0	0	1	1	2006-11-22	2007-05-20	179	16		-66		2007-02-27	2	0	0	2007-05-04
3884.04	0	0	0	0	0	0	0	34	2	2	1	0	1	22	1	0	0	0	0	0	ja	0	2	66	28.3657	28.3657	0.11982	2.2	28.3657	30.5657	0	1	0	0	1	1	2006-11-22	2007-05-20	179	16		0	1	2007-05-07	5	3	0	2007-05-04
3884.04	0	0	0	0	0	0	0	34	2	2	1	0	1	22	1	0	0	0	0	0	ja	0	4	2	40.8535	40.8535	0.384345	2.2	40.8535	43.0535	0	1	0	0	1	1	2006-11-22	2007-05-20	179	16		-164		2006-11-21	11	0	0	2007-05-04
3884.04	0	0	0	0	0	0	0	34	2	2	1	0	1	22	1	0	0	0	0	0	ja	0	1	2	24.7581	24.7581	0.422134	2.2	24.7581	26.9581	0	1	0	0	0	1	2006-11-22	2007-05-20	179	16		-128		2006-12-27	12	0	0	2007-05-04
3884.04	0	0	0	0	0	0	0	34	2	2	1	0	1	22	1	0	0	0	0	0	ja	0	2	77	22.1218	22.1218	2.87844	2.87844	25.0002	25.0002	0	1	0	0	1	1	2006-11-22	2007-05-20	179	16		1	1	2007-05-07	5	2	0	2007-05-04
3896.15	0	0	0	0	0	0	0	36	2	3	2	0	2	20	1	0	0	0	0	0	ja	0	2	77	20.0405	20.0405	2.12265	2.2	22.1631	22.2405	0	0	0	0	0	1	2006-10-23	2007-04-03	162	-10		1	1	2007-04-14	4	0	0	2007-04-13
3896.15	0	0	0	0	0	0	0	36	2	3	2	0	2	20	1	0	0	0	0	0	ja	0	2	66	19.763	19.763	2.3116	2.3116	22.0746	22.0746	0	0	0	0	0	1	2006-10-23	2007-04-03	162	-10		0	1	2007-04-13	4	0	0	2007-04-13
3896.15	0	0	0	0	0	0	0	36	2	3	2	0	2	20	1	0	0	0	0	0	ja	0	2	5	23.6481	23.6481	-0.295863	2.2	23.6481	25.8481	0	1	0	0	0	1	2006-10-23	2007-04-03	162	-10		-32		2007-03-12	3	0	0	2007-04-13
3896.15	0	0	0	0	0	0	0	36	2	3	2	0	2	20	1	0	0	0	0	0	ja	0	4	2	52.0926	52.0926	0.233188	2.2	52.0926	54.2926	1	1	0	1	1	1	2006-10-23	2007-04-03	162	-10		-172		2006-10-23	10	0	0	2007-04-13
3896.15	0	0	0	0	0	0	0	36	2	3	2	0	2	20	1	0	0	0	0	0	ja	0	1	4	48.9013	48.9013	0.611081	2.2	48.9013	51.1013	1	1	0	0	1	1	2006-10-23	2007-04-03	162	-10		-88		2007-01-15	1	0	0	2007-04-13
3896.15	0	0	0	0	0	0	0	36	2	3	2	0	2	20	1	0	0	0	0	0	ja	0	4	2	60.9728	60.9728	2.04707	2.2	63.0199	63.1728	1	1	0	1	1	1	2006-10-23	2007-04-03	162	-10		-156		2006-11-08	11	0	0	2007-04-13
3896.65	0	0	0	0	0	0	0	33	2	2	1	0	2	22	1	0	0	0	0	0	ja	0	2	66	80.6759	80.6759	2.16044	2.2	82.8363	82.8759	1	1	1	1	1	0	2007-10-23	2008-04-09	169	4		0	1	2008-04-05	4	0	0	2008-04-05
3896.65	1	0	0	0	0	0	0	33	2	2	1	0	2	22	1	0	0	0	0	0	ja	0	4	2	-0.772606	8.1	-0.333652	2.2	#NULL!	10.3	0	0	0	#NULL!	#NULL!	#NULL!	2007-10-23	2008-04-09	169	4		-141		2007-11-16	11	0	0	2008-04-05
3896.65	0	0	0	0	0	0	0	33	2	2	1	0	2	22	1	0	0	0	0	0	ja	0	2	5	43.0736	43.0736	-0.371441	2.2	43.0736	45.2736	0	1	0	0	1	1	2007-10-23	2008-04-09	169	4		-18		2008-03-18	3	0	0	2008-04-05
3896.65	0	0	0	0	0	0	0	33	2	2	1	0	2	22	1	0	0	0	0	0	ja	0	1	3	37.9397	37.9397	-0.220284	2.2	37.9397	40.1397	0	1	0	0	1	1	2007-10-23	2008-04-09	169	4		-81		2008-01-15	1	0	0	2008-04-05
3896.65	0	0	0	0	0	0	0	33	2	2	1	0	2	22	1	0	0	0	0	0	ja	0	4	2	35.7196	35.7196	0.00645183	2.2	35.7196	37.9196	0	1	0	0	1	1	2007-10-23	2008-04-09	169	4		-141		2007-11-16	11	0	0	2008-04-05
3896.65	0	0	0	0	0	0	0	33	2	2	1	0	2	22	1	0	0	0	0	0	ja	0	2	88	40.7148	40.7148	0.0820304	2.2	40.7148	42.9148	0	1	0	0	1	1	2007-10-23	2008-04-09	169	4		2	1	2008-04-07	4	0	0	2008-04-05
3896.65	0	0	0	0	0	0	0	33	2	2	1	0	2	22	1	0	0	0	0	0	ja	0	4	2	42.9348	42.9348	1.48023	2.2	44.4151	45.1348	0	1	0	0	1	1	2007-10-23	2008-04-09	169	4		-165		2007-10-23	10	0	0	2008-04-05
3897.27	0	0	0	0	0	0	0	27	1	2	1	0	5	23.5	1	0	0	0	0	0	ja	0	2	88	21.428	21.428	2.04707	2.2	23.4751	23.628	0	0	0	0	0	1	2006-09-21	2007-03-11	171	3		2	1	2007-03-12	3	2	0	2007-03-08
3897.27	0	0	0	0	0	0	0	27	1	2	1	0	5	23.5	1	0	0	0	0	0	ja	0	4	2	40.1598	40.1598	-0.333652	2.2	40.1598	42.3598	0	1	0	0	1	1	2006-09-21	2007-03-11	171	3		-142		2006-10-17	10	0	0	2007-03-08
3897.27	0	0	0	0	0	0	0	27	1	2	1	0	5	23.5	1	0	0	0	0	0	ja	0	4	2	37.2459	37.2459	-0.295863	2.2	37.2459	39.4459	0	1	0	0	1	1	2006-09-21	2007-03-11	171	3		-168		2006-09-21	9	0	0	2007-03-08
3897.27	0	0	0	0	0	0	0	27	1	2	1	0	5	23.5	1	0	0	0	0	0	ja	0	2	5	26.1456	26.1456	-0.258073	2.2	26.1456	28.3456	0	1	0	0	1	1	2006-09-21	2007-03-11	171	3		-7		2007-03-01	3	0	0	2007-03-08
3897.27	0	0	0	0	0	0	0	27	1	2	1	0	5	23.5	1	0	0	0	0	0	ja	0	2	77	24.7581	24.7581	-0.144705	2.2	24.7581	26.9581	0	1	0	0	0	1	2006-09-21	2007-03-11	171	3		1	1	2007-03-09	3	0	0	2007-03-08
3897.27	0	0	0	0	0	0	0	27	1	2	1	0	5	23.5	1	0	0	0	0	0	ja	0	2	66	23.9256	23.9256	0.233188	2.2	23.9256	26.1256	0	1	0	0	0	1	2006-09-21	2007-03-11	171	3		0	1	2007-03-08	3	0	0	2007-03-08
3897.27	0	0	0	0	0	0	0	27	1	2	1	0	5	23.5	1	0	0	0	0	0	ja	0	1	3	26.5619	26.5619	0.346556	2.2	26.5619	28.7619	0	1	0	0	1	1	2006-09-21	2007-03-11	171	3		-84		2006-12-14	12	0	0	2007-03-08
3909.27	0	0	0	0	0	0	0	32	2	2	1	0	1	23	1	0	0	0	0	0	ja	0	3	2	50.15	50.15	-0.258073	2.2	50.15	52.35	1	1	0	1	1	1	2007-04-20	2007-10-28	191	-10		-153		2007-06-07	6	0	0	2007-11-07
3909.27	0	0	0	0	0	0	0	32	2	2	1	0	1	23	1	0	0	0	0	0	ja	0	3	3	64.5804	64.5804	0.875606	2.2	64.5804	66.7804	1	1	0	1	1	1	2007-04-20	2007-10-28	191	-10		-97		2007-08-02	8	0	0	2007-11-07
3909.27	0	0	0	0	0	0	0	32	2	2	1	0	1	23	1	0	0	0	0	0	ja	0	4	5	53.2026	53.2026	0.951184	2.2	53.2026	55.4026	1	1	0	1	1	1	2007-04-20	2007-10-28	191	-10		-34		2007-10-04	10	0	0	2007-11-07
3909.27	0	0	0	0	0	0	0	32	2	2	1	0	1	23	1	0	0	0	0	0	ja	0	2	2	43.0736	43.0736	1.21571	2.2	44.2893	45.2736	0	1	0	0	1	1	2007-04-20	2007-10-28	191	-10		-188		2007-05-03	5	0	0	2007-11-07
3909.27	0	0	0	0	0	0	0	32	2	2	1	0	1	23	1	0	0	0	0	0	ja	0	4	77	31.4183	31.4183	1.82034	2.2	33.2386	33.6183	0	1	0	0	1	1	2007-04-20	2007-10-28	191	-10		1	1	2007-11-08	11	0	0	2007-11-07
3909.29	0	0	0	0	2	2	1	32	2	1	0	0	2	22	1	0	0	0	3	0		2	2	2	24.2031	24.2031	1.36687	2.2	25.5699	26.4031	0	1	0	0	1	1	2007-03-27	2007-09-23	180	-8		-188		2007-03-27	3	0	0	2007-10-01	14-05-2007
5021.26	0	1	1	0	0	0	0	38	2	3	2	0	3	21	1	0	0	0	0	0	ja	0	1	3	82.0634	82.0634	-0.220284	2.2	82.0634	84.2634	1	1	1	1	1	0	2007-10-01	2008-04-09	191	-14		-99		2008-01-15	1	0	0	2008-04-23
5021.26	0	1	1	0	0	0	0	38	2	3	2	0	3	21	1	0	0	0	0	0	ja	0	2	5	79.9821	79.9821	1.29129	2.2	81.2734	82.1821	1	1	1	1	1	0	2007-10-01	2008-04-09	191	-14		-29		2008-03-25	3	0	0	2008-04-23
5021.26	0	1	1	0	0	0	0	38	2	3	2	0	3	21	1	0	0	0	0	0	ja	0	2	66	73.7382	73.7382	3.52086	3.52086	77.259	77.259	1	1	1	1	1	0	2007-10-01	2008-04-09	191	-14		0	1	2008-04-23	4	0	0	2008-04-23
5021.26	1	1	1	0	0	0	0	38	2	3	2	0	3	21	1	0	0	0	0	0	ja	0	2	88	1.72496	8.1	-0.144705	2.2	#NULL!	10.3	0	0	0	#NULL!	#NULL!	#NULL!	2007-10-01	2008-04-09	191	-14		2	1	2008-04-25	4	0	0	2008-04-23
5021.26	0	1	1	0	0	0	0	38	2	3	2	0	3	21	1	0	0	0	0	0	ja	0	2	77	64.8579	64.8579	-0.220284	2.2	64.8579	67.0579	1	1	0	1	1	1	2007-10-01	2008-04-09	191	-14		1	1	2008-04-24	4	0	0	2008-04-23
5021.26	0	1	1	0	0	0	0	38	2	3	2	0	3	21	1	0	0	0	0	0	ja	0	4	3	67.3555	67.3555	0.00645183	2.2	67.3555	69.5555	1	1	0	1	1	1	2007-10-01	2008-04-09	191	-14		-154		2007-11-21	11	0	0	2008-04-23
5021.26	0	1	1	0	0	0	0	38	2	3	2	0	3	21	1	0	0	0	0	0	ja	0	2	5	70.8244	70.8244	0.00645183	2.2	70.8244	73.0244	1	1	0	1	1	1	2007-10-01	2008-04-09	191	-14		-8		2008-04-15	4	0	0	2008-04-23
5021.26	0	1	1	0	0	0	0	38	2	3	2	0	3	21	1	0	0	0	0	0	ja	0	4	2	68.4655	68.4655	0.837817	2.2	68.4655	70.6655	1	1	0	1	1	1	2007-10-01	2008-04-09	191	-14		-189		2007-10-17	10	0	0	2008-04-23
5021.79	1	0	0	0	0	0	0	34	2	2	1	0	2	21	1	0	0	0	1	0	ja	0	2	88	-0.495099	8.1	-0.220284	2.2	#NULL!	10.3	0	0	0	#NULL!	#NULL!	#NULL!	2007-09-18	2008-03-24	188	-7		2	1	2008-04-02	4	0	0	2008-03-31
5021.79	0	0	0	0	0	0	0	34	2	2	1	0	2	21	1	0	0	0	1	0	ja	0	4	2	39.8823	39.8823	-0.220284	2.2	39.8823	42.0823	0	1	0	0	1	1	2007-09-18	2008-03-24	188	-7		-174		2007-10-09	10	0	0	2008-03-31
5021.79	0	0	0	0	0	0	0	34	2	2	1	0	2	21	1	0	0	0	1	0	ja	0	2	5	55.2839	55.2839	-0.144705	2.2	55.2839	57.4839	1	1	0	1	1	1	2007-09-18	2008-03-24	188	-7		-13		2008-03-18	3	0	0	2008-03-31
5021.79	0	0	0	0	0	0	0	34	2	2	1	0	2	21	1	0	0	0	1	0	ja	0	1	4	52.9251	52.9251	0.611081	2.2	52.9251	55.1251	1	1	0	1	1	1	2007-09-18	2008-03-24	188	-7		-83		2008-01-08	1	0	0	2008-03-31
5021.79	0	0	0	0	0	0	0	34	2	2	1	0	2	21	1	0	0	0	1	0	ja	0	4	3	68.0493	68.0493	1.2535	2.2	69.3028	70.2493	1	1	0	1	1	1	2007-09-18	2008-03-24	188	-7		-147		2007-11-05	11	0	0	2008-03-31
5021.79	0	0	0	0	0	0	0	34	2	2	1	0	2	21	1	0	0	0	1	0	ja	0	2	77	42.6573	42.6573	2.19823	2.2	44.8556	44.8573	0	1	0	0	1	1	2007-09-18	2008-03-24	188	-7		1	1	2008-04-01	4	0	0	2008-03-31
5021.79	0	0	0	0	0	0	0	34	2	2	1	0	2	21	1	0	0	0	1	0	ja	0	2	66	46.4037	46.4037	3.44528	3.44528	49.849	49.849	0	1	0	0	1	1	2007-09-18	2008-03-24	188	-7		0	1	2008-03-31	3	0	0	2008-03-31
5022.15	0	0	0	0	0	0	0	30	2	1	0	0	4	21	1	0	0	0	1	0	ja	0	3	4	99.4076	99.4076	0.0820304	2.2	99.4076	101.608	1	1	1	1	1	0	2007-06-01	2007-11-06	158	-2		-83		2007-08-17	8	0	0	2007-11-08
5022.15	0	0	0	0	0	0	0	30	2	1	0	0	4	21	1	0	0	0	1	0	ja	0	4	5	73.0444	73.0444	0.195398	2.2	73.0444	75.2444	1	1	1	1	1	1	2007-06-01	2007-11-06	158	-2		-20		2007-10-19	10	0	0	2007-11-08
5022.15	0	0	0	0	0	0	0	30	2	1	0	0	4	21	1	0	0	0	1	0	ja	0	3	3	74.8482	74.8482	0.497713	2.2	74.8482	77.0482	1	1	1	1	1	1	2007-06-01	2007-11-06	158	-2		-141		2007-06-20	6	0	0	2007-11-08
5022.15	0	0	0	0	0	0	0	30	2	1	0	0	4	21	1	0	0	0	1	0	ja	0	4	88	46.8199	46.8199	-0.333652	2.2	46.8199	49.0199	0	1	0	0	1	1	2007-06-01	2007-11-06	158	-2		2	1	2007-11-12	11	2	0	2007-11-08
5022.15	0	0	0	0	0	0	0	30	2	1	0	0	4	21	1	0	0	0	1	0	ja	0	4	77	54.5902	54.5902	-0.333652	2.2	54.5902	56.7902	1	1	0	1	1	1	2007-06-01	2007-11-06	158	-2		1	1	2007-11-09	11	0	0	2007-11-08
5022.15	0	0	0	0	0	0	0	30	2	1	0	0	4	21	1	0	0	0	1	0	ja	0	3	2	61.3891	61.3891	0.157609	2.2	61.3891	63.5891	1	1	0	1	1	1	2007-06-01	2007-11-06	158	-2		-160		2007-06-01	6	0	0	2007-11-08
5022.64	0	0	0	1	0	1	1	25	1	1	0	0	4	22.5	1	0	0	0	2	2	kas-Gl	1	4	3	73.1832	73.1832	3.21854	3.21854	76.4017	76.4017	1	1	1	1	1	0	2006-08-02	2006-12-15	135	22	ok	-64		2006-09-20	9	0	0	2006-11-23
5022.64	0	0	0	1	0	1	1	25	1	1	0	0	4	22.5	1	0	0	0	2	2	kas-Gl	1	4	66	36.8297	36.8297	-0.371441	2.2	36.8297	39.0297	0	1	0	0	1	1	2006-08-02	2006-12-15	135	22	ok	0	1	2006-11-23	11	0	0	2006-11-23
5022.64	0	0	0	1	0	1	1	25	1	1	0	0	4	22.5	1	0	0	0	2	2	kas-Gl	1	3	2	36.9684	36.9684	-0.295863	2.2	36.9684	39.1684	0	1	0	0	1	1	2006-08-02	2006-12-15	135	22	ok	-162		2006-06-14	6	0	0	2006-11-23
5022.64	0	0	0	1	0	1	1	25	1	1	0	0	4	22.5	1	0	0	0	2	2	kas-Gl	1	3	2	65.2742	65.2742	0.497713	2.2	65.2742	67.4742	1	1	0	1	1	1	2006-08-02	2006-12-15	135	22	ok	-122		2006-07-24	7	0	0	2006-11-23
5033.65	0	1	1	0	0	0	0	37	2	2	1	0	1	20	1	0	0	0	1	0		0	4	2	60.9728	60.9728	-0.371441	2.2	60.9728	63.1728	1	1	0	1	1	1	2006-11-29	2007-05-17	169	-3		-172		2006-11-29	11	0	0	2007-05-20	22-02-2007
5033.65	0	1	1	0	0	0	0	37	2	2	1	0	1	20	1	0	0	0	1	0		0	1	3	59.0303	59.0303	-0.220284	2.2	59.0303	61.2303	1	1	0	1	1	1	2006-11-29	2007-05-17	169	-3		-138		2007-01-02	1	0	0	2007-05-20	22-02-2007
5046.15	0	0	0	0	0	0	0	38	2	1	0	0	2	41.5	4	0	0	0	0	0	ja	0	3	2	16.1554	16.1554	-0.106916	2.2	16.1554	18.3554	0	0	0	0	0	1	2007-06-25	2008-01-04	193	-2		-179		2007-07-11	7	0	0	2008-01-06
5046.15	0	0	0	0	0	0	0	38	2	1	0	0	2	41.5	4	0	0	0	0	0	ja	0	3	2	18.6529	18.6529	-0.106916	2.2	18.6529	20.8529	0	0	0	0	0	1	2007-06-25	2008-01-04	193	-2		-143		2007-08-16	8	0	0	2008-01-06
5046.15	0	0	0	0	0	0	0	38	2	1	0	0	2	41.5	4	0	0	0	0	0	ja	0	1	77	13.6578	13.6578	0.762238	2.2	13.6578	15.8578	0	0	0	0	0	1	2007-06-25	2008-01-04	193	-2		1	1	2008-01-07	1	0	0	2008-01-06
5046.15	0	0	0	0	0	0	0	38	2	1	0	0	2	41.5	4	0	0	0	0	0	ja	0	1	5	19.0692	19.0692	0.951184	2.2	19.0692	21.2692	0	0	0	0	0	1	2007-06-25	2008-01-04	193	-2		-18		2007-12-19	12	0	0	2008-01-06
5046.15	0	0	0	0	0	0	0	38	2	1	0	0	2	41.5	4	0	0	0	0	0	ja	0	4	4	22.2605	22.2605	1.06455	2.2	23.3251	24.4605	0	0	0	0	0	1	2007-06-25	2008-01-04	193	-2		-81		2007-10-17	10	0	0	2008-01-06
5046.15	0	0	0	0	0	0	0	38	2	1	0	0	2	41.5	4	0	0	0	0	0	ja	0	1	66	18.6529	18.6529	2.95402	2.95402	21.6069	21.6069	0	0	0	0	0	1	2007-06-25	2008-01-04	193	-2		-1	1	2008-01-07	1	2	0	2008-01-06
5046.26	0	0	0	0	0	0	0	36	2	3	2	0	3	22	1	0	0	0	0	0	ja	0	1	66	20.4567	20.4567	0.157609	2.2	20.4567	22.6567	0	0	0	0	0	1	2006-09-21	2007-02-01	133	5		0	1	2007-01-27	1	0	0	2007-01-27
5046.26	0	0	0	0	0	0	0	36	2	3	2	0	3	22	1	0	0	0	0	0	ja	0	1	77	17.9592	17.9592	0.913395	2.2	17.9592	20.1592	0	0	0	0	0	1	2006-09-21	2007-02-01	133	5		1	1	2007-01-28	1	0	0	2007-01-27
5046.26	0	0	0	0	0	0	0	36	2	3	2	0	3	22	1	0	0	0	0	0	ja	0	3	2	44.1836	44.1836	0.270977	2.2	44.1836	46.3836	0	1	0	0	1	1	2006-09-21	2007-02-01	133	5		-155		2006-08-25	8	0	0	2007-01-27
5046.26	0	0	0	0	0	0	0	36	2	3	2	0	3	22	1	0	0	0	0	0	ja	0	4	3	31.1408	31.1408	0.611081	2.2	31.1408	33.3408	0	1	0	0	1	1	2006-09-21	2007-02-01	133	5		-135		2006-09-14	9	0	0	2007-01-27
5046.26	0	0	0	0	0	0	0	36	2	3	2	0	3	22	1	0	0	0	0	0	ja	0	1	5	29.1982	29.1982	0.875606	2.2	29.1982	31.3982	0	1	0	0	1	1	2006-09-21	2007-02-01	133	5		-8		2007-01-19	1	0	0	2007-01-27
5046.79	1	0	0	0	0	0	0	32	2	2	1	0	3	21	1	0	0	0	0	0	ja	0	4	3	-0.772606	8.1	-0.371441	2.2	#NULL!	10.3	0	0	0	#NULL!	#NULL!	#NULL!	2006-08-02	2007-02-02	184	-9		-94		2006-11-09	11	0	0	2007-02-11
5046.79	1	0	0	0	0	0	0	32	2	2	1	0	3	21	1	0	0	0	0	0	ja	0	1	77	-0.772606	8.1	-0.258073	2.2	#NULL!	10.3	0	0	0	#NULL!	#NULL!	#NULL!	2006-08-02	2007-02-02	184	-9		1	1	2007-02-12	2	0	0	2007-02-11
5046.79	1	0	0	0	0	0	0	32	2	2	1	0	3	21	1	0	0	0	0	0	ja	0	1	66	-0.772606	8.1	0.157609	2.2	#NULL!	10.3	0	0	0	#NULL!	#NULL!	#NULL!	2006-08-02	2007-02-02	184	-9		0	1	2007-02-11	2	0	0	2007-02-11
5046.79	0	0	0	0	0	0	0	32	2	2	1	0	3	21	1	0	0	0	0	0	ja	0	3	1	66.1067	66.1067	0.11982	2.2	66.1067	68.3067	1	1	0	1	1	1	2006-08-02	2007-02-02	184	-9		-199		2006-07-27	7	0	0	2007-02-11
5046.79	0	0	0	0	0	0	0	32	2	2	1	0	3	21	1	0	0	0	0	0	ja	0	1	5	30.447	30.447	1.29129	2.2	31.7383	32.647	0	1	0	0	1	1	2006-08-02	2007-02-02	184	-9		-24		2007-01-18	1	0	0	2007-02-11
5046.79	0	0	0	0	0	0	0	32	2	2	1	0	3	21	1	0	0	0	0	0	ja	0	4	2	47.2362	47.2362	4.0877	4.0877	51.3239	51.3239	1	1	0	1	1	1	2006-08-02	2007-02-02	184	-9		-156		2006-09-08	9	0	0	2007-02-11
5059.15	0	0	0	1	0	1	1	33	2	2	1	0	5	18.5	0	0	0	1	0	0	ja	0	3	2	90.5274	90.5274	-0.295863	2.2	90.5274	92.7274	1	1	1	1	1	0	2006-08-17	2007-02-02	169	7		-172		2006-08-07	8	0	0	2007-01-26
5059.15	0	0	0	1	0	1	1	33	2	2	1	0	5	18.5	0	0	0	1	0	0	ja	0	4	2	101.905	101.905	-0.295863	2.2	101.905	104.105	1	1	1	1	1	0	2006-08-17	2007-02-02	169	7		-143		2006-09-05	9	0	0	2007-01-26
5059.15	0	0	0	1	0	1	1	33	2	2	1	0	5	18.5	0	0	0	1	0	0	ja	0	1	88	41.8248	41.8248	-0.333652	2.2	41.8248	44.0248	0	1	0	0	1	1	2006-08-17	2007-02-02	169	7		2	1	2007-01-28	1	0	0	2007-01-26
5059.15	0	0	0	1	0	1	1	33	2	2	1	0	5	18.5	0	0	0	1	0	0	ja	0	1	66	44.1836	44.1836	-0.295863	2.2	44.1836	46.3836	0	1	0	0	1	1	2006-08-17	2007-02-02	169	7		0	1	2007-01-26	1	0	0	2007-01-26
5059.15	0	0	0	1	0	1	1	33	2	2	1	0	5	18.5	0	0	0	1	0	0	ja	0	1	5	50.7051	50.7051	-0.258073	2.2	50.7051	52.9051	1	1	0	1	1	1	2006-08-17	2007-02-02	169	7		-11		2007-01-15	1	0	0	2007-01-26
5059.15	0	0	0	1	0	1	1	33	2	2	1	0	5	18.5	0	0	0	1	0	0	ja	0	4	4	55.7002	55.7002	0.11982	2.2	55.7002	57.9002	1	1	0	1	1	1	2006-08-17	2007-02-02	169	7		-74		2006-11-13	11	0	0	2007-01-26
5059.15	0	0	0	1	0	1	1	33	2	2	1	0	5	18.5	0	0	0	1	0	0	ja	0	1	77	46.6812	46.6812	0.233188	2.2	46.6812	48.8812	0	1	0	0	1	1	2006-08-17	2007-02-02	169	7		1	1	2007-01-27	1	0	0	2007-01-26
5059.17	1	0	0	0	0	0	0	33	2	2	1	0	1	24	1	0	0	0	0	0	ja	0	3	2	-0.772606	8.1	-0.371441	2.2	#NULL!	10.3	0	0	0	#NULL!	#NULL!	#NULL!	2006-09-21	2006-11-23	63	4		-166		2006-06-06	6	0	0	2006-11-19
5059.17	1	0	0	0	0	0	0	33	2	2	1	0	1	24	1	0	0	0	0	0	ja	0	4	66	0.614932	8.1	-0.258073	2.2	#NULL!	10.3	0	0	0	#NULL!	#NULL!	#NULL!	2006-09-21	2006-11-23	63	4		0	1	2006-11-19	11	0	0	2006-11-19
5059.17	0	0	0	0	0	0	0	33	2	2	1	0	1	24	1	0	0	0	0	0	ja	0	4	4	52.0926	52.0926	-0.333652	2.2	52.0926	54.2926	1	1	0	1	1	1	2006-09-21	2006-11-23	63	4		-68		2006-09-12	9	0	0	2006-11-19
5059.17	0	0	0	0	0	0	0	33	2	2	1	0	1	24	1	0	0	0	0	0	ja	0	3	2	37.3847	37.3847	-0.295863	2.2	37.3847	39.5847	0	1	0	0	1	1	2006-09-21	2006-11-23	63	4		-166		2006-06-06	6	0	0	2006-11-19
5059.17	0	0	0	0	0	0	0	33	2	2	1	0	1	24	1	0	0	0	0	0	ja	0	4	88	27.6719	27.6719	-0.144705	2.2	27.6719	29.8719	0	1	0	0	1	1	2006-09-21	2006-11-23	63	4		2	1	2006-11-21	11	0	0	2006-11-19
5059.17	0	0	0	0	0	0	0	33	2	2	1	0	1	24	1	0	0	0	0	0	ja	0	4	77	26.1456	26.1456	-0.0313375	2.2	26.1456	28.3456	0	1	0	0	1	1	2006-09-21	2006-11-23	63	4		1	1	2006-11-21	11	1	0	2006-11-19
5059.17	0	0	0	0	0	0	0	33	2	2	1	0	1	24	1	0	0	0	0	0	ja	0	4	5	38.6335	38.6335	1.21571	2.2	39.8492	40.8335	0	1	0	0	1	1	2006-09-21	2006-11-23	63	4		-19		2006-10-31	10	0	0	2006-11-19
5060.02	0	0	0	0	0	0	0	27	1	1	0	0	2	18.5	0	0	0	0	0	0	ja	0	2	66	75.8195	75.8195	0.611081	2.2	75.8195	78.0195	1	1	1	1	1	0	2007-10-08	2008-03-31	175	-3		0	1	2008-04-03	4	0	0	2008-04-03
5060.02	0	0	0	0	0	0	0	27	1	1	0	0	2	18.5	0	0	0	0	0	0	ja	0	2	77	49.8725	49.8725	-0.220284	2.2	49.8725	52.0725	1	1	0	0	1	1	2007-10-08	2008-03-31	175	-3		1	1	2008-04-04	4	0	0	2008-04-03
5060.02	0	0	0	0	0	0	0	27	1	1	0	0	2	18.5	0	0	0	0	0	0	ja	0	2	88	45.2937	45.2937	0.951184	2.2	45.2937	47.4937	0	1	0	0	1	1	2007-10-08	2008-03-31	175	-3		2	1	2008-04-05	4	0	0	2008-04-03
5060.02	0	0	0	0	0	0	0	27	1	1	0	0	2	18.5	0	0	0	0	0	0	ja	0	4	2	51.2601	51.2601	0.951184	2.2	51.2601	53.4601	1	1	0	1	1	1	2007-10-08	2008-03-31	175	-3		-178		2007-10-08	10	0	0	2008-04-03
5060.02	0	0	0	0	0	0	0	27	1	1	0	0	2	18.5	0	0	0	0	0	0	ja	0	2	5	69.5756	69.5756	2.12265	2.2	71.6982	71.7756	1	1	0	1	1	1	2007-10-08	2008-03-31	175	-3		-17		2008-03-17	3	0	0	2008-04-03
5060.02	0	0	0	0	0	0	0	27	1	1	0	0	2	18.5	0	0	0	0	0	0	ja	0	1	4	69.1593	69.1593	4.01212	4.01212	73.1714	73.1714	1	1	0	1	1	1	2007-10-08	2008-03-31	175	-3		-87		2008-01-07	1	0	0	2008-04-03
5071.39	0	0	0	0	1	1	1	35	2	2	1	0	2	22	1	0	0	0	4	0	ja	0	4	4	88.3073	88.3073	-0.144705	2.2	88.3073	90.5073	1	1	1	1	1	0	2006-08-17	2007-02-15	182	10		-74		2006-11-23	11	0	0	2007-02-05
5071.39	0	0	0	0	1	1	1	35	2	2	1	0	2	22	1	0	0	0	4	0	ja	0	4	2	83.7285	83.7285	-0.0313375	2.2	83.7285	85.9285	1	1	1	1	1	0	2006-08-17	2007-02-15	182	10		-136		2006-09-22	9	0	0	2007-02-05
5071.39	0	0	0	0	1	1	1	35	2	2	1	0	2	22	1	0	0	0	4	0	ja	0	3	2	130.488	130.488	0.00645183	2.2	130.488	132.688	1	1	1	1	1	0	2006-08-17	2007-02-15	182	10		-171		2006-08-18	8	0	0	2007-02-05
5071.39	0	0	0	0	1	1	1	35	2	2	1	0	2	22	1	0	0	0	4	0	ja	0	1	5	78.1783	78.1783	1.32908	2.2	79.5074	80.3783	1	1	1	1	1	0	2006-08-17	2007-02-15	182	10		-17		2007-01-19	1	0	0	2007-02-05
5071.39	1	0	0	0	1	1	1	35	2	2	1	0	2	22	1	0	0	0	4	0	ja	0	1	66	-0.217591	8.1	-0.144705	2.2	#NULL!	10.3	0	0	0	#NULL!	#NULL!	#NULL!	2006-08-17	2007-02-15	182	10		0	1	2007-02-05	2	0	0	2007-02-05
5071.39	1	0	0	0	1	1	1	35	2	2	1	0	2	22	1	0	0	0	4	0	ja	0	1	88	0.892439	8.1	-0.144705	2.2	#NULL!	10.3	0	0	0	#NULL!	#NULL!	#NULL!	2006-08-17	2007-02-15	182	10		2	1	2007-02-07	2	0	0	2007-02-05
5071.66	0	0	0	0	0	0	0	33	2	1	0	0	1	27	2	0	0	0	0	0	ja	0	1	2	42.5186	42.5186	1.10234	2.2	43.6209	44.7186	0	1	0	0	1	1	2006-12-13	2007-06-10	179	-13		-193		2006-12-12	12	0	0	2007-06-23
5071.78	0	0	0	0	0	0	0	33	2	2	1	0	2	23.5	1	0	0	1	0	0	ja	0	3	3	78.7333	78.7333	-0.295863	2.2	78.7333	80.9333	1	1	1	1	1	0	2007-03-29	2007-10-04	189	1		-84		2007-07-11	7	0	0	2007-10-03
5071.78	0	0	0	0	0	0	0	33	2	2	1	0	2	23.5	1	0	0	1	0	0	ja	0	4	77	75.9582	75.9582	0.762238	2.2	75.9582	78.1582	1	1	1	1	1	0	2007-03-29	2007-10-04	189	1		1	1	2007-10-05	10	1	0	2007-10-03
5071.78	0	0	0	0	0	0	0	33	2	2	1	0	2	23.5	1	0	0	1	0	0	ja	0	2	2	67.078	67.078	-0.371441	2.2	67.078	69.278	1	1	0	1	1	1	2007-03-29	2007-10-04	189	1		-140		2007-05-16	5	0	0	2007-10-03
5071.78	0	0	0	0	0	0	0	33	2	2	1	0	2	23.5	1	0	0	1	0	0	ja	0	2	2	55.4227	55.4227	-0.333652	2.2	55.4227	57.6227	1	1	0	1	1	1	2007-03-29	2007-10-04	189	1		-182		2007-04-04	4	0	0	2007-10-03
5071.78	0	0	0	0	0	0	0	33	2	2	1	0	2	23.5	1	0	0	1	0	0	ja	0	4	88	67.7718	67.7718	-0.333652	2.2	67.7718	69.9718	1	1	0	1	1	1	2007-03-29	2007-10-04	189	1		2	1	2007-10-05	10	0	0	2007-10-03
5071.78	0	0	0	0	0	0	0	33	2	2	1	0	2	23.5	1	0	0	1	0	0	ja	0	4	66	66.8005	66.8005	-0.295863	2.2	66.8005	69.0005	1	1	0	1	1	1	2007-03-29	2007-10-04	189	1		0	1	2007-10-04	10	1	0	2007-10-03
5071.78	0	0	0	0	0	0	0	33	2	2	1	0	2	23.5	1	0	0	1	0	0	ja	0	4	5	67.3555	67.3555	0.384345	2.2	67.3555	69.5555	1	1	0	1	1	1	2007-03-29	2007-10-04	189	1		-14		2007-09-19	9	0	0	2007-10-03
5072.78	0	0	0	0	0	0	0	24	1	1	0	0	4	31	3	0	0	0	0	0	ja	0	2	88	41.131	41.131	-0.106916	2.2	41.131	43.331	0	1	0	0	1	1	2006-11-22	2007-05-04	163	2		2	1	2007-05-07	5	3	0	2007-05-02
5072.78	0	0	0	0	0	0	0	24	1	1	0	0	4	31	3	0	0	0	0	0	ja	0	4	2	44.5999	44.5999	0.00645183	2.2	44.5999	46.7999	0	1	0	0	1	1	2006-11-22	2007-05-04	163	2		-176		2006-11-07	11	0	0	2007-05-02
5072.78	0	0	0	0	0	0	0	24	1	1	0	0	4	31	3	0	0	0	0	0	ja	0	2	5	39.6047	39.6047	0.233188	2.2	39.6047	41.8047	0	1	0	0	1	1	2006-11-22	2007-05-04	163	2		-22		2007-04-10	4	0	0	2007-05-02
5072.78	0	0	0	0	0	0	0	24	1	1	0	0	4	31	3	0	0	0	0	0	ja	0	1	3	40.7148	40.7148	0.64887	2.2	40.7148	42.9148	0	1	0	0	1	1	2006-11-22	2007-05-04	163	2		-92		2007-01-30	1	0	0	2007-05-02
5072.78	0	0	0	0	0	0	0	24	1	1	0	0	4	31	3	0	0	0	0	0	ja	0	2	66	43.2123	43.2123	1.40466	2.2	44.617	45.4123	0	1	0	0	1	1	2006-11-22	2007-05-04	163	2		0	1	2007-05-02	5	0	0	2007-05-02
5072.78	0	0	0	0	0	0	0	24	1	1	0	0	4	31	3	0	0	0	0	0	ja	0	1	2	41.8248	41.8248	1.78255	2.2	43.6074	44.0248	0	1	0	0	1	1	2006-11-22	2007-05-04	163	2		-145		2006-12-08	12	0	0	2007-05-02
5072.78	0	0	0	0	0	0	0	24	1	1	0	0	4	31	3	0	0	0	0	0	ja	0	2	77	43.2123	43.2123	2.61391	2.61391	45.8263	45.8263	0	1	0	0	1	1	2006-11-22	2007-05-04	163	2		1	1	2007-05-03	5	0	0	2007-05-02
5083.77	0	0	0	0	2	2	1	36	2	2	1	0	2	23	1	0	0	1	3	0	ja	0	2	88	18.2367	18.2367	-0.333652	2.2	18.2367	20.4367	0	0	0	0	0	1	2006-12-13	2007-06-07	176	15		2	1	2007-05-25	5	0	0	2007-05-23
5083.77	0	0	0	0	2	2	1	36	2	2	1	0	2	23	1	0	0	1	3	0	ja	0	2	3	18.5142	18.5142	-0.295863	2.2	18.5142	20.7142	0	0	0	0	0	1	2006-12-13	2007-06-07	176	15		-71		2007-03-13	3	0	0	2007-05-23
5083.77	0	0	0	0	2	2	1	36	2	2	1	0	2	23	1	0	0	1	3	0	ja	0	2	66	21.983	21.983	-0.258073	2.2	21.983	24.183	0	0	0	0	0	1	2006-12-13	2007-06-07	176	15		0	1	2007-05-23	5	0	0	2007-05-23
5083.77	1	0	0	0	2	2	1	36	2	2	1	0	2	23	1	0	0	1	3	0	ja	0	2	77	0.892439	8.1	-0.0691268	2.2	#NULL!	10.3	0	0	0	#NULL!	#NULL!	#NULL!	2006-12-13	2007-06-07	176	15		1	1	2007-05-24	5	0	0	2007-05-23
5083.77	0	0	0	0	2	2	1	36	2	2	1	0	2	23	1	0	0	1	3	0	ja	0	2	77	20.318	20.318	2.46276	2.46276	22.7807	22.7807	0	0	0	0	0	1	2006-12-13	2007-06-07	176	15		1	1	2007-05-24	5	0	0	2007-05-23
5083.77	0	0	0	0	2	2	1	36	2	2	1	0	2	23	1	0	0	1	3	0	ja	0	1	2	44.4611	44.4611	0.157609	2.2	44.4611	46.6611	0	1	0	0	1	1	2006-12-13	2007-06-07	176	15		-141		2007-01-02	1	0	0	2007-05-23
5083.77	0	0	0	0	2	2	1	36	2	2	1	0	2	23	1	0	0	1	3	0	ja	0	2	5	26.1456	26.1456	2.95402	2.95402	29.0996	29.0996	0	1	0	0	1	1	2006-12-13	2007-06-07	176	15		-8		2007-05-15	5	0	0	2007-05-23
5083.77	0	0	0	0	2	2	1	36	2	2	1	0	2	23	1	0	0	1	3	0	ja	0	1	3	33.4996	33.4996	6.50621	6.50621	40.0058	40.0058	0	1	0	0	1	1	2006-12-13	2007-06-07	176	15		-124		2007-01-19	1	0	0	2007-05-23
5084.65	0	0	0	0	1	1	1	30	2	1	0	3	1	19	1	0	0	0	4	0	ja	0	3	5	98.7139	98.7139	0.00645183	2.2	98.7139	100.914	1	1	1	1	1	0	2007-06-06	2007-08-26	81	6		-5		2007-08-15	8	0	0	2007-08-20
5084.65	0	0	0	0	1	1	1	30	2	1	0	3	1	19	1	0	0	0	4	0	ja	0	3	4	78.3171	78.3171	0.195398	2.2	78.3171	80.5171	1	1	1	1	1	0	2007-06-06	2007-08-26	81	6		-75		2007-06-06	6	0	0	2007-08-20
5084.65	0	0	0	0	1	1	1	30	2	1	0	3	1	19	1	0	0	0	4	0	ja	0	3	88	71.3794	71.3794	-0.182495	2.2	71.3794	73.5794	1	1	0	1	1	1	2007-06-06	2007-08-26	81	6		2	1	2007-08-22	8	0	0	2007-08-20
5084.65	0	0	0	0	1	1	1	30	2	1	0	3	1	19	1	0	0	0	4	0	ja	0	3	77	70.4081	70.4081	0.0442411	2.2	70.4081	72.6081	1	1	0	1	1	1	2007-06-06	2007-08-26	81	6		1	1	2007-08-21	8	0	0	2007-08-20
5084.65	0	0	0	0	1	1	1	30	2	1	0	3	1	19	1	0	0	0	4	0	ja	0	2	3	57.6427	57.6427	0.11982	2.2	57.6427	59.8427	1	1	0	1	1	1	2007-06-06	2007-08-26	81	6		-130		2007-04-12	4	0	0	2007-08-20
5084.65	0	0	0	0	1	1	1	30	2	1	0	3	1	19	1	0	0	0	4	0	ja	0	1	2	48.6237	48.6237	0.308766	2.2	48.6237	50.8237	1	1	0	0	1	1	2007-06-06	2007-08-26	81	6		-173		2007-02-28	2	0	0	2007-08-20
5096.53	0	0	0	0	0	0	0	35	2	3	2	0	4	26	2	0	0	0	0	0	ja	0	4	2	58.3365	58.3365	0.00645183	2.2	58.3365	60.5365	1	1	0	1	1	1	2007-09-12	2008-03-20	190	-15		-176		2007-10-11	10	0	0	2008-04-04
5096.53	0	0	0	0	0	0	0	35	2	3	2	0	4	26	2	0	0	0	0	0	ja	0	1	3	44.3224	44.3224	0.270977	2.2	44.3224	46.5224	0	1	0	0	1	1	2007-09-12	2008-03-20	190	-15		-106		2007-12-20	12	0	0	2008-04-04
5096.53	0	0	0	0	0	0	0	35	2	3	2	0	4	26	2	0	0	0	0	0	ja	0	1	5	36.6909	36.6909	0.384345	2.2	36.6909	38.8909	0	1	0	0	1	1	2007-09-12	2008-03-20	190	-15		-36		2008-02-28	2	0	0	2008-04-04
5096.53	0	0	0	0	0	0	0	35	2	3	2	0	4	26	2	0	0	0	0	0	ja	0	4	3	60.0016	60.0016	0.384345	2.2	60.0016	62.2016	1	1	0	1	1	1	2007-09-12	2008-03-20	190	-15		-155		2007-11-01	11	0	0	2008-04-04
5096.53	0	0	0	0	0	0	0	35	2	3	2	0	4	26	2	0	0	0	0	0	ja	0	2	77	28.782	28.782	2.99181	2.99181	31.7738	31.7738	0	1	0	0	1	1	2007-09-12	2008-03-20	190	-15		1	1	2008-04-05	4	0	0	2008-04-04
5096.53	0	0	0	0	0	0	0	35	2	3	2	0	4	26	2	0	0	0	0	0	ja	0	2	66	26.0069	26.0069	3.33191	3.33191	29.3388	29.3388	0	1	0	0	1	1	2007-09-12	2008-03-20	190	-15		0	1	2008-04-04	4	0	0	2008-04-04
5109.41	0	0	0	0	0	0	0	32	2	3	2	0	2	33	3	0	0	0	0	0	ja	0	3	66	79.2883	79.2883	1.36687	2.2	80.6552	81.4883	1	1	1	1	1	0	2007-01-27	2007-08-05	190	-12		0	1	2007-08-17	8	0	0	2007-08-17
5109.41	0	0	0	0	0	0	0	32	2	3	2	0	2	33	3	0	0	0	0	0	ja	0	1	2	38.6335	38.6335	1.21571	2.2	39.8492	40.8335	0	1	0	0	1	1	2007-01-27	2007-08-05	190	-12		-182		2007-02-16	2	0	0	2007-08-17
5109.41	0	0	0	0	0	0	0	32	2	3	2	0	2	33	3	0	0	0	0	0	ja	0	2	3	50.0113	50.0113	1.63139	2.2	51.6427	52.2113	1	1	0	1	1	1	2007-01-27	2007-08-05	190	-12		-98		2007-05-11	5	0	0	2007-08-17
5109.41	0	0	0	0	0	0	0	32	2	3	2	0	2	33	3	0	0	0	0	0	ja	0	3	88	56.949	56.949	2.23602	2.23602	59.185	59.185	1	1	0	1	1	1	2007-01-27	2007-08-05	190	-12		2	1	2007-08-20	8	1	0	2007-08-17
5109.41	0	0	0	0	0	0	0	32	2	3	2	0	2	33	3	0	0	0	0	0	ja	0	3	77	68.6043	68.6043	3.06739	3.06739	71.6717	71.6717	1	1	0	1	1	1	2007-01-27	2007-08-05	190	-12		1	1	2007-08-20	8	2	0	2007-08-17
5109.41	0	0	0	0	0	0	0	32	2	3	2	0	2	33	3	0	0	0	0	0	ja	0	3	5	52.9251	52.9251	5.71264	5.71264	58.6377	58.6377	1	1	0	1	1	1	2007-01-27	2007-08-05	190	-12		-32		2007-07-16	7	0	0	2007-08-17
5109.66	0	1	1	0	0	0	0	29	1	1	0	0	1	#NULL!	#NULL!	0	0	0	5	3		2	4	1	46.8199	46.8199	0.800027	2.2	46.8199	49.0199	0	1	0	0	1	1	2006-09-14	2007-04-26	224	-12		-236		2006-09-14	9	0	0	2007-05-08	15-09-2007
5109.77	0	0	0	1	0	1	1	28	1	1	0	0	2	21	1	0	0	1	0	0	ja	0	3	2	74.8482	74.8482	-0.295863	2.2	74.8482	77.0482	1	1	1	1	1	1	2006-08-02	2006-12-14	134	10		-138		2006-07-19	7	0	0	2006-12-04
5109.77	0	0	0	1	0	1	1	28	1	1	0	0	2	21	1	0	0	1	0	0	ja	0	4	4	113.422	113.422	-0.258073	2.2	113.422	115.622	1	1	1	1	1	0	2006-08-02	2006-12-14	134	10		-68		2006-09-27	9	0	0	2006-12-04
5109.77	0	0	0	1	0	1	1	28	1	1	0	0	2	21	1	0	0	1	0	0	ja	0	1	77	34.8871	34.8871	-0.295863	2.2	34.8871	37.0871	0	1	0	0	1	1	2006-08-02	2006-12-14	134	10		1	1	2006-12-05	12	0	0	2006-12-04
5109.77	0	0	0	1	0	1	1	28	1	1	0	0	2	21	1	0	0	1	0	0	ja	0	3	2	62.4991	62.4991	-0.295863	2.2	62.4991	64.6991	1	1	0	1	1	1	2006-08-02	2006-12-14	134	10		-166		2006-06-21	6	0	0	2006-12-04
5109.77	0	0	0	1	0	1	1	28	1	1	0	0	2	21	1	0	0	1	0	0	ja	0	1	88	42.3798	42.3798	-0.0691268	2.2	42.3798	44.5798	0	1	0	0	1	1	2006-08-02	2006-12-14	134	10		2	1	2006-12-06	12	0	0	2006-12-04
5109.77	0	0	0	1	0	1	1	28	1	1	0	0	2	21	1	0	0	1	0	0	ja	0	4	5	67.633	67.633	-0.0691268	2.2	67.633	69.833	1	1	0	1	1	1	2006-08-02	2006-12-14	134	10		-12		2006-11-22	11	0	0	2006-12-04
5109.77	0	0	0	1	0	1	1	28	1	1	0	0	2	21	1	0	0	1	0	0	ja	0	1	66	39.8823	39.8823	0.195398	2.2	39.8823	42.0823	0	1	0	0	1	1	2006-08-02	2006-12-14	134	10		0	1	2006-12-05	12	1	0	2006-12-04
5110.16	0	0	0	0	0	0	0	25	1	2	1	0	5	26	2	0	0	0	0	0	ja	0	1	5	31.6958	31.6958	-0.258073	2.2	31.6958	33.8958	0	1	0	0	1	1	2006-08-14	2007-01-27	166	2		-10		2007-01-15	1	0	0	2007-01-25
5110.16	0	0	0	0	0	0	0	25	1	2	1	0	5	26	2	0	0	0	0	0	ja	0	4	2	57.7815	57.7815	-0.106916	2.2	57.7815	59.9815	1	1	0	1	1	1	2006-08-14	2007-01-27	166	2		-142		2006-09-05	9	0	0	2007-01-25
5110.16	0	0	0	0	0	0	0	25	1	2	1	0	5	26	2	0	0	0	0	0	ja	0	3	2	62.3604	62.3604	1.40466	2.2	63.765	64.5604	1	1	0	1	1	1	2006-08-14	2007-01-27	166	2		-164		2006-08-14	8	0	0	2007-01-25
5110.16	0	0	0	0	0	0	0	25	1	2	1	0	5	26	2	0	0	0	0	0	ja	0	4	4	59.4465	59.4465	2.08486	2.2	61.5314	61.6465	1	1	0	1	1	1	2006-08-14	2007-01-27	166	2		-80		2006-11-06	11	0	0	2007-01-25
5110.16	0	0	0	0	0	0	0	25	1	2	1	0	5	26	2	0	0	0	0	0	ja	0	1	66	36.1359	36.1359	2.6517	2.6517	38.7876	38.7876	0	1	0	0	1	1	2006-08-14	2007-01-27	166	2		0	1	2007-01-26	1	1	0	2007-01-25
5110.16	0	0	0	0	0	0	0	25	1	2	1	0	5	26	2	0	0	0	0	0	ja	0	1	77	29.892	29.892	5.86379	5.86379	35.7558	35.7558	0	1	0	0	1	1	2006-08-14	2007-01-27	166	2		1	1	2007-01-26	1	0	0	2007-01-25
5121.54	1	0	0	0	0	0	0	35	2	2	1	0	3	19.5	1	0	0	0	0	0	ja	0	4	66	0.0599164	8.1	-0.0691268	2.2	#NULL!	10.3	0	0	0	#NULL!	#NULL!	#NULL!	2007-03-09	2007-09-19	194	-8		0	1	2007-09-29	9	2	0	2007-09-27
5121.54	1	0	0	0	0	0	0	35	2	2	1	0	3	19.5	1	0	0	0	0	0	ja	0	2	2	1.58621	8.1	4.12549	4.12549	#NULL!	12.2255	0	0	0	#NULL!	#NULL!	#NULL!	2007-03-09	2007-09-19	194	-8		-168		2007-04-12	4	0	0	2007-09-27
5121.54	0	0	0	0	0	0	0	35	2	2	1	0	3	19.5	1	0	0	0	0	0	ja	0	4	66	44.1836	44.1836	-0.258073	2.2	44.1836	46.3836	0	1	0	0	1	1	2007-03-09	2007-09-19	194	-8		0	1	2007-09-29	9	2	0	2007-09-27
5121.54	0	0	0	0	0	0	0	35	2	2	1	0	3	19.5	1	0	0	0	0	0	ja	0	3	5	53.3414	53.3414	0.0820304	2.2	53.3414	55.5414	1	1	0	1	1	1	2007-03-09	2007-09-19	194	-8		-28		2007-08-30	8	0	0	2007-09-27
5121.54	0	0	0	0	0	0	0	35	2	2	1	0	3	19.5	1	0	0	0	0	0	ja	0	2	3	63.1929	63.1929	0.611081	2.2	63.1929	65.3929	1	1	0	1	1	1	2007-03-09	2007-09-19	194	-8		-148		2007-05-02	5	0	0	2007-09-27
5121.54	0	0	0	0	0	0	0	35	2	2	1	0	3	19.5	1	0	0	0	0	0	ja	0	3	4	65.6905	65.6905	0.913395	2.2	65.6905	67.8905	1	1	0	1	1	1	2007-03-09	2007-09-19	194	-8		-84		2007-07-05	7	0	0	2007-09-27
5134.03	0	0	0	0	0	0	0	34	2	1	0	0	2	23.5	1	0	0	0	0	0	ja	0	4	2	73.5994	73.5994	0.0442411	2.2	73.5994	75.7994	1	1	1	1	1	1	2006-10-25	2007-03-15	141	-10		-157		2006-10-19	10	0	0	2007-03-25
5134.03	0	0	0	0	0	0	0	34	2	1	0	0	2	23.5	1	0	0	0	0	0	ja	0	4	2	66.523	66.523	-0.295863	2.2	66.523	68.723	1	1	0	1	1	1	2006-10-25	2007-03-15	141	-10		-185		2006-09-21	9	0	0	2007-03-25
5134.03	0	0	0	0	0	0	0	34	2	1	0	0	2	23.5	1	0	0	0	0	0	ja	0	2	88	24.7581	24.7581	-0.182495	2.2	24.7581	26.9581	0	1	0	0	0	1	2006-10-25	2007-03-15	141	-10		2	1	2007-03-27	3	0	0	2007-03-25
5134.03	0	0	0	0	0	0	0	34	2	1	0	0	2	23.5	1	0	0	0	0	0	ja	0	1	5	36.6909	36.6909	0.573291	2.2	36.6909	38.8909	0	1	0	0	1	1	2006-10-25	2007-03-15	141	-10		-31		2007-02-22	2	0	0	2007-03-25
5134.03	0	0	0	0	0	0	0	34	2	1	0	0	2	23.5	1	0	0	0	0	0	ja	0	2	77	27.2557	27.2557	1.06455	2.2	28.3202	29.4557	0	1	0	0	1	1	2006-10-25	2007-03-15	141	-10		1	1	2007-03-26	3	0	0	2007-03-25
5134.03	0	0	0	0	0	0	0	34	2	1	0	0	2	23.5	1	0	0	0	0	0	ja	0	1	4	64.4417	64.4417	2.68949	2.68949	67.1312	67.1312	1	1	0	1	1	1	2006-10-25	2007-03-15	141	-10		-94		2006-12-21	12	0	0	2007-03-25
5134.03	0	0	0	0	0	0	0	34	2	1	0	0	2	23.5	1	0	0	0	0	0	ja	0	2	5	33.7771	33.7771	2.95402	2.95402	36.7311	36.7311	0	1	0	0	1	1	2006-10-25	2007-03-15	141	-10		-17		2007-03-08	3	0	0	2007-03-25
5134.4	0	0	0	0	0	0	0	31	2	3	2	0	2	21.5	1	0	0	0	0	0	ja	0	4	88	73.0444	73.0444	0.0820304	2.2	73.0444	75.2444	1	1	1	1	1	1	2007-03-16	2007-09-30	198	-3		2	1	2007-10-05	10	0	0	2007-10-03
5134.4	0	0	0	0	0	0	0	31	2	3	2	0	2	21.5	1	0	0	0	0	0	ja	0	3	4	95.5225	95.5225	0.195398	2.2	95.5225	97.7225	1	1	1	1	1	0	2007-03-16	2007-09-30	198	-3		-84		2007-07-11	7	0	0	2007-10-03
5134.4	0	0	0	0	0	0	0	31	2	3	2	0	2	21.5	1	0	0	0	0	0	ja	0	4	5	84.006	84.006	0.233188	2.2	84.006	86.206	1	1	1	1	1	0	2007-03-16	2007-09-30	198	-3		-28		2007-09-05	9	0	0	2007-10-03
5134.4	1	0	0	0	0	0	0	31	2	3	2	0	2	21.5	1	0	0	0	0	0	ja	0	4	77	-0.633853	8.1	-0.295863	2.2	#NULL!	10.3	0	0	0	#NULL!	#NULL!	#NULL!	2007-03-16	2007-09-30	198	-3		1	1	2007-10-05	10	1	0	2007-10-03
5134.4	0	0	0	0	0	0	0	31	2	3	2	0	2	21.5	1	0	0	0	0	0	ja	0	2	1	44.1836	44.1836	1.17792	2.2	45.3615	46.3836	0	1	0	0	1	1	2007-03-16	2007-09-30	198	-3		-196		2007-03-21	3	0	0	2007-10-03
5134.4	0	0	0	0	0	0	0	31	2	3	2	0	2	21.5	1	0	0	0	0	0	ja	0	4	77	71.5181	71.5181	1.63139	2.2	73.1495	73.7181	1	1	0	1	1	1	2007-03-16	2007-09-30	198	-3		1	1	2007-10-05	10	1	0	2007-10-03
5134.64	0	0	0	0	0	0	0	29	1	2	1	0	4	20	1	0	0	0	0	0	ja	0	4	2	79.9821	79.9821	2.80286	2.80286	82.785	82.785	1	1	1	1	1	0	2007-08-28	2008-02-28	184	4		-153		2007-09-24	9	0	0	2008-02-24
5134.64	1	0	0	0	0	0	0	29	1	2	1	0	4	20	1	0	0	0	0	0	ja	0	4	2	0.0599164	8.1	-0.295863	2.2	#NULL!	10.3	0	0	0	#NULL!	#NULL!	#NULL!	2007-08-28	2008-02-28	184	4		-153		2007-09-24	9	0	0	2008-02-24
5146.92	0	0	0	0	2	2	1	31	2	1	0	0	2	25	2	0	0	0	3	0	ja	0	2	66	79.9821	79.9821	-0.295863	2.2	79.9821	82.1821	1	1	1	1	1	0	2006-11-22	2007-04-30	159	-8		0	1	2007-05-08	5	0	0	2007-05-08
5146.92	0	0	0	0	2	2	1	31	2	1	0	0	2	25	2	0	0	0	3	0	ja	0	1	4	88.8623	88.8623	-0.258073	2.2	88.8623	91.0623	1	1	1	1	1	0	2006-11-22	2007-04-30	159	-8		-74		2007-02-23	2	0	0	2007-05-08
5146.92	0	0	0	0	2	2	1	31	2	1	0	0	2	25	2	0	0	0	3	0	ja	0	2	5	83.5897	83.5897	-0.106916	2.2	83.5897	85.7897	1	1	1	1	1	0	2006-11-22	2007-04-30	159	-8		-18		2007-04-20	4	0	0	2007-05-08
5146.92	0	0	0	0	2	2	1	31	2	1	0	0	2	25	2	0	0	0	3	0	ja	0	1	2	61.1116	61.1116	-0.182495	2.2	61.1116	63.3116	1	1	0	1	1	1	2006-11-22	2007-04-30	159	-8		-155		2006-12-04	12	0	0	2007-05-08
5146.92	0	0	0	0	2	2	1	31	2	1	0	0	2	25	2	0	0	0	3	0	ja	0	4	2	63.6092	63.6092	0.535502	2.2	63.6092	65.8092	1	1	0	1	1	1	2006-11-22	2007-04-30	159	-8		-186		2006-11-03	11	0	0	2007-05-08
5146.92	0	0	0	0	2	2	1	31	2	1	0	0	2	25	2	0	0	0	3	0	ja	0	2	88	48.9013	48.9013	2.76507	2.76507	51.6663	51.6663	1	1	0	1	1	1	2006-11-22	2007-04-30	159	-8		2	1	2007-05-11	5	1	0	2007-05-08
5147.28	0	0	0	0	0	0	0	28	1	1	0	0	5	20	1	0	0	0	0	0	ja	0	3	2	73.5994	73.5994	0.157609	2.2	73.5994	75.7994	1	1	1	1	1	1	2006-08-24	2007-01-30	159	-2		-164		2006-08-21	8	0	0	2007-02-01
5147.28	0	0	0	0	0	0	0	28	1	1	0	0	5	20	1	0	0	0	0	0	ja	0	4	4	82.3409	82.3409	0.800027	2.2	82.3409	84.5409	1	1	1	1	1	0	2006-08-24	2007-01-30	159	-2		-86		2006-11-07	11	0	0	2007-02-01
5147.28	0	0	0	0	0	0	0	28	1	1	0	0	5	20	1	0	0	0	0	0	ja	0	4	3	124.8	124.8	4.50338	4.50338	129.303	129.303	1	1	1	1	1	0	2006-08-24	2007-01-30	159	-2		-142		2006-09-12	9	0	0	2007-02-01
5147.28	0	0	0	0	0	0	0	28	1	1	0	0	5	20	1	0	0	0	0	0	ja	0	1	66	58.3365	58.3365	-0.258073	2.2	58.3365	60.5365	1	1	0	1	1	1	2006-08-24	2007-01-30	159	-2		0	1	2007-02-01	2	0	0	2007-02-01
5147.28	0	0	0	0	0	0	0	28	1	1	0	0	5	20	1	0	0	0	0	0	ja	0	1	77	45.0161	45.0161	0.00645183	2.2	45.0161	47.2161	0	1	0	0	1	1	2006-08-24	2007-01-30	159	-2		1	1	2007-02-02	2	0	0	2007-02-01
5147.28	0	0	0	0	0	0	0	28	1	1	0	0	5	20	1	0	0	0	0	0	ja	0	1	5	53.2026	53.2026	3.86096	3.86096	57.0636	57.0636	1	1	0	1	1	1	2006-08-24	2007-01-30	159	-2		-28		2007-01-04	1	0	0	2007-02-01
5147.64	0	0	1	0	0	0	0	25	1	1	0	0	2	20	1	0	0	1	0	0		2	3	2	80.1209	80.1209	-0.295863	2.2	80.1209	82.3209	1	1	1	1	1	0	2007-06-26	2007-12-31	188	3		-178		2007-07-03	7	0	0	2007-12-28	07-09-2007
5158.27	0	0	0	0	0	0	0	41	3	1	0	0	3	19	1	0	0	1	0	0	ja	0	4	2	51.5376	51.5376	-0.295863	2.2	51.5376	53.7376	1	1	0	1	1	1	2007-08-15	2008-02-27	196	-3		-177		2007-09-06	9	0	0	2008-03-01
5158.27	0	0	0	0	0	0	0	41	3	1	0	0	3	19	1	0	0	1	0	0	ja	0	4	3	47.375	47.375	-0.258073	2.2	47.375	49.575	0	1	0	0	1	1	2007-08-15	2008-02-27	196	-3		-143		2007-10-10	10	0	0	2008-03-01
5158.27	0	0	0	0	0	0	0	41	3	1	0	0	3	19	1	0	0	1	0	0	ja	0	2	66	59.5853	59.5853	-0.258073	2.2	59.5853	61.7853	1	1	0	1	1	1	2007-08-15	2008-02-27	196	-3		0	1	2008-03-03	3	2	0	2008-03-01
5158.27	0	0	0	0	0	0	0	41	3	1	0	0	3	19	1	0	0	1	0	0	ja	0	1	5	48.9013	48.9013	-0.0691268	2.2	48.9013	51.1013	1	1	0	0	1	1	2007-08-15	2008-02-27	196	-3		-25		2008-02-05	2	0	0	2008-03-01
5158.27	0	0	0	0	0	0	0	41	3	1	0	0	3	19	1	0	0	1	0	0	ja	0	2	77	47.93	47.93	0.0442411	2.2	47.93	50.13	1	1	0	0	1	1	2007-08-15	2008-02-27	196	-3		1	1	2008-03-03	3	1	0	2008-03-01
6271.14	0	0	0	0	0	0	0	39	2	3	2	0	3	18.5	0	0	0	0	0	0	ja	0	1	77	45.2937	45.2937	0.00645183	2.2	45.2937	47.4937	0	1	0	0	1	1	2007-07-23	2008-01-26	187	3		1	1	2008-01-24	1	0	0	2008-01-23
6271.14	0	0	0	0	0	0	0	39	2	3	2	0	3	18.5	0	0	0	0	0	0	ja	0	3	2	52.5089	52.5089	0.573291	2.2	52.5089	54.7089	1	1	0	1	1	1	2007-07-23	2008-01-26	187	3		-174		2007-08-02	8	0	0	2008-01-23
6271.14	0	0	0	0	0	0	0	39	2	3	2	0	3	18.5	0	0	0	0	0	0	ja	0	4	3	52.3701	52.3701	0.913395	2.2	52.3701	54.5701	1	1	0	1	1	1	2007-07-23	2008-01-26	187	3		-135		2007-09-10	9	0	0	2008-01-23
6271.14	0	0	0	0	0	0	0	39	2	3	2	0	3	18.5	0	0	0	0	0	0	ja	0	4	3	58.3365	58.3365	1.74476	2.2	60.0813	60.5365	1	1	0	1	1	1	2007-07-23	2008-01-26	187	3		-83		2007-11-01	11	0	0	2008-01-23
6271.14	0	0	0	0	0	0	0	39	2	3	2	0	3	18.5	0	0	0	0	0	0	ja	0	1	5	49.1788	49.1788	1.85813	2.2	51.0369	51.3788	1	1	0	1	1	1	2007-07-23	2008-01-26	187	3		-6		2008-01-17	1	0	0	2008-01-23
6271.14	0	0	0	0	0	0	0	39	2	3	2	0	3	18.5	0	0	0	0	0	0	ja	0	1	66	43.7674	43.7674	2.12265	2.2	45.89	45.9674	0	1	0	0	1	1	2007-07-23	2008-01-26	187	3		0	1	2008-01-24	1	1	0	2008-01-23
6271.64	0	0	0	0	0	0	0	35	2	2	1	0	1	22	1	0	0	1	0	0	ja	0	2	88	14.6291	14.6291	-0.258073	2.2	14.6291	16.8291	0	0	0	0	0	1	2007-09-03	2008-03-10	189	-13		2	1	2008-03-25	3	0	0	2008-03-23
6271.64	0	0	0	0	0	0	0	35	2	2	1	0	1	22	1	0	0	1	0	0	ja	0	1	5	14.7678	14.7678	-0.182495	2.2	14.7678	16.9678	0	0	0	0	0	1	2007-09-03	2008-03-10	189	-13		-26		2008-02-26	2	0	0	2008-03-23
6271.64	0	0	0	0	0	0	0	35	2	2	1	0	1	22	1	0	0	1	0	0	ja	0	2	77	12.5478	12.5478	-0.0691268	2.2	12.5478	14.7478	0	0	0	0	0	1	2007-09-03	2008-03-10	189	-13		1	1	2008-03-25	3	1	0	2008-03-23
6271.64	0	0	0	0	0	0	0	35	2	2	1	0	1	22	1	0	0	1	0	0	ja	0	1	4	18.9304	18.9304	0.195398	2.2	18.9304	21.1304	0	0	0	0	0	1	2007-09-03	2008-03-10	189	-13		-96		2007-12-18	12	0	0	2008-03-23
6271.64	0	0	0	0	0	0	0	35	2	2	1	0	1	22	1	0	0	1	0	0	ja	0	2	66	14.3516	14.3516	0.800027	2.2	14.3516	16.5516	0	0	0	0	0	1	2007-09-03	2008-03-10	189	-13		0	1	2008-03-25	3	2	0	2008-03-23
6271.64	0	0	0	0	0	0	0	35	2	2	1	0	1	22	1	0	0	1	0	0	ja	0	4	3	33.6383	33.6383	-0.371441	2.2	33.6383	35.8383	0	1	0	0	1	1	2007-09-03	2008-03-10	189	-13		-153		2007-10-22	10	0	0	2008-03-23
6271.64	0	0	0	0	0	0	0	35	2	2	1	0	1	22	1	0	0	1	0	0	ja	0	4	2	64.4417	64.4417	-0.258073	2.2	64.4417	66.6417	1	1	0	1	1	1	2007-09-03	2008-03-10	189	-13		-187		2007-09-18	9	0	0	2008-03-23
6272.15	0	0	0	0	0	0	0	30	2	1	0	0	2	22	1	0	0	0	1	0	ja	0	4	2	47.2362	47.2362	1.70697	2.2	48.9432	49.4362	0	1	0	0	1	1	2007-08-29	2008-03-09	193	-15		-192		2007-09-14	9	0	0	2008-03-24	18-12-2007
6272.15	0	0	0	0	0	0	0	30	2	1	0	0	2	22	1	0	0	0	1	0	ja	0	4	3	37.5234	37.5234	2.12265	2.2	39.6461	39.7234	0	1	0	0	1	1	2007-08-29	2008-03-09	193	-15		-153		2007-10-23	10	0	0	2008-03-24	18-12-2007
6284.65	0	0	0	0	0	0	0	30	2	1	0	0	4	26	2	0	0	0	0	0	ja	0	4	2	76.652	76.652	0.611081	2.2	76.652	78.852	1	1	1	1	1	0	2006-11-22	2007-04-11	140	-7		-156		2006-11-13	11	0	0	2007-04-18
6284.65	0	0	0	0	0	0	0	30	2	1	0	0	4	26	2	0	0	0	0	0	ja	0	1	3	74.8482	74.8482	1.10234	2.2	75.9506	77.0482	1	1	1	1	1	0	2006-11-22	2007-04-11	140	-7		-97		2007-01-11	1	0	0	2007-04-18
6284.65	0	0	0	0	0	0	0	30	2	1	0	0	4	26	2	0	0	0	0	0	ja	0	2	66	57.504	57.504	-0.333652	2.2	57.504	59.704	1	1	0	1	1	1	2006-11-22	2007-04-11	140	-7		0	1	2007-04-18	4	0	0	2007-04-18
6284.65	0	0	0	0	0	0	0	30	2	1	0	0	4	26	2	0	0	0	0	0	ja	0	2	88	49.4563	49.4563	-0.220284	2.2	49.4563	51.6563	1	1	0	0	1	1	2006-11-22	2007-04-11	140	-7		2	1	2007-04-20	4	0	0	2007-04-18
6284.65	0	0	0	0	0	0	0	30	2	1	0	0	4	26	2	0	0	0	0	0	ja	0	2	5	57.7815	57.7815	0.875606	2.2	57.7815	59.9815	1	1	0	1	1	1	2006-11-22	2007-04-11	140	-7		-20		2007-03-29	3	0	0	2007-04-18
6284.65	0	0	0	0	0	0	0	30	2	1	0	0	4	26	2	0	0	0	0	0	ja	0	2	77	53.7576	53.7576	1.82034	2.2	55.578	55.9576	1	1	0	1	1	1	2006-11-22	2007-04-11	140	-7		1	1	2007-04-19	4	0	0	2007-04-18
6284.65	0	0	0	0	0	0	0	30	2	1	0	0	4	26	2	0	0	0	0	0	ja	0	4	2	72.6282	72.6282	2.00929	2.2	74.6374	74.8282	1	1	0	1	1	1	2006-11-22	2007-04-11	140	-7		-181		2006-10-19	10	0	0	2007-04-18
6296.15	0	0	0	0	0	0	0	38	2	1	0	0	2	19	1	0	0	1	0	0	ja	0	3	3	85.9485	85.9485	-0.258073	2.2	85.9485	88.1485	1	1	1	1	1	0	2007-04-12	2007-10-19	190	0		-134		2007-06-07	6	0	0	2007-10-19
6296.15	0	0	0	0	0	0	0	38	2	1	0	0	2	19	1	0	0	1	0	0	ja	0	3	3	75.1257	75.1257	2.12265	2.2	77.2484	77.3257	1	1	1	1	1	0	2007-04-12	2007-10-19	190	0		-85		2007-07-26	7	0	0	2007-10-19
6296.15	0	0	0	0	0	0	0	38	2	1	0	0	2	19	1	0	0	1	0	0	ja	0	4	66	61.1116	61.1116	0.384345	2.2	61.1116	63.3116	1	1	0	1	1	1	2007-04-12	2007-10-19	190	0		0	1	2007-10-22	10	3	0	2007-10-19
6296.15	0	0	0	0	0	0	0	38	2	1	0	0	2	19	1	0	0	1	0	0	ja	0	4	88	59.169	59.169	2.34939	2.34939	61.5184	61.5184	1	1	0	1	1	1	2007-04-12	2007-10-19	190	0		2	1	2007-10-22	10	1	0	2007-10-19
6296.15	0	0	0	0	0	0	0	38	2	1	0	0	2	19	1	0	0	1	0	0	ja	0	4	77	53.3414	53.3414	2.57612	2.57612	55.9175	55.9175	1	1	0	1	1	1	2007-04-12	2007-10-19	190	0		1	1	2007-10-22	10	2	0	2007-10-19
6296.91	0	1	1	0	0	0	0	31	2	2	1	0	5	22	1	0	0	0	0	0	ja	0	1	3	76.7908	76.7908	2.23602	2.23602	79.0268	79.0268	1	1	1	1	1	0	2006-11-07	2007-04-21	165	10		-78		2007-01-23	1	0	0	2007-04-11
6296.91	0	1	1	0	0	0	0	31	2	2	1	0	5	22	1	0	0	0	0	0	ja	0	4	2	64.0254	64.0254	0.0820304	2.2	64.0254	66.2254	1	1	0	1	1	1	2006-11-07	2007-04-21	165	10		-133		2006-11-29	11	0	0	2007-04-11
6296.91	0	1	1	0	0	0	0	31	2	2	1	0	5	22	1	0	0	0	0	0	ja	0	4	2	65.5517	65.5517	0.951184	2.2	65.5517	67.7517	1	1	0	1	1	1	2006-11-07	2007-04-21	165	10		-155		2006-11-07	11	0	0	2007-04-11
6296.91	0	1	1	0	0	0	0	31	2	2	1	0	5	22	1	0	0	0	0	0	ja	0	2	77	52.0926	52.0926	1.89592	2.2	53.9885	54.2926	1	1	0	1	1	1	2006-11-07	2007-04-21	165	10		1	1	2007-04-12	4	0	0	2007-04-11
6296.91	0	1	1	0	0	0	0	31	2	2	1	0	5	22	1	0	0	0	0	0	ja	0	2	5	58.1978	58.1978	1.93371	2.2	60.1315	60.3978	1	1	0	1	1	1	2006-11-07	2007-04-21	165	10		-15		2007-03-27	3	0	0	2007-04-11
6296.91	0	1	1	0	0	0	0	31	2	2	1	0	5	22	1	0	0	0	0	0	ja	0	2	66	58.3365	58.3365	2.27381	2.27381	60.6103	60.6103	1	1	0	1	1	1	2006-11-07	2007-04-21	165	10		-1	1	2007-04-11	4	1	0	2007-04-11
6297.16	0	1	1	0	0	0	0	29	1	1	0	0	1	27	2	0	0	0	0	0	ja	0	4	2	58.614	58.614	-0.295863	2.2	58.614	60.814	1	1	0	1	1	1	2006-11-02	2007-05-06	185	5		-180		2006-11-02	11	0	0	2007-05-01
6308.51	1	0	0	0	2	2	1	38	2	3	2	0	4	21	1	0	0	1	3	0	ja	0	3	2	-0.495099	8.1	-0.295863	2.2	#NULL!	10.3	0	0	0	#NULL!	#NULL!	#NULL!	2006-08-02	2007-01-06	157	-2		-178		2006-07-14	7	0	0	2007-01-08
6308.51	0	0	0	0	2	2	1	38	2	3	2	0	4	21	1	0	0	1	3	0	ja	0	4	4	50.5663	50.5663	-0.333652	2.2	50.5663	52.7663	1	1	0	1	1	1	2006-08-02	2007-01-06	157	-2		-80		2006-10-20	10	0	0	2007-01-08
6308.51	0	0	0	0	2	2	1	38	2	3	2	0	4	21	1	0	0	1	3	0	ja	0	3	3	50.0113	50.0113	-0.220284	2.2	50.0113	52.2113	1	1	0	1	1	1	2006-08-02	2007-01-06	157	-2		-140		2006-08-21	8	0	0	2007-01-08
6308.51	0	0	0	0	2	2	1	38	2	3	2	0	4	21	1	0	0	1	3	0	ja	0	1	77	32.112	32.112	-0.182495	2.2	32.112	34.312	0	1	0	0	1	1	2006-08-02	2007-01-06	157	-2		0	1	2007-01-08	1	0	0	2007-01-08
6308.51	0	0	0	0	2	2	1	38	2	3	2	0	4	21	1	0	0	1	3	0	ja	0	1	66	33.0833	33.0833	-0.182495	2.2	33.0833	35.2833	0	1	0	0	1	1	2006-08-02	2007-01-06	157	-2		0	1	2007-01-08	1	0	0	2007-01-08
6308.51	0	0	0	0	2	2	1	38	2	3	2	0	4	21	1	0	0	1	3	0	ja	0	1	5	44.7386	44.7386	-0.0691268	2.2	44.7386	46.9386	0	1	0	0	1	1	2006-08-02	2007-01-06	157	-2		-17		2006-12-22	12	0	0	2007-01-08
6308.51	0	0	0	0	2	2	1	38	2	3	2	0	4	21	1	0	0	1	3	0	ja	0	1	88	26.7006	26.7006	0.0442411	2.2	26.7006	28.9006	0	1	0	0	1	1	2006-08-02	2007-01-06	157	-2		1	1	2007-01-09	1	0	0	2007-01-08
6308.91	1	0	0	0	0	0	0	36	2	2	1	0	1	21	1	0	0	0	0	0	ja	0	1	3	2.00247	8.1	-0.258073	2.2	#NULL!	10.3	0	0	0	#NULL!	#NULL!	#NULL!	2006-11-22	2007-04-02	131	-16		-103		2007-01-05	1	0	0	2007-04-18
6308.91	1	0	0	0	0	0	0	36	2	2	1	0	1	21	1	0	0	0	0	0	ja	0	1	3	-0.495099	8.1	0.573291	2.2	#NULL!	10.3	0	0	0	#NULL!	#NULL!	#NULL!	2006-11-22	2007-04-02	131	-16		-103		2007-01-05	1	0	0	2007-04-18
6308.91	0	0	0	0	0	0	0	36	2	2	1	0	1	21	1	0	0	0	0	0	ja	0	1	3	49.1788	49.1788	-0.258073	2.2	49.1788	51.3788	1	1	0	0	1	1	2006-11-22	2007-04-02	131	-16		-103		2007-01-05	1	0	0	2007-04-18
6308.91	0	0	0	0	0	0	0	36	2	2	1	0	1	21	1	0	0	0	0	0	ja	0	4	2	58.4753	58.4753	-0.258073	2.2	58.4753	60.6753	1	1	0	1	1	1	2006-11-22	2007-04-02	131	-16		-187		2006-10-13	10	0	0	2007-04-18
6308.91	0	0	0	0	0	0	0	36	2	2	1	0	1	21	1	0	0	0	0	0	ja	0	2	5	33.6383	33.6383	0.422134	2.2	33.6383	35.8383	0	1	0	0	1	1	2006-11-22	2007-04-02	131	-16		-33		2007-03-16	3	0	0	2007-04-18
6308.91	0	0	0	0	0	0	0	36	2	2	1	0	1	21	1	0	0	0	0	0	ja	0	4	3	51.2601	51.2601	1.17792	2.2	52.438	53.4601	1	1	0	1	1	1	2006-11-22	2007-04-02	131	-16		-148		2006-11-21	11	0	0	2007-04-18
6308.91	0	0	0	0	0	0	0	36	2	2	1	0	1	21	1	0	0	0	0	0	ja	0	2	88	26.8394	26.8394	2.38718	2.38718	29.2266	29.2266	0	1	0	0	1	1	2006-11-22	2007-04-02	131	-16		2	1	2007-04-20	4	0	0	2007-04-18
6308.91	0	0	0	0	0	0	0	36	2	2	1	0	1	21	1	0	0	0	0	0	ja	0	2	77	29.1982	29.1982	2.84065	2.84065	32.0389	32.0389	0	1	0	0	1	1	2006-11-22	2007-04-02	131	-16		1	1	2007-04-19	4	0	0	2007-04-18
6309.05	1	1	1	0	1	1	1	34	2	2	1	0	5	21	1	0	0	0	4	0	ja	0	1	5	0.476178	8.1	-0.295863	2.2	#NULL!	10.3	0	0	0	#NULL!	#NULL!	#NULL!	2006-09-01	2007-02-25	177	10		-6		2007-02-09	2	0	0	2007-02-15
6309.05	0	1	1	0	1	1	1	34	2	2	1	0	5	21	1	0	0	0	4	0	ja	0	1	77	11.5765	11.5765	-0.182495	2.2	11.5765	13.7765	0	0	0	0	0	1	2006-09-01	2007-02-25	177	10		1	1	2007-02-16	2	0	0	2007-02-15
6309.05	0	1	1	0	1	1	1	34	2	2	1	0	5	21	1	0	0	0	4	0	ja	0	4	2	21.1505	21.1505	1.78255	2.2	22.933	23.3505	0	0	0	0	0	1	2006-09-01	2007-02-25	177	10		-167		2006-09-01	9	0	0	2007-02-15
6309.05	0	1	1	0	1	1	1	34	2	2	1	0	5	21	1	0	0	0	4	0	ja	0	1	3	20.7342	20.7342	1.89592	2.2	22.6301	22.9342	0	0	0	0	0	1	2006-09-01	2007-02-25	177	10		-76		2006-12-01	12	0	0	2007-02-15
6309.05	0	1	1	0	1	1	1	34	2	2	1	0	5	21	1	0	0	0	4	0	ja	0	1	88	29.7532	29.7532	-0.182495	2.2	29.7532	31.9532	0	1	0	0	1	1	2006-09-01	2007-02-25	177	10		2	1	2007-02-17	2	0	0	2007-02-15
6309.05	0	1	1	0	1	1	1	34	2	2	1	0	5	21	1	0	0	0	4	0	ja	0	4	3	42.1023	42.1023	1.2535	2.2	43.3558	44.3023	0	1	0	0	1	1	2006-09-01	2007-02-25	177	10		-128		2006-10-10	10	0	0	2007-02-15
6309.51	1	0	0	0	2	2	1	31	2	1	0	0	2	22	1	0	0	0	3	0	ja	0	2	3	0.753685	8.1	-0.295863	2.2	#NULL!	10.3	0	0	0	#NULL!	#NULL!	#NULL!	2007-06-04	2007-06-27	23	-14		-109		2007-03-26	3	2	0	2007-07-11
6309.51	0	0	0	0	2	2	1	31	2	1	0	0	2	22	1	0	0	0	3	0	ja	0	3	77	49.595	49.595	-0.220284	2.2	49.595	51.795	1	1	0	0	1	1	2007-06-04	2007-06-27	23	-14		1	1	2007-07-12	7	0	0	2007-07-11
6309.51	0	0	0	0	2	2	1	31	2	1	0	0	2	22	1	0	0	0	3	0	ja	0	1	2	35.4421	35.4421	-0.144705	2.2	35.4421	37.6421	0	1	0	0	1	1	2007-06-04	2007-06-27	23	-14		-156		2007-02-05	2	0	0	2007-07-11
6309.51	0	0	0	0	2	2	1	31	2	1	0	0	2	22	1	0	0	0	3	0	ja	0	3	66	70.2693	70.2693	-0.0691268	2.2	70.2693	72.4693	1	1	0	1	1	1	2007-06-04	2007-06-27	23	-14		-1	1	2007-07-11	7	1	0	2007-07-11
6309.51	0	0	0	0	2	2	1	31	2	1	0	0	2	22	1	0	0	0	3	0	ja	0	1	2	51.2601	51.2601	0.270977	2.2	51.2601	53.4601	1	1	0	1	1	1	2007-06-04	2007-06-27	23	-14		-194		2006-12-29	12	0	0	2007-07-11
6309.51	0	0	0	0	2	2	1	31	2	1	0	0	2	22	1	0	0	0	3	0	ja	0	3	5	57.2265	57.2265	0.535502	2.2	57.2265	59.4265	1	1	0	1	1	1	2007-06-04	2007-06-27	23	-14		-37		2007-06-04	6	0	0	2007-07-11
6309.51	0	0	0	0	2	2	1	31	2	1	0	0	2	22	1	0	0	0	3	0	ja	0	3	88	53.8964	53.8964	0.64887	2.2	53.8964	56.0964	1	1	0	1	1	1	2007-06-04	2007-06-27	23	-14		2	1	2007-07-13	7	0	0	2007-07-11
6309.51	0	0	0	0	2	2	1	31	2	1	0	0	2	22	1	0	0	0	3	0	ja	0	2	3	60.9728	60.9728	1.40466	2.2	62.3775	63.1728	1	1	0	1	1	1	2007-06-04	2007-06-27	23	-14		-107		2007-03-26	3	0	0	2007-07-11
6310.39	0	0	0	0	0	0	0	24	1	1	0	0	5	39	4	0	0	0	1	0	ja	0	2	77	30.447	30.447	0.00645183	2.2	30.447	32.647	0	1	0	0	1	1	2007-08-28	2008-03-11	196	-10		1	1	2008-03-25	3	3	0	2008-03-21
6310.39	0	0	0	0	0	0	0	24	1	1	0	0	5	39	4	0	0	0	1	0	ja	0	4	3	38.6335	38.6335	0.611081	2.2	38.6335	40.8335	0	1	0	0	1	1	2007-08-28	2008-03-11	196	-10		-148		2007-10-25	10	0	0	2008-03-21
6310.39	0	0	0	0	0	0	0	24	1	1	0	0	5	39	4	0	0	0	1	0	ja	0	2	88	33.3608	33.3608	0.875606	2.2	33.3608	35.5608	0	1	0	0	1	1	2007-08-28	2008-03-11	196	-10		2	1	2008-03-25	3	2	0	2008-03-21
6310.39	0	0	0	0	0	0	0	24	1	1	0	0	5	39	4	0	0	0	1	0	ja	0	1	5	33.0833	33.0833	0.951184	2.2	33.0833	35.2833	0	1	0	0	1	1	2007-08-28	2008-03-11	196	-10		-32		2008-02-18	2	0	0	2008-03-21
6310.39	0	0	0	0	0	0	0	24	1	1	0	0	5	39	4	0	0	0	1	0	ja	0	4	2	30.7245	30.7245	2.3116	2.3116	33.0361	33.0361	0	1	0	0	1	1	2007-08-28	2008-03-11	196	-10		-193		2007-09-10	9	0	0	2008-03-21
6310.39	0	0	0	0	0	0	0	24	1	1	0	0	5	39	4	0	0	0	1	0	ja	0	1	3	39.6047	39.6047	3.0296	3.0296	42.6343	42.6343	0	1	0	0	1	1	2007-08-28	2008-03-11	196	-10		-95		2007-12-17	12	0	0	2008-03-21
6310.39	0	0	0	0	0	0	0	24	1	1	0	0	5	39	4	0	0	0	1	0	ja	0	1	4	35.1646	35.1646	3.25633	3.25633	38.421	38.421	0	1	0	0	1	1	2007-08-28	2008-03-11	196	-10		-60		2008-01-21	1	0	0	2008-03-21
6310.39	0	0	0	0	0	0	0	24	1	1	0	0	5	39	4	0	0	0	1	0	ja	0	2	66	33.4996	33.4996	4.88127	4.88127	38.3809	38.3809	0	1	0	0	1	1	2007-08-28	2008-03-11	196	-10		0	1	2008-03-25	3	4	0	2008-03-21
6322.16	0	0	0	0	0	0	0	30	2	1	0	0	2	24.5	1	0	0	0	0	0	ja	0	1	77	79.7046	79.7046	-0.144705	2.2	79.7046	81.9046	1	1	1	1	1	0	2007-06-21	2007-12-31	193	-2		1	1	2008-01-04	1	1	0	2008-01-02
6322.16	0	0	0	0	0	0	0	30	2	1	0	0	2	24.5	1	0	0	0	0	0	ja	0	1	5	79.9821	79.9821	1.48023	2.2	81.4623	82.1821	1	1	1	1	1	0	2007-06-21	2007-12-31	193	-2		-20		2007-12-13	12	0	0	2008-01-02
6322.16	1	0	0	0	0	0	0	30	2	1	0	0	2	24.5	1	0	0	0	0	0	ja	0	4	3	1.03119	8.1	-0.220284	2.2	#NULL!	10.3	0	0	0	#NULL!	#NULL!	#NULL!	2007-06-21	2007-12-31	193	-2		-89		2007-10-05	10	0	0	2008-01-02
6322.16	0	0	0	0	0	0	0	30	2	1	0	0	2	24.5	1	0	0	0	0	0	ja	0	1	88	62.4991	62.4991	-0.220284	2.2	62.4991	64.6991	1	1	0	1	1	1	2007-06-21	2007-12-31	193	-2		2	1	2008-01-04	1	0	0	2008-01-02
6322.16	0	0	0	0	0	0	0	30	2	1	0	0	2	24.5	1	0	0	0	0	0	ja	0	1	66	66.6617	66.6617	0.0442411	2.2	66.6617	68.8617	1	1	0	1	1	1	2007-06-21	2007-12-31	193	-2		0	1	2008-01-02	1	0	0	2008-01-02
6322.16	0	0	0	0	0	0	0	30	2	1	0	0	2	24.5	1	0	0	0	0	0	ja	0	3	3	69.9918	69.9918	1.48023	2.2	71.4721	72.1918	1	1	0	1	1	1	2007-06-21	2007-12-31	193	-2		-142		2007-08-13	8	0	0	2008-01-02
6322.16	0	0	0	0	0	0	0	30	2	1	0	0	2	24.5	1	0	0	0	0	0	ja	0	3	2	62.2216	62.2216	2.08486	2.2	64.3065	64.4216	1	1	0	1	1	1	2007-06-21	2007-12-31	193	-2		-159		2007-07-27	7	0	0	2008-01-02
6322.53	0	0	0	0	0	0	0	27	1	1	0	0	2	20	1	0	0	0	0	0	ja	0	2	3	20.7342	20.7342	-0.295863	2.2	20.7342	22.9342	0	0	0	0	0	1	2007-07-02	2007-08-09	38	-1		-140		2007-03-23	3	0	0	2007-08-10
6322.53	1	0	0	0	0	0	0	27	1	1	0	0	2	20	1	0	0	0	0	0	ja	0	1	2	0.19867	8.1	1.17792	2.2	#NULL!	10.3	0	0	0	#NULL!	#NULL!	#NULL!	2007-07-02	2007-08-09	38	-1		-183		2007-02-08	2	0	0	2007-08-10
6322.53	0	0	0	0	0	0	0	27	1	1	0	0	2	20	1	0	0	0	0	0	ja	0	3	5	40.021	40.021	0.0442411	2.2	40.021	42.221	0	1	0	0	1	1	2007-07-02	2007-08-09	38	-1		-22		2007-07-19	7	0	0	2007-08-10
6322.53	0	0	0	0	0	0	0	27	1	1	0	0	2	20	1	0	0	0	0	0	ja	0	3	66	50.5663	50.5663	0.270977	2.2	50.5663	52.7663	1	1	0	1	1	1	2007-07-02	2007-08-09	38	-1		0	1	2007-08-10	8	0	0	2007-08-10
6322.53	0	0	0	0	0	0	0	27	1	1	0	0	2	20	1	0	0	0	0	0	ja	0	2	4	38.2172	38.2172	2.08486	2.2	40.3021	40.4172	0	1	0	0	1	1	2007-07-02	2007-08-09	38	-1		-71		2007-05-31	5	0	0	2007-08-10
6322.54	1	0	0	0	0	0	0	27	1	1	0	0	4	20	1	0	0	0	0	0	ja	0	1	77	1.58621	8.1	0.0442411	2.2	#NULL!	10.3	0	0	0	#NULL!	#NULL!	#NULL!	2007-08-20	2008-02-28	192	19		0	1	2008-02-11	2	2	0	2008-02-09
6322.54	0	0	0	0	0	0	0	27	1	1	0	0	4	20	1	0	0	0	0	0	ja	0	4	2	70.5468	70.5468	-0.0691268	2.2	70.5468	72.7468	1	1	0	1	1	1	2007-08-20	2008-02-28	192	19		-152		2007-09-10	9	0	0	2008-02-09
6322.54	0	0	0	0	0	0	0	27	1	1	0	0	4	20	1	0	0	0	0	0	ja	0	1	66	41.9636	41.9636	0.459924	2.2	41.9636	44.1636	0	1	0	0	1	1	2007-08-20	2008-02-28	192	19		-1	1	2008-02-11	2	3	0	2008-02-09
6322.54	0	0	0	0	0	0	0	27	1	1	0	0	4	20	1	0	0	0	0	0	ja	0	4	2	59.5853	59.5853	0.459924	2.2	59.5853	61.7853	1	1	0	1	1	1	2007-08-20	2008-02-28	192	19		-122		2007-10-10	10	0	0	2008-02-09
6322.54	0	0	0	0	0	0	0	27	1	1	0	0	4	20	1	0	0	0	0	0	ja	0	1	4	46.4037	46.4037	1.70697	2.2	48.1107	48.6037	0	1	0	0	1	1	2007-08-20	2008-02-28	192	19		-61		2007-12-10	12	0	0	2008-02-09
6322.65	0	0	0	0	0	0	0	26	1	1	0	0	2	18.5	0	0	0	0	0	0	ja	0	1	77	22.1218	22.1218	0.611081	2.2	22.1218	24.3218	0	0	0	0	0	1	2007-06-26	2007-12-14	171	1		1	1	2007-12-14	12	0	0	2007-12-13
6322.65	0	0	0	0	0	0	0	26	1	1	0	0	2	18.5	0	0	0	0	0	0	ja	0	1	66	32.6671	32.6671	0.0820304	2.2	32.6671	34.8671	0	1	0	0	1	1	2007-06-26	2007-12-14	171	1		0	1	2007-12-13	12	0	0	2007-12-13
6322.65	0	0	0	0	0	0	0	26	1	1	0	0	2	18.5	0	0	0	0	0	0	ja	0	1	5	26.9782	26.9782	0.308766	2.2	26.9782	29.1782	0	1	0	0	1	1	2007-06-26	2007-12-14	171	1		-2		2007-12-11	12	0	0	2007-12-13
6322.65	0	0	0	0	0	0	0	26	1	1	0	0	2	18.5	0	0	0	0	0	0	ja	0	3	3	49.8725	49.8725	0.762238	2.2	49.8725	52.0725	1	1	0	0	1	1	2007-06-26	2007-12-14	171	1		-139		2007-07-27	7	0	0	2007-12-13
6322.65	0	0	0	0	0	0	0	26	1	1	0	0	2	18.5	0	0	0	0	0	0	ja	0	3	2	51.2601	51.2601	0.913395	2.2	51.2601	53.4601	1	1	0	1	1	1	2007-06-26	2007-12-14	171	1		-170		2007-06-26	6	0	0	2007-12-13
6322.65	0	0	0	0	0	0	0	26	1	1	0	0	2	18.5	0	0	0	0	0	0	ja	0	1	88	32.8058	32.8058	1.32908	2.2	34.1349	35.0058	0	1	0	0	1	1	2007-06-26	2007-12-14	171	1		2	1	2007-12-17	12	2	0	2007-12-13
6322.65	0	0	0	0	0	0	0	26	1	1	0	0	2	18.5	0	0	0	0	0	0	ja	0	4	4	38.6335	38.6335	3.48307	3.48307	42.1165	42.1165	0	1	0	0	1	1	2007-06-26	2007-12-14	171	1		-72		2007-10-02	10	0	0	2007-12-13
6333.64	0	0	0	0	0	0	0	38	2	4	2	0	2	19	1	0	0	0	0	0	ja	0	2	5	18.3754	18.3754	0.346556	2.2	18.3754	20.5754	0	0	0	0	0	1	2007-09-12	2008-03-30	200	-4		-29		2008-03-05	3	0	0	2008-04-03
6333.64	0	0	0	0	0	0	0	38	2	4	2	0	2	19	1	0	0	0	0	0	ja	0	2	77	17.1266	17.1266	1.66918	2.2	18.7958	19.3266	0	0	0	0	0	1	2007-09-12	2008-03-30	200	-4		1	1	2008-04-04	4	0	0	2008-04-03
6333.64	0	0	0	0	0	0	0	38	2	4	2	0	2	19	1	0	0	0	0	0	ja	0	2	66	18.3754	18.3754	1.85813	2.2	20.2335	20.5754	0	0	0	0	0	1	2007-09-12	2008-03-30	200	-4		0	1	2008-04-03	4	0	0	2008-04-03
6333.64	0	0	0	0	0	0	0	38	2	4	2	0	2	19	1	0	0	0	0	0	ja	0	4	3	42.5186	42.5186	-0.220284	2.2	42.5186	44.7186	0	1	0	0	1	1	2007-09-12	2008-03-30	200	-4		-142		2007-11-13	11	0	0	2008-04-03
6333.64	0	0	0	0	0	0	0	38	2	4	2	0	2	19	1	0	0	0	0	0	ja	0	4	2	52.2313	52.2313	0.988974	2.2	52.2313	54.4313	1	1	0	1	1	1	2007-09-12	2008-03-30	200	-4		-169		2007-10-17	10	0	0	2008-04-03
6333.64	0	0	0	0	0	0	0	38	2	4	2	0	2	19	1	0	0	0	0	0	ja	0	1	4	28.0882	28.0882	3.33191	3.33191	31.4201	31.4201	0	1	0	0	1	1	2007-09-12	2008-03-30	200	-4		-71		2008-01-23	1	0	0	2008-04-03
6335.14	0	0	0	0	0	0	0	26	1	1	0	0	2	22	1	0	0	0	0	0	ja	0	2	66	40.576	40.576	-0.333652	2.2	40.576	42.776	0	1	0	0	1	1	2007-09-06	2008-02-27	174	-13		0	1	2008-03-11	3	0	0	2008-03-11
6335.14	0	0	0	0	0	0	0	26	1	1	0	0	2	22	1	0	0	0	0	0	ja	0	4	2	50.5663	50.5663	-0.258073	2.2	50.5663	52.7663	1	1	0	1	1	1	2007-09-06	2008-02-27	174	-13		-187		2007-09-06	9	0	0	2008-03-11
6335.14	0	0	0	0	0	0	0	26	1	1	0	0	2	22	1	0	0	0	0	0	ja	0	1	5	49.04	49.04	-0.220284	2.2	49.04	51.24	1	1	0	0	1	1	2007-09-06	2008-02-27	174	-13		-40		2008-01-31	1	0	0	2008-03-11
6335.14	0	0	0	0	0	0	0	26	1	1	0	0	2	22	1	0	0	0	0	0	ja	0	1	4	56.394	56.394	-0.220284	2.2	56.394	58.594	1	1	0	1	1	1	2007-09-06	2008-02-27	174	-13		-96		2007-12-06	12	0	0	2008-03-11
6335.14	0	0	0	0	0	0	0	26	1	1	0	0	2	22	1	0	0	0	0	0	ja	0	2	77	34.8871	34.8871	-0.0313375	2.2	34.8871	37.0871	0	1	0	0	1	1	2007-09-06	2008-02-27	174	-13		1	1	2008-03-13	3	1	0	2008-03-11
6335.14	0	0	0	0	0	0	0	26	1	1	0	0	2	22	1	0	0	0	0	0	ja	0	2	88	37.1072	37.1072	1.2535	2.2	38.3607	39.3072	0	1	0	0	1	1	2007-09-06	2008-02-27	174	-13		2	1	2008-03-13	3	0	0	2008-03-11
6335.14	0	0	0	0	0	0	0	26	1	1	0	0	2	22	1	0	0	0	0	0	ja	0	4	2	47.6525	47.6525	1.82034	2.2	49.4728	49.8525	0	1	0	0	1	1	2007-09-06	2008-02-27	174	-13		-154		2007-10-09	10	0	0	2008-03-11
6346.13	0	0	0	0	0	0	0	37	2	1	0	0	1	26	2	0	0	0	1	1	ja	0	1	3	106.9	106.9	-0.182495	2.2	106.9	109.1	1	1	1	1	1	0	2006-12-13	2007-06-21	190	-10		-132		2007-02-19	2	0	0	2007-07-01
6346.13	0	0	0	0	0	0	0	37	2	1	0	0	1	26	2	0	0	0	1	1	ja	0	2	3	71.3794	71.3794	-0.333652	2.2	71.3794	73.5794	1	1	0	1	1	1	2006-12-13	2007-06-21	190	-10		-97		2007-03-26	3	0	0	2007-07-01
6346.13	0	0	0	0	0	0	0	37	2	1	0	0	1	26	2	0	0	0	1	1	ja	0	1	2	56.5327	56.5327	-0.295863	2.2	56.5327	58.7327	1	1	0	1	1	1	2006-12-13	2007-06-21	190	-10		-186		2006-12-27	12	0	0	2007-07-01
6346.13	0	0	0	0	0	0	0	37	2	1	0	0	1	26	2	0	0	0	1	1	ja	0	3	66	67.7718	67.7718	-0.295863	2.2	67.7718	69.9718	1	1	0	1	1	1	2006-12-13	2007-06-21	190	-10		-1	1	2007-07-01	7	1	0	2007-07-01
6346.13	0	0	0	0	0	0	0	37	2	1	0	0	1	26	2	0	0	0	1	1	ja	0	3	88	71.1019	71.1019	-0.295863	2.2	71.1019	73.3019	1	1	0	1	1	1	2006-12-13	2007-06-21	190	-10		2	1	2007-07-03	7	0	0	2007-07-01
6346.13	0	0	0	0	0	0	0	37	2	1	0	0	1	26	2	0	0	0	1	1	ja	0	3	77	63.4704	63.4704	0.157609	2.2	63.4704	65.6704	1	1	0	1	1	1	2006-12-13	2007-06-21	190	-10		1	1	2007-07-02	7	0	0	2007-07-01
6346.13	0	0	0	0	0	0	0	37	2	1	0	0	1	26	2	0	0	0	1	1	ja	0	3	5	61.5278	61.5278	0.573291	2.2	61.5278	63.7278	1	1	0	1	1	1	2006-12-13	2007-06-21	190	-10		-27		2007-06-04	6	0	0	2007-07-01
6346.65	0	0	0	1	2	3	1	34	2	2	1	3	3	26	2	0	0	1	3	2	overfl. RH	1	3	3	82.7572	82.7572	0.233188	2.2	82.7572	84.9572	1	1	1	1	1	0	2007-03-16	2007-09-25	193	10		-80		2007-06-27	6	0	0	2007-09-15
6346.65	0	0	0	1	2	3	1	34	2	2	1	3	3	26	2	0	0	1	3	2	overfl. RH	1	4	5	80.1209	80.1209	0.724449	2.2	80.1209	82.3209	1	1	1	1	1	0	2007-03-16	2007-09-25	193	10		-3		2007-09-12	9	0	0	2007-09-15
6346.65	0	0	0	1	2	3	1	34	2	2	1	3	3	26	2	0	0	1	3	2	overfl. RH	1	4	5	79.8433	79.8433	2.84065	2.84065	82.684	82.684	1	1	1	1	1	0	2007-03-16	2007-09-25	193	10		-10		2007-09-05	9	0	0	2007-09-15
6346.65	0	0	0	1	2	3	1	34	2	2	1	3	3	26	2	0	0	1	3	2	overfl. RH	1	2	2	61.8054	61.8054	0.611081	2.2	61.8054	64.0054	1	1	0	1	1	1	2007-03-16	2007-09-25	193	10		-171		2007-03-28	3	0	0	2007-09-15
6346.9	0	0	0	0	0	0	0	31	2	2	1	0	1	20	1	0	0	0	0	0	ja	0	3	77	80.1209	80.1209	0.308766	2.2	80.1209	82.3209	1	1	1	1	1	0	2006-12-13	2007-06-08	177	-3		1	1	2007-06-12	6	0	0	2007-06-11
6346.9	0	0	0	0	0	0	0	31	2	2	1	0	1	20	1	0	0	0	0	0	ja	0	3	5	83.3122	83.3122	0.724449	2.2	83.3122	85.5122	1	1	1	1	1	0	2006-12-13	2007-06-08	177	-3		-10		2007-06-01	6	0	0	2007-06-11
6346.9	0	0	0	0	0	0	0	31	2	2	1	0	1	20	1	0	0	0	0	0	ja	0	3	66	105.374	105.374	1.10234	2.2	106.476	107.574	1	1	1	1	1	0	2006-12-13	2007-06-08	177	-3		0	1	2007-06-11	6	0	0	2007-06-11
6346.9	0	0	0	0	0	0	0	31	2	2	1	0	1	20	1	0	0	0	0	0	ja	0	1	3	34.1933	34.1933	0.535502	2.2	34.1933	36.3933	0	1	0	0	1	1	2006-12-13	2007-06-08	177	-3		-143		2007-01-19	1	0	0	2007-06-11
6346.9	0	0	0	0	0	0	0	31	2	2	1	0	1	20	1	0	0	0	0	0	ja	0	2	4	24.6193	24.6193	1.17792	2.2	25.7973	26.8193	0	1	0	0	1	1	2006-12-13	2007-06-08	177	-3		-87		2007-03-16	3	0	0	2007-06-11
6359.79	0	0	0	0	2	2	1	28	1	1	0	0	3	25	2	0	0	0	3	0	ja	0	4	2	58.7528	58.7528	-0.295863	2.2	58.7528	60.9528	1	1	0	1	1	1	2006-11-22	2007-04-21	150	9		-168		2006-10-26	10	0	0	2007-04-12
6359.79	0	0	0	0	2	2	1	28	1	1	0	0	3	25	2	0	0	0	3	0	ja	0	2	77	31.1408	31.1408	0.11982	2.2	31.1408	33.3408	0	1	0	0	1	1	2006-11-22	2007-04-21	150	9		1	1	2007-04-13	4	0	0	2007-04-12
6359.79	0	0	0	0	2	2	1	28	1	1	0	0	3	25	2	0	0	0	3	0	ja	0	2	88	34.7484	34.7484	0.611081	2.2	34.7484	36.9484	0	1	0	0	1	1	2006-11-22	2007-04-21	150	9		2	1	2007-04-14	4	0	0	2007-04-12
6359.79	0	0	0	0	2	2	1	28	1	1	0	0	3	25	2	0	0	0	3	0	ja	0	2	5	47.0975	47.0975	1.48023	2.2	48.5777	49.2975	0	1	0	0	1	1	2006-11-22	2007-04-21	150	9		-14		2007-03-29	3	0	0	2007-04-12
6359.79	0	0	0	0	2	2	1	28	1	1	0	0	3	25	2	0	0	0	3	0	ja	0	4	2	67.9105	67.9105	1.48023	2.2	69.3908	70.1105	1	1	0	1	1	1	2006-11-22	2007-04-21	150	9		-133		2006-11-30	11	0	0	2007-04-12
6359.79	0	0	0	0	2	2	1	28	1	1	0	0	3	25	2	0	0	0	3	0	ja	0	2	66	43.9061	43.9061	1.82034	2.2	45.7265	46.1061	0	1	0	0	1	1	2006-11-22	2007-04-21	150	9		0	1	2007-04-12	4	0	0	2007-04-12
6359.79	0	0	0	0	2	2	1	28	1	1	0	0	3	25	2	0	0	0	3	0	ja	0	1	3	63.3316	63.3316	4.57896	4.57896	67.9106	67.9106	1	1	0	1	1	1	2006-11-22	2007-04-21	150	9		-77		2007-01-25	1	0	0	2007-04-12
6370.9	0	0	0	0	0	0	0	39	2	6	2	0	1	22	1	0	0	0	0	0	ja	0	4	2	68.4655	68.4655	-0.220284	2.2	68.4655	70.6655	1	1	0	1	1	1	2007-08-13	2008-02-25	196	-2		-175		2007-09-05	9	0	0	2008-02-27
6370.9	0	0	0	0	0	0	0	39	2	6	2	0	1	22	1	0	0	0	0	0	ja	0	1	5	52.3701	52.3701	0.0442411	2.2	52.3701	54.5701	1	1	0	1	1	1	2007-08-13	2008-02-25	196	-2		-14		2008-02-13	2	0	0	2008-02-27
6370.9	0	0	0	0	0	0	0	39	2	6	2	0	1	22	1	0	0	0	0	0	ja	0	4	3	62.2216	62.2216	0.195398	2.2	62.2216	64.4216	1	1	0	1	1	1	2007-08-13	2008-02-25	196	-2		-91		2007-11-28	11	0	0	2008-02-27
6370.9	0	0	0	0	0	0	0	39	2	6	2	0	1	22	1	0	0	0	0	0	ja	0	1	66	47.6525	47.6525	0.686659	2.2	47.6525	49.8525	0	1	0	0	1	1	2007-08-13	2008-02-25	196	-2		0	1	2008-02-27	2	0	0	2008-02-27
6371.91	0	0	0	1	0	1	1	32	2	1	0	0	2	23	1	2	1	0	1	0	ja	0	1	77	30.5858	30.5858	-0.371441	2.2	30.5858	32.7858	0	1	0	0	1	1	2007-08-11	2008-02-15	188	26	ok	1	1	2008-01-21	1	0	0	2008-01-20
6371.91	0	0	0	1	0	1	1	32	2	1	0	0	2	23	1	2	1	0	1	0	ja	0	1	88	31.002	31.002	-0.371441	2.2	31.002	33.202	0	1	0	0	1	1	2007-08-11	2008-02-15	188	26	ok	2	1	2008-01-22	1	0	0	2008-01-20
6371.91	0	0	0	1	0	1	1	32	2	1	0	0	2	23	1	2	1	0	1	0	ja	0	4	3	59.8628	59.8628	-0.295863	2.2	59.8628	62.0628	1	1	0	1	1	1	2007-08-11	2008-02-15	188	26	ok	-114		2007-09-29	9	1	0	2008-01-20
6371.91	0	0	0	1	0	1	1	32	2	1	0	0	2	23	1	2	1	0	1	0	ja	0	4	3	44.7386	44.7386	-0.106916	2.2	44.7386	46.9386	0	1	0	0	1	1	2007-08-11	2008-02-15	188	26	ok	-60		2007-11-21	11	0	0	2008-01-20
6371.91	0	0	0	1	0	1	1	32	2	1	0	0	2	23	1	2	1	0	1	0	ja	0	3	2	70.8244	70.8244	0.270977	2.2	70.8244	73.0244	1	1	0	1	1	1	2007-08-11	2008-02-15	188	26	ok	-151		2007-08-22	8	0	0	2008-01-20
6371.91	0	0	0	1	0	1	1	32	2	1	0	0	2	23	1	2	1	0	1	0	ja	0	1	66	39.8823	39.8823	0.346556	2.2	39.8823	42.0823	0	1	0	0	1	1	2007-08-11	2008-02-15	188	26	ok	0	1	2008-01-21	1	1	0	2008-01-20
6372.14	0	0	0	1	1	2	1	29	1	2	1	0	2	22	1	0	0	0	4	0	ja	0	3	2	79.1496	79.1496	-0.295863	2.2	79.1496	81.3496	1	1	1	1	1	0	2006-08-24	2007-01-12	141	22	ok	-120		2006-08-23	8	0	0	2006-12-21
6372.14	0	0	0	1	1	2	1	29	1	2	1	0	2	22	1	0	0	0	4	0	ja	0	3	2	72.3506	72.3506	-0.144705	2.2	72.3506	74.5506	1	1	0	1	1	1	2006-08-24	2007-01-12	141	22	ok	-157		2006-07-17	7	0	0	2006-12-21
6372.14	0	0	0	1	1	2	1	29	1	2	1	0	2	22	1	0	0	0	4	0	ja	0	1	77	32.6671	32.6671	0.762238	2.2	32.6671	34.8671	0	1	0	0	1	1	2006-08-24	2007-01-12	141	22	ok	1	1	2006-12-22	12	0	0	2006-12-21
6372.14	0	0	0	1	1	2	1	29	1	2	1	0	2	22	1	0	0	0	4	0	ja	0	4	4	65.5517	65.5517	5.86379	5.86379	71.4155	71.4155	1	1	0	1	1	1	2006-08-24	2007-01-12	141	22	ok	-56		2006-10-26	10	0	0	2006-12-21
6372.15	1	0	0	0	0	0	0	29	1	1	0	0	2	24	1	0	0	1	0	0	ja	0	1	5	-0.495099	8.1	-0.295863	2.2	#NULL!	10.3	0	0	0	#NULL!	#NULL!	#NULL!	2006-09-01	2007-03-03	183	7		-16		2007-02-08	2	0	0	2007-02-24
6372.15	1	0	0	0	0	0	0	29	1	1	0	0	2	24	1	0	0	1	0	0	ja	0	1	66	0.476178	8.1	-0.182495	2.2	#NULL!	10.3	0	0	0	#NULL!	#NULL!	#NULL!	2006-09-01	2007-03-03	183	7		0	1	2007-02-25	2	1	0	2007-02-24
6372.15	0	0	0	0	0	0	0	29	1	1	0	0	2	24	1	0	0	1	0	0	ja	0	4	2	51.5376	51.5376	-0.371441	2.2	51.5376	53.7376	1	1	0	1	1	1	2006-09-01	2007-03-03	183	7		-163		2006-09-14	9	0	0	2007-02-24
6372.15	0	0	0	0	0	0	0	29	1	1	0	0	2	24	1	0	0	1	0	0	ja	0	1	77	39.1885	39.1885	-0.333652	2.2	39.1885	41.3885	0	1	0	0	1	1	2006-09-01	2007-03-03	183	7		1	1	2007-02-25	2	0	0	2007-02-24
6372.15	0	0	0	0	0	0	0	29	1	1	0	0	2	24	1	0	0	1	0	0	ja	0	1	88	41.2698	41.2698	-0.295863	2.2	41.2698	43.4698	0	1	0	0	1	1	2006-09-01	2007-03-03	183	7		2	1	2007-02-26	2	0	0	2007-02-24
6372.15	0	0	0	0	0	0	0	29	1	1	0	0	2	24	1	0	0	1	0	0	ja	0	1	3	48.7625	48.7625	3.14296	3.14296	51.9055	51.9055	1	1	0	1	1	1	2006-09-01	2007-03-03	183	7		-79		2006-12-07	12	0	0	2007-02-24
6383.77	0	0	0	0	0	0	0	37	2	3	2	0	2	20.5	1	0	0	0	0	0	ja	0	2	66	18.2367	18.2367	-0.182495	2.2	18.2367	20.4367	0	0	0	0	0	1	2007-09-24	2008-04-05	194	-3		0	1	2008-04-08	4	0	0	2008-04-08
6383.77	0	0	0	0	0	0	0	37	2	3	2	0	2	20.5	1	0	0	0	0	0	ja	0	2	77	16.1554	16.1554	-0.144705	2.2	16.1554	18.3554	0	0	0	0	0	1	2007-09-24	2008-04-05	194	-3		1	1	2008-04-09	4	0	0	2008-04-08
6383.77	0	0	0	0	0	0	0	37	2	3	2	0	2	20.5	1	0	0	0	0	0	ja	0	1	3	18.7917	18.7917	1.48023	2.2	20.2719	20.9917	0	0	0	0	0	1	2007-09-24	2008-04-05	194	-3		-99		2007-12-31	12	0	0	2008-04-08
6383.9	0	0	0	0	1	1	1	35	2	2	1	0	2	21.5	1	0	0	0	4	0	ja	0	4	2	76.7908	76.7908	-0.182495	2.2	76.7908	78.9908	1	1	1	1	1	0	2006-09-01	2007-02-09	161	8		-140		2006-09-14	9	0	0	2007-02-01
6383.9	0	0	0	0	1	1	1	35	2	2	1	0	2	21.5	1	0	0	0	4	0	ja	0	3	2	74.8482	74.8482	1.14013	2.2	75.9883	77.0482	1	1	1	1	1	0	2006-09-01	2007-02-09	161	8		-155		2006-08-30	8	0	0	2007-02-01
6383.9	0	0	0	0	1	1	1	35	2	2	1	0	2	21.5	1	0	0	0	4	0	ja	0	4	4	59.4465	59.4465	0.270977	2.2	59.4465	61.6465	1	1	0	1	1	1	2006-09-01	2007-02-09	161	8		-71		2006-11-22	11	0	0	2007-02-01
6383.9	0	0	0	0	1	1	1	35	2	2	1	0	2	21.5	1	0	0	0	4	0	ja	0	1	77	33.7771	33.7771	1.10234	2.2	34.8794	35.9771	0	1	0	0	1	1	2006-09-01	2007-02-09	161	8		1	1	2007-02-02	2	0	0	2007-02-01
6383.9	0	0	0	0	1	1	1	35	2	2	1	0	2	21.5	1	0	0	0	4	0	ja	0	1	66	50.4275	50.4275	3.7098	3.7098	54.1373	54.1373	1	1	0	1	1	1	2006-09-01	2007-02-09	161	8		-1	1	2007-01-31	1	0	0	2007-02-01
6383.9	0	0	0	0	1	1	1	35	2	2	1	0	2	21.5	1	0	0	0	4	0	ja	0	1	5	59.3078	59.3078	3.97433	3.97433	63.2821	63.2821	1	1	0	1	1	1	2006-09-01	2007-02-09	161	8		-15		2007-01-17	1	0	0	2007-02-01
6384.29	0	0	0	0	0	0	0	32	2	3	2	0	5	25.5	2	2	1	0	0	0		0	1	2	13.1028	13.1028	-0.0691268	2.2	13.1028	15.3028	0	0	0	0	0	1	2007-02-12	2007-08-25	194	8		-179		2007-02-19	2	0	0	2007-08-17	18-04-2007
6384.39	0	0	0	0	0	0	0	32	2	2	1	0	2	20	1	0	0	0	0	0	ja	0	1	66	84.9772	84.9772	-0.295863	2.2	84.9772	87.1772	1	1	1	1	1	0	2007-05-24	2007-12-05	195	1		0	1	2007-12-04	12	0	0	2007-12-04
6384.39	0	0	0	0	0	0	0	32	2	2	1	0	2	20	1	0	0	0	0	0	ja	0	4	5	47.5137	47.5137	0.0820304	2.2	47.5137	49.7137	0	1	0	0	1	1	2007-05-24	2007-12-05	195	1		-13		2007-11-21	11	0	0	2007-12-04
6384.39	0	0	0	0	0	0	0	32	2	2	1	0	2	20	1	0	0	0	0	0	ja	0	3	2	52.2313	52.2313	0.346556	2.2	52.2313	54.4313	1	1	0	1	1	1	2007-05-24	2007-12-05	195	1		-173		2007-06-14	6	0	0	2007-12-04
6384.39	0	0	0	0	0	0	0	32	2	2	1	0	2	20	1	0	0	0	0	0	ja	0	3	3	66.6617	66.6617	1.10234	2.2	67.7641	68.8617	1	1	0	1	1	1	2007-05-24	2007-12-05	195	1		-139		2007-07-18	7	0	0	2007-12-04
6384.39	0	0	0	0	0	0	0	32	2	2	1	0	2	20	1	0	0	0	0	0	ja	0	4	3	71.9344	71.9344	1.51802	2.2	73.4524	74.1344	1	1	0	1	1	1	2007-05-24	2007-12-05	195	1		-90		2007-09-05	9	0	0	2007-12-04
6384.39	0	0	0	0	0	0	0	32	2	2	1	0	2	20	1	0	0	0	0	0	ja	0	1	88	58.4753	58.4753	2.16044	2.2	60.6357	60.6753	1	1	0	1	1	1	2007-05-24	2007-12-05	195	1		2	1	2007-12-06	12	0	0	2007-12-04
6396.91	0	0	0	0	0	0	0	32	2	2	1	0	4	20.5	1	0	0	0	0	0	ja	0	2	88	73.3219	73.3219	-0.0313375	2.2	73.3219	75.5219	1	1	1	1	1	1	2007-09-03	2008-03-14	193	-3		2	1	2008-03-19	3	0	0	2008-03-17
6396.91	0	0	0	0	0	0	0	32	2	2	1	0	4	20.5	1	0	0	0	0	0	ja	0	2	77	74.0157	74.0157	0.422134	2.2	74.0157	76.2157	1	1	1	1	1	1	2007-09-03	2008-03-14	193	-3		1	1	2008-03-18	3	0	0	2008-03-17
6396.91	0	0	0	0	0	0	0	32	2	2	1	0	4	20.5	1	0	0	0	0	0	ja	0	1	5	71.2406	71.2406	-0.295863	2.2	71.2406	73.4406	1	1	0	1	1	1	2007-09-03	2008-03-14	193	-3		-25		2008-02-21	2	0	0	2008-03-17
6396.91	0	0	0	0	0	0	0	32	2	2	1	0	4	20.5	1	0	0	0	0	0	ja	0	4	2	59.0303	59.0303	0.0442411	2.2	59.0303	61.2303	1	1	0	1	1	1	2007-09-03	2008-03-14	193	-3		-144		2007-10-25	10	0	0	2008-03-17
6396.91	0	0	0	0	0	0	0	32	2	2	1	0	4	20.5	1	0	0	0	0	0	ja	0	4	2	50.15	50.15	0.0820304	2.2	50.15	52.35	1	1	0	1	1	1	2007-09-03	2008-03-14	193	-3		-172		2007-09-29	9	2	0	2008-03-17
6396.91	0	0	0	0	0	0	0	32	2	2	1	0	4	20.5	1	0	0	0	0	0	ja	0	2	66	71.2406	71.2406	0.308766	2.2	71.2406	73.4406	1	1	0	1	1	1	2007-09-03	2008-03-14	193	-3		0	1	2008-03-17	3	0	0	2008-03-17
6396.91	0	0	0	0	0	0	0	32	2	2	1	0	4	20.5	1	0	0	0	0	0	ja	0	1	3	55.5614	55.5614	0.573291	2.2	55.5614	57.7614	1	1	0	1	1	1	2007-09-03	2008-03-14	193	-3		-88		2007-12-20	12	0	0	2008-03-17
6410.78	0	0	0	0	0	0	0	20	1	1	0	0	5	27	2	3	1	0	0	0	ja	0	4	2	43.7674	43.7674	0.157609	2.2	43.7674	45.9674	0	1	0	0	1	1	2006-09-27	2007-03-30	184	7		-179		2006-09-25	9	0	0	2007-03-23
6410.78	0	0	0	0	0	0	0	20	1	1	0	0	5	27	2	3	1	0	0	0	ja	0	4	2	61.9441	61.9441	0.497713	2.2	61.9441	64.1441	1	1	0	1	1	1	2006-09-27	2007-03-30	184	7		-144		2006-10-30	10	0	0	2007-03-23
6410.78	0	0	0	0	0	0	0	20	1	1	0	0	5	27	2	3	1	0	0	0	ja	0	2	5	39.3272	39.3272	1.89592	2.2	41.2232	41.5272	0	1	0	0	1	1	2006-09-27	2007-03-30	184	7		-11		2007-03-12	3	0	0	2007-03-23
6410.78	0	0	0	0	0	0	0	20	1	1	0	0	5	27	2	3	1	0	0	0	ja	0	2	66	35.8584	35.8584	2.04707	2.2	37.9055	38.0584	0	1	0	0	1	1	2006-09-27	2007-03-30	184	7		0	1	2007-03-23	3	0	0	2007-03-23
6410.78	0	0	0	0	0	0	0	20	1	1	0	0	5	27	2	3	1	0	0	0	ja	0	1	4	52.0926	52.0926	2.95402	2.95402	55.0466	55.0466	1	1	0	1	1	1	2006-09-27	2007-03-30	184	7		-67		2007-01-15	1	0	0	2007-03-23
7533.65	0	1	1	0	0	0	0	37	2	2	1	0	3	29	2	0	0	0	0	0	ja	0	1	3	67.4943	67.4943	-0.258073	2.2	67.4943	69.6943	1	1	0	1	1	1	2006-11-16	2007-05-31	196	-8		-127		2007-02-01	2	0	0	2007-06-08
7533.65	0	1	1	0	0	0	0	37	2	2	1	0	3	29	2	0	0	0	0	0	ja	0	4	1	69.1593	69.1593	-0.220284	2.2	69.1593	71.3593	1	1	0	1	1	1	2006-11-16	2007-05-31	196	-8		-204		2006-11-16	11	0	0	2007-06-08
7534.02	0	0	0	0	0	0	0	35	2	1	0	0	1	20	1	0	0	0	1	0	ja	0	4	77	40.8535	40.8535	-0.371441	2.2	40.8535	43.0535	0	1	0	0	1	1	2007-04-12	2007-09-16	157	-6		1	1	2007-09-24	9	1	0	2007-09-22
7534.02	0	0	0	0	0	0	0	35	2	1	0	0	1	20	1	0	0	0	1	0	ja	0	4	88	46.6812	46.6812	-0.258073	2.2	46.6812	48.8812	0	1	0	0	1	1	2007-04-12	2007-09-16	157	-6		2	1	2007-09-24	9	0	0	2007-09-22
7534.02	0	0	0	0	0	0	0	35	2	1	0	0	1	20	1	0	0	0	1	0	ja	0	3	5	62.7766	62.7766	0.308766	2.2	62.7766	64.9766	1	1	0	1	1	1	2007-04-12	2007-09-16	157	-6		-30		2007-08-23	8	0	0	2007-09-22
7534.02	0	0	0	0	0	0	0	35	2	1	0	0	1	20	1	0	0	0	1	0	ja	0	4	66	66.523	66.523	0.497713	2.2	66.523	68.723	1	1	0	1	1	1	2007-04-12	2007-09-16	157	-6		0	1	2007-09-24	9	2	0	2007-09-22
7534.02	0	0	0	0	0	0	0	35	2	1	0	0	1	20	1	0	0	0	1	0	ja	0	2	2	64.1642	64.1642	0.686659	2.2	64.1642	66.3642	1	1	0	1	1	1	2007-04-12	2007-09-16	157	-6		-156		2007-04-19	4	0	0	2007-09-22
7534.02	0	0	0	0	0	0	0	35	2	1	0	0	1	20	1	0	0	0	1	0	ja	0	3	4	65.6905	65.6905	1.51802	2.2	67.2085	67.8905	1	1	0	1	1	1	2007-04-12	2007-09-16	157	-6		-86		2007-06-28	6	0	0	2007-09-22
7534.02	0	0	0	0	0	0	0	35	2	1	0	0	1	20	1	0	0	0	1	0	ja	0	2	2	61.2503	61.2503	1.82034	2.2	63.0707	63.4503	1	1	0	1	1	1	2007-04-12	2007-09-16	157	-6		-163		2007-04-12	4	0	0	2007-09-22
7534.26	1	0	0	0	0	0	0	33	2	2	1	0	2	22	1	0	0	0	0	0	ja	0	1	3	0.0599164	8.1	-0.295863	2.2	#NULL!	10.3	0	0	0	#NULL!	#NULL!	#NULL!	2006-11-22	2007-05-11	170	-4		-96		2007-02-08	2	0	0	2007-05-15
7534.26	0	0	0	0	0	0	0	33	2	2	1	0	2	22	1	0	0	0	0	0	ja	0	4	1	45.4324	45.4324	-0.220284	2.2	45.4324	47.6324	0	1	0	0	1	1	2006-11-22	2007-05-11	170	-4		-201		2006-10-26	10	0	0	2007-05-15
7534.26	0	0	0	0	0	0	0	33	2	2	1	0	2	22	1	0	0	0	0	0	ja	0	2	88	50.8438	50.8438	-0.106916	2.2	50.8438	53.0438	1	1	0	1	1	1	2006-11-22	2007-05-11	170	-4		2	1	2007-05-17	5	0	0	2007-05-15
7534.26	0	0	0	0	0	0	0	33	2	2	1	0	2	22	1	0	0	0	0	0	ja	0	1	2	37.3847	37.3847	1.06455	2.2	38.4492	39.5847	0	1	0	0	1	1	2006-11-22	2007-05-11	170	-4		-147		2006-12-19	12	0	0	2007-05-15
7534.26	0	0	0	0	0	0	0	33	2	2	1	0	2	22	1	0	0	0	0	0	ja	0	2	77	47.93	47.93	1.9715	2.2	49.9015	50.13	1	1	0	49.9015	1	1	2006-11-22	2007-05-11	170	-4		1	1	2007-05-16	5	0	0	2007-05-15
7546.79	0	0	0	0	0	0	0	34	2	2	1	0	4	32	3	1	1	0	0	0	ja	0	2	66	87.0585	87.0585	0.270977	2.2	87.0585	89.2585	1	1	1	1	1	0	2007-10-29	2008-05-04	188	-8		0	1	2008-05-12	5	0	0	2008-05-12
7546.79	0	0	0	0	0	0	0	34	2	2	1	0	4	32	3	1	1	0	0	0	ja	0	1	2	77.3458	77.3458	0.686659	2.2	77.3458	79.5458	1	1	1	1	1	0	2007-10-29	2008-05-04	188	-8		-150		2007-12-14	12	0	0	2008-05-12
7546.79	0	0	0	0	0	0	0	34	2	2	1	0	4	32	3	1	1	0	0	0	ja	0	2	88	75.4032	75.4032	1.14013	2.2	76.5434	77.6032	1	1	1	1	1	0	2007-10-29	2008-05-04	188	-8		2	1	2008-05-14	5	0	0	2008-05-12
7546.79	1	0	0	0	0	0	0	34	2	2	1	0	4	32	3	1	1	0	0	0	ja	0	1	3	0.0599164	8.1	-0.258073	2.2	#NULL!	10.3	0	0	0	#NULL!	#NULL!	#NULL!	2007-10-29	2008-05-04	188	-8		-95		2008-02-08	2	1	0	2008-05-12
7546.79	0	0	0	0	0	0	0	34	2	2	1	0	4	32	3	1	1	0	0	0	ja	0	2	77	28.782	28.782	0.535502	2.2	28.782	30.982	0	1	0	0	1	1	2007-10-29	2008-05-04	188	-8		1	1	2008-05-13	5	0	0	2008-05-12
7546.79	0	0	0	0	0	0	0	34	2	2	1	0	4	32	3	1	1	0	0	0	ja	0	4	2	71.7956	71.7956	0.611081	2.2	71.7956	73.9956	1	1	0	1	1	1	2007-10-29	2008-05-04	188	-8		-172		2007-11-22	11	0	0	2008-05-12
7546.79	0	0	0	0	0	0	0	34	2	2	1	0	4	32	3	1	1	0	0	0	ja	0	2	5	68.3268	68.3268	0.800027	2.2	68.3268	70.5268	1	1	0	1	1	1	2007-10-29	2008-05-04	188	-8		-32		2008-04-10	4	0	0	2008-05-12
7558.92	0	0	0	1	2	3	1	35	2	2	1	0	1	26	2	0	0	1	3	0	neo	1	1	2	56.949	56.949	1.9715	2.2	58.9205	59.149	1	1	0	1	1	1	2006-12-28	2007-06-01	155	83	ok barn fødr på rh 10-0t	-85		2006-12-15	12	0	0	2007-03-10	26-02-2007
7558.92	0	0	0	1	2	3	1	35	2	2	1	0	1	26	2	0	0	1	3	0	neo	1	1	2	30.0307	30.0307	4.4278	4.4278	34.4585	34.4585	0	1	0	0	1	1	2006-12-28	2007-06-01	155	83	ok barn fødr på rh 10-0t	-65		2007-01-04	1	0	0	2007-03-10	26-02-2007
7559.15	0	0	0	0	0	0	0	34	2	1	0	0	2	20	1	0	0	0	2	0	ja	0	3	77	84.6997	84.6997	-0.295863	2.2	84.6997	86.8997	1	1	1	1	1	0	2006-12-28	2007-06-20	174	-9		1	1	2007-06-30	6	0	0	2007-06-29
7559.15	0	0	0	0	0	0	0	34	2	1	0	0	2	20	1	0	0	0	2	0	ja	0	2	4	47.7912	47.7912	-0.295863	2.2	47.7912	49.9912	0	1	0	0	1	1	2006-12-28	2007-06-20	174	-9		-91		2007-03-30	3	0	0	2007-06-29
7559.15	0	0	0	0	0	0	0	34	2	1	0	0	2	20	1	0	0	0	2	0	ja	0	3	66	57.504	57.504	-0.144705	2.2	57.504	59.704	1	1	0	1	1	1	2006-12-28	2007-06-20	174	-9		0	1	2007-06-30	6	1	0	2007-06-29
7559.15	0	0	0	0	0	0	0	34	2	1	0	0	2	20	1	0	0	0	2	0	ja	0	3	88	63.1929	63.1929	0.0442411	2.2	63.1929	65.3929	1	1	0	1	1	1	2006-12-28	2007-06-20	174	-9		2	1	2007-07-02	7	1	0	2007-06-29
7559.15	0	0	0	0	0	0	0	34	2	1	0	0	2	20	1	0	0	0	2	0	ja	0	1	2	59.8628	59.8628	1.02676	2.2	60.8896	62.0628	1	1	0	1	1	1	2006-12-28	2007-06-20	174	-9		-164		2007-01-16	1	0	0	2007-06-29
7559.15	0	0	0	0	0	0	0	34	2	1	0	0	2	20	1	0	0	0	2	0	ja	0	3	5	47.93	47.93	1.2535	2.2	49.1835	50.13	1	1	0	0	1	1	2006-12-28	2007-06-20	174	-9		-21		2007-06-08	6	0	0	2007-06-29
7559.15	0	0	0	0	0	0	0	34	2	1	0	0	2	20	1	0	0	0	2	0	ja	0	1	2	41.131	41.131	2.99181	2.99181	44.1228	44.1228	0	1	0	0	1	1	2006-12-28	2007-06-20	174	-9		-189		2006-12-22	12	0	0	2007-06-29
7571.77	0	0	0	0	0	0	0	33	2	2	1	0	2	26	2	0	0	0	0	0	ja	0	3	88	95.5225	95.5225	-0.144705	2.2	95.5225	97.7225	1	1	1	1	1	0	2007-02-07	2007-08-11	185	-3		2	1	2007-08-16	8	0	0	2007-08-14
7571.77	0	0	0	0	0	0	0	33	2	2	1	0	2	26	2	0	0	0	0	0	ja	0	3	66	97.0488	97.0488	1.48023	2.2	98.5291	99.2488	1	1	1	1	1	0	2007-02-07	2007-08-11	185	-3		0	1	2007-08-14	8	0	0	2007-08-14
7571.77	1	0	0	0	0	0	0	33	2	2	1	0	2	26	2	0	0	0	0	0	ja	0	3	77	0.892439	8.1	0.308766	2.2	#NULL!	10.3	0	0	0	#NULL!	#NULL!	#NULL!	2007-02-07	2007-08-11	185	-3		1	1	2007-08-15	8	0	0	2007-08-14
7571.77	0	0	0	0	0	0	0	33	2	2	1	0	2	26	2	0	0	0	0	0	ja	0	2	3	64.8579	64.8579	0.157609	2.2	64.8579	67.0579	1	1	0	1	1	1	2007-02-07	2007-08-11	185	-3		-88		2007-05-18	5	0	0	2007-08-14
7571.77	0	0	0	0	0	0	0	33	2	2	1	0	2	26	2	0	0	0	0	0	ja	0	1	2	52.7864	52.7864	0.384345	2.2	52.7864	54.9864	1	1	0	1	1	1	2007-02-07	2007-08-11	185	-3		-172		2007-02-23	2	0	0	2007-08-14
7573.53	0	0	0	0	0	0	0	18	0	1	0	0	5	21	1	3	1	0	0	0	ja	0	3	2	80.5371	80.5371	0.270977	2.2	80.5371	82.7371	1	1	1	1	1	0	2006-08-17	2007-01-27	163	-2		-175		2006-08-07	8	0	0	2007-01-29
7573.53	0	0	0	0	0	0	0	18	0	1	0	0	5	21	1	3	1	0	0	0	ja	0	1	5	75.4032	75.4032	1.89592	2.2	77.2991	77.6032	1	1	1	1	1	0	2006-08-17	2007-01-27	163	-2		-21		2007-01-08	1	0	0	2007-01-29
7573.53	0	0	0	0	0	0	0	18	0	1	0	0	5	21	1	3	1	0	0	0	ja	0	4	3	99.2689	99.2689	2.76507	2.76507	102.034	102.034	1	1	1	1	1	0	2006-08-17	2007-01-27	163	-2		-91		2006-10-30	10	0	0	2007-01-29
7573.53	0	0	0	0	0	0	0	18	0	1	0	0	5	21	1	3	1	0	0	0	ja	0	4	3	85.9485	85.9485	3.33191	3.33191	89.2804	89.2804	1	1	1	1	1	0	2006-08-17	2007-01-27	163	-2		-140		2006-09-11	9	0	0	2007-01-29
7573.53	0	0	0	0	0	0	0	18	0	1	0	0	5	21	1	3	1	0	0	0	ja	0	1	77	52.6476	52.6476	-0.106916	2.2	52.6476	54.8476	1	1	0	1	1	1	2006-08-17	2007-01-27	163	-2		1	1	2007-01-30	1	0	0	2007-01-29
7573.53	0	0	0	0	0	0	0	18	0	1	0	0	5	21	1	3	1	0	0	0	ja	0	1	66	55.8389	55.8389	2.46276	2.46276	58.3017	58.3017	1	1	0	1	1	1	2006-08-17	2007-01-27	163	-2		0	1	2007-01-29	1	0	0	2007-01-29
7573.53	0	0	0	0	0	0	0	18	0	1	0	0	5	21	1	3	1	0	0	0	ja	0	1	88	47.5137	47.5137	5.97716	5.97716	53.4909	53.4909	1	1	0	1	1	1	2006-08-17	2007-01-27	163	-2		2	1	2007-01-31	1	0	0	2007-01-29
7596.26	0	0	0	0	2	2	1	36	2	2	1	0	1	22	1	0	0	0	3	0	ja	0	4	1	65.5517	65.5517	-0.220284	2.2	65.5517	67.7517	1	1	0	1	1	1	2006-11-22	2007-04-01	130	-11		-206		2006-09-18	9	0	0	2007-04-12
7596.26	0	0	0	0	2	2	1	36	2	2	1	0	1	22	1	0	0	0	3	0	ja	0	2	77	23.6481	23.6481	-0.182495	2.2	23.6481	25.8481	0	1	0	0	0	1	2006-11-22	2007-04-01	130	-11		1	1	2007-04-13	4	0	0	2007-04-12
7596.26	0	0	0	0	2	2	1	36	2	2	1	0	1	22	1	0	0	0	3	0	ja	0	2	88	28.2269	28.2269	-0.0691268	2.2	28.2269	30.4269	0	1	0	0	1	1	2006-11-22	2007-04-01	130	-11		2	1	2007-04-14	4	0	0	2007-04-12
7596.26	0	0	0	0	2	2	1	36	2	2	1	0	1	22	1	0	0	0	3	0	ja	0	1	4	34.1933	34.1933	0.308766	2.2	34.1933	36.3933	0	1	0	0	1	1	2006-11-22	2007-04-01	130	-11		-94		2007-01-08	1	0	0	2007-04-12
7596.26	0	0	0	0	2	2	1	36	2	2	1	0	1	22	1	0	0	0	3	0	ja	0	2	66	28.6432	28.6432	1.2535	2.2	29.8967	30.8432	0	1	0	0	1	1	2006-11-22	2007-04-01	130	-11		0	1	2007-04-12	4	0	0	2007-04-12
7596.26	0	0	0	0	2	2	1	36	2	2	1	0	1	22	1	0	0	0	3	0	ja	0	2	5	29.337	29.337	1.85813	2.2	31.1951	31.537	0	1	0	0	1	1	2006-11-22	2007-04-01	130	-11		-38		2007-03-05	3	0	0	2007-04-12
7596.26	0	0	0	0	2	2	1	36	2	2	1	0	1	22	1	0	0	0	3	0	ja	0	4	2	49.04	49.04	2.04707	2.2	51.0871	51.24	1	1	0	1	1	1	2006-11-22	2007-04-01	130	-11		-157		2006-11-06	11	0	0	2007-04-12
7596.53	0	0	0	0	0	0	0	35	2	2	1	0	1	20.5	1	0	0	0	0	0	ja	0	4	5	53.0639	53.0639	-0.220284	2.2	53.0639	55.2639	1	1	0	1	1	1	2007-04-10	2007-09-23	166	-1		-20		2007-09-04	9	0	0	2007-09-24
7596.53	0	0	0	0	0	0	0	35	2	2	1	0	1	20.5	1	0	0	0	0	0	ja	0	2	2	45.2937	45.2937	0.611081	2.2	45.2937	47.4937	0	1	0	0	1	1	2007-04-10	2007-09-23	166	-1		-167		2007-04-10	4	0	0	2007-09-24
7596.53	0	0	0	0	0	0	0	35	2	2	1	0	1	20.5	1	0	0	0	0	0	ja	0	2	3	53.4801	53.4801	0.686659	2.2	53.4801	55.6801	1	1	0	1	1	1	2007-04-10	2007-09-23	166	-1		-140		2007-05-07	5	0	0	2007-09-24
7596.53	0	0	0	0	0	0	0	35	2	2	1	0	1	20.5	1	0	0	0	0	0	ja	0	3	4	59.5853	59.5853	1.36687	2.2	60.9522	61.7853	1	1	0	1	1	1	2007-04-10	2007-09-23	166	-1		-76		2007-07-10	7	0	0	2007-09-24
7596.53	0	0	0	0	0	0	0	35	2	2	1	0	1	20.5	1	0	0	0	0	0	ja	0	4	88	35.7196	35.7196	2.12265	2.2	37.8423	37.9196	0	1	0	0	1	1	2007-04-10	2007-09-23	166	-1		2	1	2007-09-26	9	0	0	2007-09-24
7596.53	0	0	0	0	0	0	0	35	2	2	1	0	1	20.5	1	0	0	0	0	0	ja	0	4	77	34.8871	34.8871	2.23602	2.23602	37.1231	37.1231	0	1	0	0	1	1	2007-04-10	2007-09-23	166	-1		1	1	2007-09-25	9	0	0	2007-09-24
7596.53	0	0	0	0	0	0	0	35	2	2	1	0	1	20.5	1	0	0	0	0	0	ja	0	3	4	67.2168	67.2168	2.27381	2.27381	69.4906	69.4906	1	1	0	1	1	1	2007-04-10	2007-09-23	166	-1		-55		2007-07-31	7	0	0	2007-09-24
7596.53	0	0	0	0	0	0	0	34	2	2	1	0	2	23	1	0	0	0	0	0	ja	0	1	77	26.4231	26.4231	-0.258073	2.2	26.4231	28.6231	0	1	0	0	1	1	2006-08-17	2007-01-25	161	16		1	1	2007-01-10	1	0	0	2007-01-09
7596.53	0	0	0	0	0	0	0	34	2	2	1	0	2	23	1	0	0	0	0	0	ja	0	1	66	28.2269	28.2269	1.2535	2.2	29.4804	30.4269	0	1	0	0	1	1	2006-08-17	2007-01-25	161	16		0	1	2007-01-09	1	0	0	2007-01-09
7596.53	0	0	0	0	0	0	0	34	2	2	1	0	2	23	1	0	0	0	0	0	ja	0	4	4	33.4996	33.4996	1.32908	2.2	34.8287	35.6996	0	1	0	0	1	1	2006-08-17	2007-01-25	161	16		-56		2006-11-14	11	0	0	2007-01-09
7596.53	0	0	0	0	0	0	0	34	2	2	1	0	2	23	1	0	0	0	0	0	ja	0	4	3	59.4465	59.4465	1.55581	2.2	61.0024	61.6465	1	1	0	1	1	1	2006-08-17	2007-01-25	161	16		-123		2006-09-08	9	0	0	2007-01-09
7596.53	0	0	0	0	0	0	0	34	2	2	1	0	2	23	1	0	0	0	0	0	ja	0	1	88	31.8345	31.8345	1.74476	2.2	33.5793	34.0345	0	1	0	0	1	1	2006-08-17	2007-01-25	161	16		2	1	2007-01-11	1	0	0	2007-01-09
7596.78	0	0	0	0	0	0	0	32	2	2	1	0	2	18	0	0	0	0	0	0	ja	0	3	66	93.4412	93.4412	0.837817	2.2	93.4412	95.6412	1	1	1	1	1	0	2007-01-22	2007-07-05	164	5		0	1	2007-06-30	6	0	0	2007-06-30
7596.78	0	0	0	0	0	0	0	32	2	2	1	0	2	18	0	0	0	0	0	0	ja	0	3	5	79.7046	79.7046	1.06455	2.2	80.7691	81.9046	1	1	1	1	1	0	2007-01-22	2007-07-05	164	5		-5		2007-06-25	6	0	0	2007-06-30
7596.78	0	0	0	0	0	0	0	32	2	2	1	0	2	18	0	0	0	0	0	0	ja	0	1	2	51.8151	51.8151	-0.258073	2.2	51.8151	54.0151	1	1	0	1	1	1	2007-01-22	2007-07-05	164	5		-159		2007-01-22	1	0	0	2007-06-30
7596.78	0	0	0	0	0	0	0	32	2	2	1	0	2	18	0	0	0	0	0	0	ja	0	2	3	24.3418	24.3418	-0.0313375	2.2	24.3418	26.5418	0	1	0	0	0	1	2007-01-22	2007-07-05	164	5		-89		2007-04-02	4	0	0	2007-06-30
7596.78	0	0	0	0	0	0	0	32	2	2	1	0	2	18	0	0	0	0	0	0	ja	0	1	3	28.2269	28.2269	0.64887	2.2	28.2269	30.4269	0	1	0	0	1	1	2007-01-22	2007-07-05	164	5		-131		2007-02-19	2	0	0	2007-06-30
7596.78	0	0	0	0	0	0	0	32	2	2	1	0	2	18	0	0	0	0	0	0	ja	0	3	77	61.9441	61.9441	3.10517	3.10517	65.0493	65.0493	1	1	0	1	1	1	2007-01-22	2007-07-05	164	5		1	1	2007-07-01	7	0	0	2007-06-30
7597.28	0	0	0	1	2	3	1	28	1	2	1	0	2	18	0	0	0	1	3	0	neo	1	2	3	72.9057	72.9057	-0.258073	2.2	72.9057	75.1057	1	1	1	1	1	1	2007-05-25	2007-08-22	89	47	ok	-42		2007-05-25	5	0	0	2007-07-06	03-08-2007
7597.28	0	0	0	1	2	3	1	28	1	2	1	0	2	18	0	0	0	1	3	0	neo	1	2	3	69.5756	69.5756	-0.258073	2.2	69.5756	71.7756	1	1	0	1	1	1	2007-05-25	2007-08-22	89	47	ok	-93		2007-04-04	4	0	0	2007-07-06	03-08-2007
7597.28	0	0	0	1	2	3	1	28	1	2	1	0	2	18	0	0	0	1	3	0	neo	1	2	2	65.968	65.968	0.724449	2.2	65.968	68.168	1	1	0	1	1	1	2007-05-25	2007-08-22	89	47	ok	-126		2007-03-02	3	0	0	2007-07-06	03-08-2007
7621.66	0	0	0	0	1	1	1	33	2	2	1	0	2	23	1	0	0	0	4	0	ja	0	1	4	19.6242	19.6242	1.63139	2.2	21.2556	21.8242	0	0	0	0	0	1	2006-10-04	2007-04-02	180	0		-82		2007-01-10	1	0	0	2007-04-02
7621.66	0	0	0	0	1	1	1	33	2	2	1	0	2	23	1	0	0	0	4	0	ja	0	2	5	19.763	19.763	4.91906	4.91906	24.682	24.682	0	0	0	0	0	1	2006-10-04	2007-04-02	180	0		-19		2007-03-14	3	0	0	2007-04-02
7621.66	0	0	0	0	1	1	1	33	2	2	1	0	2	23	1	0	0	0	4	0	ja	0	2	88	31.9733	31.9733	-0.333652	2.2	31.9733	34.1733	0	1	0	0	1	1	2006-10-04	2007-04-02	180	0		2	1	2007-04-04	4	0	0	2007-04-02
7621.66	0	0	0	0	1	1	1	33	2	2	1	0	2	23	1	0	0	0	4	0	ja	0	2	5	28.5044	28.5044	-0.220284	2.2	28.5044	30.7044	0	1	0	0	1	1	2006-10-04	2007-04-02	180	0		-5		2007-03-28	3	0	0	2007-04-02
7621.66	0	0	0	0	1	1	1	33	2	2	1	0	2	23	1	0	0	0	4	0	ja	0	4	2	63.8867	63.8867	-0.182495	2.2	63.8867	66.0867	1	1	0	1	1	1	2006-10-04	2007-04-02	180	0		-180		2006-10-04	10	0	0	2007-04-02
7621.66	0	0	0	0	1	1	1	33	2	2	1	0	2	23	1	0	0	0	4	0	ja	0	4	2	35.8584	35.8584	0.384345	2.2	35.8584	38.0584	0	1	0	0	1	1	2006-10-04	2007-04-02	180	0		-146		2006-11-07	11	0	0	2007-04-02
7621.66	0	0	0	0	1	1	1	33	2	2	1	0	2	23	1	0	0	0	4	0	ja	0	2	77	27.1169	27.1169	3.48307	3.48307	30.6	30.6	0	1	0	0	1	1	2006-10-04	2007-04-02	180	0		1	1	2007-04-03	4	0	0	2007-04-02
7621.78	0	1	1	0	0	0	0	32	2	1	0	0	3	21	1	0	0	0	0	0	ja	0	4	4	69.5756	69.5756	-0.258073	2.2	69.5756	71.7756	1	1	0	1	1	1	2006-08-02	2007-01-07	158	4		-77		2006-10-18	10	0	0	2007-01-03
7621.78	0	1	1	0	0	0	0	32	2	1	0	0	3	21	1	0	0	0	0	0	ja	0	3	2	69.7143	69.7143	-0.258073	2.2	69.7143	71.9143	1	1	0	1	1	1	2006-08-02	2007-01-07	158	4		-154		2006-08-02	8	0	0	2007-01-03
7621.78	0	1	1	0	0	0	0	32	2	1	0	0	3	21	1	0	0	0	0	0	ja	0	1	66	55.7002	55.7002	0.913395	2.2	55.7002	57.9002	1	1	0	1	1	1	2006-08-02	2007-01-07	158	4		0	1	2007-01-04	1	1	0	2007-01-03
7621.78	0	1	1	0	0	0	0	32	2	1	0	0	3	21	1	0	0	0	0	0	ja	0	1	77	46.1262	46.1262	1.44245	2.2	47.5686	48.3262	0	1	0	0	1	1	2006-08-02	2007-01-07	158	4		1	1	2007-01-04	1	0	0	2007-01-03
7621.78	0	1	1	0	0	0	0	32	2	1	0	0	3	21	1	0	0	0	0	0	ja	0	1	5	53.4801	53.4801	1.5936	2.2	55.0737	55.6801	1	1	0	1	1	1	2006-08-02	2007-01-07	158	4		-14		2006-12-20	12	0	0	2007-01-03
7622.03	0	0	0	1	0	1	1	30	2	1	0	0	2	26	2	0	0	0	2	0	ja	0	3	66	74.2932	74.2932	-0.182495	2.2	74.2932	76.4932	1	1	1	1	1	1	2007-01-08	2007-07-18	191	24	ok	-1	1	2007-06-25	6	2	0	2007-06-24
7622.03	0	0	0	1	0	1	1	30	2	1	0	0	2	26	2	0	0	0	2	0	ja	0	2	3	77.9008	77.9008	0.497713	2.2	77.9008	80.1008	1	1	1	1	1	0	2007-01-08	2007-07-18	191	24	ok	-114		2007-03-02	3	0	0	2007-06-24
7622.03	0	0	0	1	0	1	1	30	2	1	0	0	2	26	2	0	0	0	2	0	ja	0	1	2	55.0064	55.0064	-0.333652	2.2	55.0064	57.2064	1	1	0	1	1	1	2007-01-08	2007-07-18	191	24	ok	-160		2007-01-15	1	0	0	2007-06-24
7622.03	0	0	0	1	0	1	1	30	2	1	0	0	2	26	2	0	0	0	2	0	ja	0	3	77	66.3842	66.3842	-0.333652	2.2	66.3842	68.5842	1	1	0	1	1	1	2007-01-08	2007-07-18	191	24	ok	1	1	2007-06-25	6	0	0	2007-06-24
7622.03	0	0	0	1	0	1	1	30	2	1	0	0	2	26	2	0	0	0	2	0	ja	0	3	88	66.523	66.523	-0.182495	2.2	66.523	68.723	1	1	0	1	1	1	2007-01-08	2007-07-18	191	24	ok	2	1	2007-06-26	6	0	0	2007-06-24
7622.03	0	0	0	1	0	1	1	30	2	1	0	0	2	26	2	0	0	0	2	0	ja	0	2	4	69.7143	69.7143	0.724449	2.2	69.7143	71.9143	1	1	0	1	1	1	2007-01-08	2007-07-18	191	24	ok	-48		2007-05-07	5	0	0	2007-06-24
7634.04	0	0	0	0	0	0	0	35	2	3	2	0	5	22	1	0	0	0	1	0	ja	0	3	3	30.7245	30.7245	0.573291	2.2	30.7245	32.9245	0	1	0	0	1	1	2007-05-31	2007-11-17	170	-3		-140		2007-07-03	7	0	0	2007-11-20
7634.04	0	0	0	0	0	0	0	35	2	3	2	0	5	22	1	0	0	0	1	0	ja	0	2	2	33.7771	33.7771	0.762238	2.2	33.7771	35.9771	0	1	0	0	1	1	2007-05-31	2007-11-17	170	-3		-173		2007-05-31	5	0	0	2007-11-20
7634.04	0	0	0	0	0	0	0	35	2	3	2	0	5	22	1	0	0	0	1	0	ja	0	3	3	46.1262	46.1262	1.89592	2.2	48.0221	48.3262	0	1	0	0	1	1	2007-05-31	2007-11-17	170	-3		-89		2007-08-23	8	0	0	2007-11-20
7634.78	1	0	0	0	0	0	0	28	1	1	0	0	1	24	1	0	0	0	0	1	overfl RH	1	2	66	0.753685	8.1	-0.295863	2.2	#NULL!	10.3	0	0	0	#NULL!	#NULL!	#NULL!	2006-11-22	2007-04-25	154	2		0	1	2007-04-23	4	0	0	2007-04-23
7634.78	1	0	0	0	0	0	0	28	1	1	0	0	1	24	1	0	0	0	0	1	overfl RH	1	1	4	-0.0788374	8.1	0.233188	2.2	#NULL!	10.3	0	0	0	#NULL!	#NULL!	#NULL!	2006-11-22	2007-04-25	154	2		-76		2007-02-06	2	0	0	2007-04-23
7634.78	0	0	0	0	0	0	0	28	1	1	0	0	1	24	1	0	0	0	0	1	overfl RH	1	4	2	63.4704	63.4704	-0.144705	2.2	63.4704	65.6704	1	1	0	1	1	1	2006-11-22	2007-04-25	154	2		-159		2006-11-15	11	0	0	2007-04-23
7634.78	0	0	0	0	0	0	0	28	1	1	0	0	1	24	1	0	0	0	0	1	overfl RH	1	4	2	52.5089	52.5089	0.308766	2.2	52.5089	54.7089	1	1	0	1	1	1	2006-11-22	2007-04-25	154	2		-147		2006-11-27	11	0	0	2007-04-23
7634.78	0	0	0	0	0	0	0	28	1	1	0	0	1	24	1	0	0	0	0	1	overfl RH	1	2	5	36.9684	36.9684	0.875606	2.2	36.9684	39.1684	0	1	0	0	1	1	2006-11-22	2007-04-25	154	2		-20		2007-04-03	4	0	0	2007-04-23
7634.78	0	0	0	0	0	0	0	28	1	1	0	0	1	24	1	0	0	0	0	1	overfl RH	1	2	66	50.4275	50.4275	3.25633	3.25633	53.6839	53.6839	1	1	0	1	1	1	2006-11-22	2007-04-25	154	2		0	1	2007-04-23	4	0	0	2007-04-23
7646.8	0	0	0	0	0	0	0	32	2	2	1	0	1	22	1	0	0	1	0	0	ja	0	3	88	60.8341	60.8341	-0.295863	2.2	60.8341	63.0341	1	1	0	1	1	1	2006-12-13	2007-06-16	185	-8		2	1	2007-06-26	6	0	0	2007-06-24
7646.8	0	0	0	0	0	0	0	32	2	2	1	0	1	22	1	0	0	1	0	0	ja	0	1	2	51.1213	51.1213	-0.258073	2.2	51.1213	53.3213	1	1	0	1	1	1	2006-12-13	2007-06-16	185	-8		-194		2006-12-12	12	0	0	2007-06-24
7646.8	0	0	0	0	0	0	0	32	2	2	1	0	1	22	1	0	0	1	0	0	ja	0	3	77	55.8389	55.8389	1.2535	2.2	57.0924	58.0389	1	1	0	1	1	1	2006-12-13	2007-06-16	185	-8		1	1	2007-06-25	6	0	0	2007-06-24
7646.8	0	0	0	0	0	0	0	32	2	2	1	0	1	22	1	0	0	1	0	0	ja	0	2	5	72.2119	72.2119	2.08486	2.2	74.2968	74.4119	1	1	0	1	1	1	2006-12-13	2007-06-16	185	-8		-26		2007-05-29	5	0	0	2007-06-24
8783.51	0	0	1	0	1	1	1	39	2	1	0	2	2	23	1	0	0	0	4	0	ja	0	1	2	55.5614	55.5614	-0.333652	2.2	55.5614	57.7614	1	1	0	1	1	1	2007-05-14	2007-05-20	6	6		-138		2006-12-27	12	0	0	2007-05-14
8783.51	0	0	1	0	1	1	1	39	2	1	0	2	2	23	1	0	0	0	4	0	ja	0	2	88	48.9013	48.9013	-0.295863	2.2	48.9013	51.1013	1	1	0	0	1	1	2007-05-14	2007-05-20	6	6		2	1	2007-05-16	5	0	0	2007-05-14
8783.51	0	0	1	0	1	1	1	39	2	1	0	2	2	23	1	0	0	0	4	0	ja	0	2	4	60.9728	60.9728	-0.295863	2.2	60.9728	63.1728	1	1	0	1	1	1	2007-05-14	2007-05-20	6	6		-69		2007-03-06	3	0	0	2007-05-14
8783.51	0	0	1	0	1	1	1	39	2	1	0	2	2	23	1	0	0	0	4	0	ja	0	2	5	44.1836	44.1836	-0.258073	2.2	44.1836	46.3836	0	1	0	0	1	1	2007-05-14	2007-05-20	6	6		-5		2007-05-09	5	0	0	2007-05-14
8783.51	0	0	1	0	1	1	1	39	2	1	0	2	2	23	1	0	0	0	4	0	ja	0	2	77	46.4037	46.4037	-0.258073	2.2	46.4037	48.6037	0	1	0	0	1	1	2007-05-14	2007-05-20	6	6		1	1	2007-05-15	5	0	0	2007-05-14
8783.89	0	0	0	0	0	0	0	36	2	1	0	0	5	19	1	0	0	0	2	0	ja	0	4	3	62.9154	62.9154	-0.333652	2.2	62.9154	65.1154	1	1	0	1	1	1	2007-08-06	2007-12-21	137	16		-69		2007-09-29	9	2	0	2007-12-05
8783.89	0	0	0	0	0	0	0	36	2	1	0	0	5	19	1	0	0	0	2	0	ja	0	3	3	42.3798	42.3798	0.11982	2.2	42.3798	44.5798	0	1	0	0	1	1	2007-08-06	2007-12-21	137	16		-121		2007-08-06	8	0	0	2007-12-05
8783.89	0	0	0	0	0	0	0	36	2	1	0	0	5	19	1	0	0	0	2	0	ja	0	4	5	42.5186	42.5186	0.308766	2.2	42.5186	44.7186	0	1	0	0	1	1	2007-08-06	2007-12-21	137	16		-6		2007-11-29	11	0	0	2007-12-05
8783.89	0	0	0	0	0	0	0	36	2	1	0	0	5	19	1	0	0	0	2	0	ja	0	1	66	46.5424	46.5424	0.459924	2.2	46.5424	48.7424	0	1	0	0	1	1	2007-08-06	2007-12-21	137	16		0	1	2007-12-05	12	0	0	2007-12-05
8783.89	0	0	0	0	0	0	0	36	2	1	0	0	5	19	1	0	0	0	2	0	ja	0	3	2	51.6763	51.6763	1.02676	2.2	52.7031	53.8763	1	1	0	1	1	1	2007-08-06	2007-12-21	137	16		-167		2007-06-21	6	0	0	2007-12-05
8784.14	0	0	0	0	0	0	0	34	2	2	1	0	3	20	1	0	0	0	0	0	ja	0	4	2	71.2406	71.2406	0.195398	2.2	71.2406	73.4406	1	1	0	1	1	1	2006-11-22	2007-04-06	135	-3		-167		2006-10-24	10	0	0	2007-04-09
8784.14	0	0	0	0	0	0	0	34	2	2	1	0	3	20	1	0	0	0	0	0	ja	0	4	3	51.8151	51.8151	0.573291	2.2	51.8151	54.0151	1	1	0	1	1	1	2006-11-22	2007-04-06	135	-3		-140		2006-11-20	11	0	0	2007-04-09
8784.14	0	0	0	0	0	0	0	34	2	2	1	0	3	20	1	0	0	0	0	0	ja	0	2	77	41.131	41.131	0.611081	2.2	41.131	43.331	0	1	0	0	1	1	2006-11-22	2007-04-06	135	-3		1	1	2007-04-10	4	0	0	2007-04-09
8784.14	0	0	0	0	0	0	0	34	2	2	1	0	3	20	1	0	0	0	0	0	ja	0	2	88	38.6335	38.6335	2.04707	2.2	40.6805	40.8335	0	1	0	0	1	1	2006-11-22	2007-04-06	135	-3		2	1	2007-04-11	4	0	0	2007-04-09
8784.14	0	0	0	0	0	0	0	34	2	2	1	0	3	20	1	0	0	0	0	0	ja	0	1	3	52.0926	52.0926	2.27381	2.27381	54.3664	54.3664	1	1	0	1	1	1	2006-11-22	2007-04-06	135	-3		-90		2007-01-09	1	0	0	2007-04-09
8784.14	0	0	0	0	0	0	0	34	2	2	1	0	3	20	1	0	0	0	0	0	ja	0	2	5	39.466	39.466	3.48307	3.48307	42.9491	42.9491	0	1	0	0	1	1	2006-11-22	2007-04-06	135	-3		-20		2007-03-20	3	0	0	2007-04-09
8784.27	0	1	1	0	0	0	0	33	2	2	1	0	2	21	1	0	0	0	0	0	ja	0	4	2	64.4417	64.4417	-0.295863	2.2	64.4417	66.6417	1	1	0	1	1	1	2006-11-10	2007-04-01	142	-14		-156		2006-11-10	11	0	0	2007-04-15
8784.27	0	1	1	0	0	0	0	33	2	2	1	0	2	21	1	0	0	0	0	0	ja	0	1	4	56.6715	56.6715	-0.182495	2.2	56.6715	58.8715	1	1	0	1	1	1	2006-11-10	2007-04-01	142	-14		-96		2007-01-09	1	0	0	2007-04-15
8784.27	0	1	1	0	0	0	0	33	2	2	1	0	2	21	1	0	0	0	0	0	ja	0	2	66	44.8774	44.8774	0.422134	2.2	44.8774	47.0774	0	1	0	0	1	1	2006-11-10	2007-04-01	142	-14		0	1	2007-04-16	4	1	0	2007-04-15
8784.27	0	1	1	0	0	0	0	33	2	2	1	0	2	21	1	0	0	0	0	0	ja	0	2	5	65.968	65.968	0.497713	2.2	65.968	68.168	1	1	0	1	1	1	2006-11-10	2007-04-01	142	-14		-40		2007-03-06	3	0	0	2007-04-15
8784.27	0	1	1	0	0	0	0	33	2	2	1	0	2	21	1	0	0	0	0	0	ja	0	2	88	39.1885	39.1885	1.06455	2.2	40.253	41.3885	0	1	0	0	1	1	2006-11-10	2007-04-01	142	-14		2	1	2007-04-17	4	0	0	2007-04-15
8784.27	0	1	1	0	0	0	0	33	2	2	1	0	2	21	1	0	0	0	0	0	ja	0	2	77	37.9397	37.9397	1.48023	2.2	39.4199	40.1397	0	1	0	0	1	1	2006-11-10	2007-04-01	142	-14		1	1	2007-04-16	4	0	0	2007-04-15
8784.4	0	0	0	0	0	0	0	32	2	2	1	0	2	20	1	0	0	0	0	0	ja	0	3	66	80.6759	80.6759	-0.144705	2.2	80.6759	82.8759	1	1	1	1	1	0	2006-12-28	2007-06-28	182	-12		0	1	2007-07-10	7	0	0	2007-07-10
8784.4	0	0	0	0	0	0	0	32	2	2	1	0	2	20	1	0	0	0	0	0	ja	0	2	3	85.5323	85.5323	0.535502	2.2	85.5323	87.7323	1	1	1	1	1	0	2006-12-28	2007-06-28	182	-12		-106		2007-03-26	3	0	0	2007-07-10
8784.4	0	0	0	0	0	0	0	32	2	2	1	0	2	20	1	0	0	0	0	0	ja	0	3	5	91.7762	91.7762	1.82034	2.2	93.5965	93.9762	1	1	1	1	1	0	2006-12-28	2007-06-28	182	-12		-29		2007-06-11	6	0	0	2007-07-10
8784.4	1	0	0	0	0	0	0	32	2	2	1	0	2	20	1	0	0	0	0	0	ja	0	2	3	0.892439	8.1	-0.220284	2.2	#NULL!	10.3	0	0	0	#NULL!	#NULL!	#NULL!	2006-12-28	2007-06-28	182	-12		-106		2007-03-26	3	0	0	2007-07-10
8784.4	1	0	0	0	0	0	0	32	2	2	1	0	2	20	1	0	0	0	0	0	ja	0	1	3	0.337424	8.1	-0.144705	2.2	#NULL!	10.3	0	0	0	#NULL!	#NULL!	#NULL!	2006-12-28	2007-06-28	182	-12		-152		2007-02-08	2	0	0	2007-07-10
8784.4	0	0	0	0	0	0	0	32	2	2	1	0	2	20	1	0	0	0	0	0	ja	0	3	88	66.9392	66.9392	0.308766	2.2	66.9392	69.1392	1	1	0	1	1	1	2006-12-28	2007-06-28	182	-12		2	1	2007-07-12	7	0	0	2007-07-10
8784.4	0	0	0	0	0	0	0	32	2	2	1	0	2	20	1	0	0	0	0	0	ja	0	1	2	64.7192	64.7192	1.32908	2.2	66.0483	66.9192	1	1	0	1	1	1	2006-12-28	2007-06-28	182	-12		-201		2006-12-21	12	0	0	2007-07-10
8784.78	0	0	0	0	1	1	1	30	2	2	1	0	3	23.5	1	0	0	0	4	0	ja	0	1	3	21.2892	21.2892	0.573291	2.2	21.2892	23.4892	0	0	0	0	0	1	2007-10-30	2008-04-27	180	10		-84		2008-01-24	1	0	0	2008-04-17
8784.78	0	0	0	0	1	1	1	30	2	2	1	0	3	23.5	1	0	0	0	4	0	ja	0	1	3	18.0979	18.0979	1.02676	2.2	19.1247	20.2979	0	0	0	0	0	1	2007-10-30	2008-04-27	180	10		-128		2007-12-11	12	0	0	2008-04-17
8784.78	0	0	0	0	1	1	1	30	2	2	1	0	3	23.5	1	0	0	0	4	0	ja	0	4	2	20.1792	20.1792	1.48023	2.2	21.6595	22.3792	0	0	0	0	0	1	2007-10-30	2008-04-27	180	10		-170		2007-10-30	10	0	0	2008-04-17
8784.78	0	0	0	0	1	1	1	30	2	2	1	0	3	23.5	1	0	0	0	4	0	ja	0	2	66	28.2269	28.2269	0.951184	2.2	28.2269	30.4269	0	1	0	0	1	1	2007-10-30	2008-04-27	180	10		-1	1	2008-04-16	4	0	0	2008-04-17
8784.78	0	0	0	0	1	1	1	30	2	2	1	0	3	23.5	1	0	0	0	4	0	ja	0	2	77	25.5906	25.5906	1.51802	2.2	27.1086	27.7906	0	1	0	0	1	1	2007-10-30	2008-04-27	180	10		1	1	2008-04-18	4	0	0	2008-04-17
8784.78	0	0	0	0	1	1	1	30	2	2	1	0	3	23.5	1	0	0	0	4	0	ja	0	2	5	27.8107	27.8107	2.84065	2.84065	30.6513	30.6513	0	1	0	0	1	1	2007-10-30	2008-04-27	180	10		-9		2008-04-08	4	0	0	2008-04-17
8785.02	0	0	0	0	0	0	0	28	1	1	0	0	2	21	1	0	0	0	0	0	ja	0	4	2	78.8721	78.8721	0.988974	2.2	78.8721	81.0721	1	1	1	1	1	0	2007-09-10	2008-03-28	200	-5		-173		2007-10-12	10	0	0	2008-04-02
8785.02	0	0	0	0	0	0	0	28	1	1	0	0	2	21	1	0	0	0	0	0	ja	0	4	2	75.8195	75.8195	2.23602	2.23602	78.0555	78.0555	1	1	1	1	1	0	2007-09-10	2008-03-28	200	-5		-147		2007-11-07	11	0	0	2008-04-02
8785.02	0	0	0	0	0	0	0	28	1	1	0	0	2	21	1	0	0	0	0	0	ja	0	1	4	68.3268	68.3268	-0.106916	2.2	68.3268	70.5268	1	1	0	1	1	1	2007-09-10	2008-03-28	200	-5		-89		2008-01-04	1	0	0	2008-04-02
8785.02	0	0	0	0	0	0	0	28	1	1	0	0	2	21	1	0	0	0	0	0	ja	0	2	77	43.9061	43.9061	1.82034	2.2	45.7265	46.1061	0	1	0	0	1	1	2007-09-10	2008-03-28	200	-5		1	1	2008-04-03	4	0	0	2008-04-02
8785.02	0	0	0	0	0	0	0	28	1	1	0	0	2	21	1	0	0	0	0	0	ja	0	2	5	51.8151	51.8151	2.34939	2.34939	54.1645	54.1645	1	1	0	1	1	1	2007-09-10	2008-03-28	200	-5		-19		2008-03-14	3	0	0	2008-04-02
8807.9	1	0	0	0	0	0	0	43	3	5	2	0	5	27	2	0	0	0	0	0	ja	0	1	88	-0.217591	8.1	-0.333652	2.2	#NULL!	10.3	0	0	0	#NULL!	#NULL!	#NULL!	2006-09-01	2007-02-15	167	6		2	1	2007-02-11	2	0	0	2007-02-09
8807.9	1	0	0	0	0	0	0	43	3	5	2	0	5	27	2	0	0	0	0	0	ja	0	1	77	0.19867	8.1	-0.295863	2.2	#NULL!	10.3	0	0	0	#NULL!	#NULL!	#NULL!	2006-09-01	2007-02-15	167	6		1	1	2007-02-10	2	0	0	2007-02-09
8807.9	1	0	0	0	0	0	0	43	3	5	2	0	5	27	2	0	0	0	0	0	ja	0	1	66	2.00247	8.1	-0.106916	2.2	#NULL!	10.3	0	0	0	#NULL!	#NULL!	#NULL!	2006-09-01	2007-02-15	167	6		0	1	2007-02-09	2	0	0	2007-02-09
8807.9	0	0	0	0	0	0	0	43	3	5	2	0	5	27	2	0	0	0	0	0	ja	0	1	5	26.9782	26.9782	-0.295863	2.2	26.9782	29.1782	0	1	0	0	1	1	2006-09-01	2007-02-15	167	6		-9		2007-01-31	1	0	0	2007-02-09
8807.9	0	0	0	0	0	0	0	43	3	5	2	0	5	27	2	0	0	0	0	0	ja	0	4	3	42.3798	42.3798	0.346556	2.2	42.3798	44.5798	0	1	0	0	1	1	2006-09-01	2007-02-15	167	6		-85		2006-11-16	11	0	0	2007-02-09
8807.9	0	0	0	0	0	0	0	43	3	5	2	0	5	27	2	0	0	0	0	0	ja	0	4	2	61.9441	61.9441	0.573291	2.2	61.9441	64.1441	1	1	0	1	1	1	2006-09-01	2007-02-15	167	6		-151		2006-09-11	9	0	0	2007-02-09
8807.9	0	0	0	0	0	0	0	43	3	5	2	0	5	27	2	0	0	0	0	0	ja	0	3	2	56.949	56.949	0.988974	2.2	56.949	59.149	1	1	0	1	1	1	2006-09-01	2007-02-15	167	6		-163		2006-08-30	8	0	0	2007-02-09
8809.03	0	0	0	0	0	0	0	35	2	2	1	0	4	22	1	0	0	0	1	0	ja	0	4	77	78.7333	78.7333	-0.295863	2.2	78.7333	80.9333	1	1	1	1	1	0	2007-03-15	2007-09-21	190	-1		1	1	2007-09-24	9	1	0	2007-09-22
8809.03	0	0	0	0	0	0	0	35	2	2	1	0	4	22	1	0	0	0	1	0	ja	0	3	3	80.5371	80.5371	0.11982	2.2	80.5371	82.7371	1	1	1	1	1	0	2007-03-15	2007-09-21	190	-1		-95		2007-06-19	6	0	0	2007-09-22
8809.03	0	0	0	0	0	0	0	35	2	2	1	0	4	22	1	0	0	0	1	0	ja	0	4	5	83.8672	83.8672	0.951184	2.2	83.8672	86.0672	1	1	1	1	1	0	2007-03-15	2007-09-21	190	-1		-18		2007-09-04	9	0	0	2007-09-22
8809.03	0	0	0	0	0	0	0	35	2	2	1	0	4	22	1	0	0	0	1	0	ja	0	4	88	56.949	56.949	-0.333652	2.2	56.949	59.149	1	1	0	1	1	1	2007-03-15	2007-09-21	190	-1		2	1	2007-09-24	9	0	0	2007-09-22
8809.03	0	0	0	0	0	0	0	35	2	2	1	0	4	22	1	0	0	0	1	0	ja	0	4	66	67.9105	67.9105	-0.295863	2.2	67.9105	70.1105	1	1	0	1	1	1	2007-03-15	2007-09-21	190	-1		0	1	2007-09-24	9	2	0	2007-09-22
8809.03	0	0	0	0	0	0	0	35	2	2	1	0	4	22	1	0	0	0	1	0	ja	0	2	2	58.8915	58.8915	1.02676	2.2	59.9183	61.0915	1	1	0	1	1	1	2007-03-15	2007-09-21	190	-1		-179		2007-03-27	3	0	0	2007-09-22
8809.05	0	0	0	0	0	0	0	35	2	1	0	0	2	21	1	0	0	0	0	0	ja	0	3	4	70.8244	70.8244	-0.333652	2.2	70.8244	73.0244	1	1	0	1	1	1	2007-05-11	2007-09-27	139	3		-81		2007-07-05	7	0	0	2007-09-24
8809.05	0	0	0	0	0	0	0	35	2	1	0	0	2	21	1	0	0	0	0	0	ja	0	4	77	57.0877	57.0877	-0.0691268	2.2	57.0877	59.2877	1	1	0	1	1	1	2007-05-11	2007-09-27	139	3		1	1	2007-09-25	9	0	0	2007-09-24
8809.05	0	0	0	0	0	0	0	35	2	1	0	0	2	21	1	0	0	0	0	0	ja	0	4	88	51.1213	51.1213	0.0820304	2.2	51.1213	53.3213	1	1	0	1	1	1	2007-05-11	2007-09-27	139	3		2	1	2007-09-26	9	0	0	2007-09-24
8809.05	0	0	0	0	0	0	0	35	2	1	0	0	2	21	1	0	0	0	0	0	ja	0	2	2	46.8199	46.8199	0.11982	2.2	46.8199	49.0199	0	1	0	0	1	1	2007-05-11	2007-09-27	139	3		-165		2007-04-12	4	0	0	2007-09-24
8809.05	0	0	0	0	0	0	0	35	2	1	0	0	2	21	1	0	0	0	0	0	ja	0	3	5	69.1593	69.1593	0.422134	2.2	69.1593	71.3593	1	1	0	1	1	1	2007-05-11	2007-09-27	139	3		-25		2007-08-30	8	0	0	2007-09-24
8809.05	0	0	0	0	0	0	0	35	2	1	0	0	2	21	1	0	0	0	0	0	ja	0	2	3	60.0016	60.0016	1.02676	2.2	61.0283	62.2016	1	1	0	1	1	1	2007-05-11	2007-09-27	139	3		-136		2007-05-11	5	0	0	2007-09-24
8809.27	0	0	0	0	0	0	0	33	2	2	1	0	1	22.5	1	0	0	0	2	0	ja	0	3	3	73.7382	73.7382	0.157609	2.2	73.7382	75.9382	1	1	1	1	1	1	2007-06-08	2007-12-10	185	-10		-133		2007-08-09	8	0	0	2007-12-20
8809.27	0	0	0	0	0	0	0	33	2	2	1	0	1	22.5	1	0	0	0	2	0	ja	0	4	4	79.7046	79.7046	2.3116	2.3116	82.0162	82.0162	1	1	1	1	1	0	2007-06-08	2007-12-10	185	-10		-93		2007-09-18	9	0	0	2007-12-20
8809.27	0	0	0	0	0	0	0	33	2	2	1	0	1	22.5	1	0	0	0	2	0	ja	0	1	88	43.6286	43.6286	0.422134	2.2	43.6286	45.8286	0	1	0	0	1	1	2007-06-08	2007-12-10	185	-10		1	1	2007-12-27	12	6	0	2007-12-20
8809.27	0	0	0	0	0	0	0	33	2	2	1	0	1	22.5	1	0	0	0	2	0	ja	0	1	77	41.5473	41.5473	1.2535	2.2	42.8008	43.7473	0	1	0	0	1	1	2007-06-08	2007-12-10	185	-10		1	1	2007-12-27	12	6	0	2007-12-20
8809.27	0	0	0	0	0	0	0	33	2	2	1	0	1	22.5	1	0	0	0	2	0	ja	0	3	2	50.2888	50.2888	2.04707	2.2	52.3359	52.4888	1	1	0	1	1	1	2007-06-08	2007-12-10	185	-10		-177		2007-06-26	6	0	0	2007-12-20
8809.27	0	0	0	0	0	0	0	33	2	2	1	0	1	22.5	1	0	0	0	2	0	ja	0	4	5	58.8915	58.8915	2.34939	2.34939	61.2409	61.2409	1	1	0	1	1	1	2007-06-08	2007-12-10	185	-10		-30		2007-11-20	11	0	0	2007-12-20
8809.27	0	0	0	0	0	0	0	33	2	2	1	0	1	22.5	1	0	0	0	2	0	ja	0	1	66	53.6189	53.6189	3.25633	3.25633	56.8752	56.8752	1	1	0	1	1	1	2007-06-08	2007-12-10	185	-10		-1	1	2007-12-20	12	1	0	2007-12-20
8821.41	0	0	0	0	0	0	0	35	2	3	2	0	3	20	1	0	0	0	0	0		0	4	2	41.6861	41.6861	-0.333652	2.2	41.6861	43.8861	0	1	0	0	1	1	2006-09-01	2007-03-12	192	-14		-160		2006-10-17	10	0	0	2007-03-26	28-12-2006
8821.41	0	0	0	0	0	0	0	35	2	3	2	0	3	20	1	0	0	0	0	0		0	4	2	48.7625	48.7625	-0.295863	2.2	48.7625	50.9625	1	1	0	0	1	1	2006-09-01	2007-03-12	192	-14		-186		2006-09-21	9	0	0	2007-03-26	28-12-2006
8821.43	0	1	1	0	2	2	1	35	2	1	0	0	3	18.5	0	0	0	0	3	0	ja	0	1	77	68.4655	68.4655	-0.106916	2.2	68.4655	70.6655	1	1	0	1	1	1	#NULL!	2007-01-07	39089	-15		1	1	2007-01-23	1	0	0	2007-01-22
8822.15	0	0	0	0	2	2	1	29	1	1	0	0	3	20	1	0	0	0	3	0	ja	0	1	77	35.3034	35.3034	-0.258073	2.2	35.3034	37.5034	0	1	0	0	1	1	2006-09-21	2007-01-28	129	19		1	1	2007-01-10	1	0	0	2007-01-09
8822.15	0	0	0	0	2	2	1	29	1	1	0	0	3	20	1	0	0	0	3	0	ja	0	4	2	62.2216	62.2216	-0.258073	2.2	62.2216	64.4216	1	1	0	1	1	1	2006-09-21	2007-01-28	129	19		-127		2006-09-04	9	0	0	2007-01-09
8822.15	0	0	0	0	2	2	1	29	1	1	0	0	3	20	1	0	0	0	3	0	ja	0	1	88	36.5522	36.5522	-0.220284	2.2	36.5522	38.7522	0	1	0	0	1	1	2006-09-21	2007-01-28	129	19		2	1	2007-01-11	1	0	0	2007-01-09
8822.15	0	0	0	0	2	2	1	29	1	1	0	0	3	20	1	0	0	0	3	0	ja	0	3	2	70.9631	70.9631	0.384345	2.2	70.9631	73.1631	1	1	0	1	1	1	2006-09-21	2007-01-28	129	19		-144		2006-08-18	8	0	0	2007-01-09
8822.15	0	0	0	0	2	2	1	29	1	1	0	0	3	20	1	0	0	0	3	0	ja	0	1	5	31.6958	31.6958	1.32908	2.2	33.0249	33.8958	0	1	0	0	1	1	2006-09-21	2007-01-28	129	19		-4		2007-01-05	1	0	0	2007-01-09
8822.15	0	0	0	0	2	2	1	29	1	1	0	0	3	20	1	0	0	0	3	0	ja	0	4	3	35.1646	35.1646	3.63423	3.63423	38.7989	38.7989	0	1	0	0	1	1	2006-09-21	2007-01-28	129	19		-67		2006-11-03	11	0	0	2007-01-09
8846.42	0	0	0	0	0	0	0	35	2	2	1	0	2	21	1	0	0	0	0	0	ja	0	2	5	35.0259	35.0259	-0.182495	2.2	35.0259	37.2259	0	1	0	0	1	1	2006-10-02	2007-04-01	181	-2		-22		2007-03-12	3	0	0	2007-04-03
8846.42	0	0	0	0	0	0	0	35	2	2	1	0	2	21	1	0	0	0	0	0	ja	0	1	4	72.4894	72.4894	0.00645183	2.2	72.4894	74.6894	1	1	0	1	1	1	2006-10-02	2007-04-01	181	-2		-71		2007-01-22	1	0	0	2007-04-03
8846.42	0	0	0	0	0	0	0	35	2	2	1	0	2	21	1	0	0	0	0	0	ja	0	4	2	48.3462	48.3462	0.0442411	2.2	48.3462	50.5462	1	1	0	0	1	1	2006-10-02	2007-04-01	181	-2		-183		2006-10-02	10	0	0	2007-04-03
8846.42	0	0	0	0	0	0	0	35	2	2	1	0	2	21	1	0	0	0	0	0	ja	0	4	2	59.0303	59.0303	0.724449	2.2	59.0303	61.2303	1	1	0	1	1	1	2006-10-02	2007-04-01	181	-2		-147		2006-11-07	11	0	0	2007-04-03
8846.42	0	0	0	0	0	0	0	35	2	2	1	0	2	21	1	0	0	0	0	0	ja	0	2	88	33.6383	33.6383	1.55581	2.2	35.1941	35.8383	0	1	0	0	1	1	2006-10-02	2007-04-01	181	-2		2	1	2007-04-10	4	5	0	2007-04-03
8846.42	0	0	0	0	0	0	0	35	2	2	1	0	2	21	1	0	0	0	0	0	ja	0	2	77	40.8535	40.8535	1.70697	2.2	42.5605	43.0535	0	1	0	0	1	1	2006-10-02	2007-04-01	181	-2		1	1	2007-04-04	4	0	0	2007-04-03
8846.42	0	0	0	0	0	0	0	35	2	2	1	0	2	21	1	0	0	0	0	0	ja	0	2	66	45.0161	45.0161	4.54117	4.54117	49.5573	49.5573	0	1	0	0	1	1	2006-10-02	2007-04-01	181	-2		0	1	2007-04-03	4	0	0	2007-04-03
8846.54	1	0	0	0	0	0	0	35	2	1	0	0	2	20	1	0	0	0	0	0	ja	0	3	4	0.753685	8.1	0.64887	2.2	#NULL!	10.3	0	0	0	#NULL!	#NULL!	#NULL!	2007-02-21	2007-08-31	191	-2		-73		2007-06-21	6	0	0	2007-09-02
8846.54	0	0	0	0	0	0	0	35	2	1	0	0	2	20	1	0	0	0	0	0	ja	0	2	2	25.3131	25.3131	-0.258073	2.2	25.3131	27.5131	0	1	0	0	1	1	2007-02-21	2007-08-31	191	-2		-171		2007-03-15	3	0	0	2007-09-02
8846.54	0	0	0	0	0	0	0	35	2	1	0	0	2	20	1	0	0	0	0	0	ja	0	4	66	64.1642	64.1642	0.11982	2.2	64.1642	66.3642	1	1	0	1	1	1	2007-02-21	2007-08-31	191	-2		0	1	2007-09-03	9	1	0	2007-09-02
8846.54	0	0	0	0	0	0	0	35	2	1	0	0	2	20	1	0	0	0	0	0	ja	0	3	4	46.5424	46.5424	0.346556	2.2	46.5424	48.7424	0	1	0	0	1	1	2007-02-21	2007-08-31	191	-2		-73		2007-06-21	6	0	0	2007-09-02
8846.54	0	0	0	0	0	0	0	35	2	1	0	0	2	20	1	0	0	0	0	0	ja	0	2	3	25.7294	25.7294	0.573291	2.2	25.7294	27.9294	0	1	0	0	1	1	2007-02-21	2007-08-31	191	-2		-131		2007-04-24	4	0	0	2007-09-02
8846.54	0	0	0	0	0	0	0	35	2	1	0	0	2	20	1	0	0	0	0	0	ja	0	4	88	55.7002	55.7002	0.611081	2.2	55.7002	57.9002	1	1	0	1	1	1	2007-02-21	2007-08-31	191	-2		2	1	2007-09-04	9	0	0	2007-09-02
8846.54	0	0	0	0	0	0	0	35	2	1	0	0	2	20	1	0	0	0	0	0	ja	0	4	77	53.2026	53.2026	0.686659	2.2	53.2026	55.4026	1	1	0	1	1	1	2007-02-21	2007-08-31	191	-2		1	1	2007-09-04	9	1	0	2007-09-02
8846.54	0	0	0	0	0	0	0	35	2	1	0	0	2	20	1	0	0	0	0	0	ja	0	3	5	67.9105	67.9105	1.74476	2.2	69.6553	70.1105	1	1	0	1	1	1	2007-02-21	2007-08-31	191	-2		-24		2007-08-09	8	0	0	2007-09-02
8846.65	0	1	1	0	0	0	0	33	2	2	1	0	2	22	1	0	0	0	0	0	ja	0	4	2	77.0683	77.0683	1.32908	2.2	78.3973	79.2683	1	1	1	1	1	0	2006-11-23	2007-04-20	148	1		-147		2006-11-23	11	0	0	2007-04-19
8846.65	0	1	1	0	0	0	0	33	2	2	1	0	2	22	1	0	0	0	0	0	ja	0	2	88	48.9013	48.9013	0.686659	2.2	48.9013	51.1013	1	1	0	0	1	1	2006-11-23	2007-04-20	148	1		2	1	2007-04-23	4	2	0	2007-04-19
8846.65	0	1	1	0	0	0	0	33	2	2	1	0	2	22	1	0	0	0	0	0	ja	0	2	77	41.6861	41.6861	0.951184	2.2	41.6861	43.8861	0	1	0	0	1	1	2006-11-23	2007-04-20	148	1		1	1	2007-04-20	4	0	0	2007-04-19
8846.65	0	1	1	0	0	0	0	33	2	2	1	0	2	22	1	0	0	0	0	0	ja	0	1	3	52.0926	52.0926	1.17792	2.2	53.2705	54.2926	1	1	0	1	1	1	2006-11-23	2007-04-20	148	1		-91		2007-01-18	1	0	0	2007-04-19
8846.65	0	1	1	0	0	0	0	33	2	2	1	0	2	22	1	0	0	0	0	0	ja	0	2	5	43.6286	43.6286	2.84065	2.84065	46.4693	46.4693	0	1	0	0	1	1	2006-11-23	2007-04-20	148	1		-21		2007-03-29	3	0	0	2007-04-19
8846.77	0	0	0	0	2	2	1	33	2	1	0	0	2	29	2	1	1	0	3	0	ja	0	3	66	79.1496	79.1496	-0.106916	2.2	79.1496	81.3496	1	1	1	1	1	0	2007-02-07	2007-07-24	167	-9		0	1	2007-08-02	8	0	0	2007-08-02
8846.77	0	0	0	0	2	2	1	33	2	1	0	0	2	29	2	1	1	0	3	0	ja	0	3	5	78.3171	78.3171	3.0296	3.0296	81.3467	81.3467	1	1	1	1	1	0	2007-02-07	2007-07-24	167	-9		-24		2007-07-09	7	0	0	2007-08-02
8846.77	0	0	0	0	2	2	1	33	2	1	0	0	2	29	2	1	1	0	3	0	ja	0	3	88	59.169	59.169	-0.371441	2.2	59.169	61.369	1	1	0	1	1	1	2007-02-07	2007-07-24	167	-9		2	1	2007-08-06	8	2	0	2007-08-02
8846.77	0	0	0	0	2	2	1	33	2	1	0	0	2	29	2	1	1	0	3	0	ja	0	3	77	60.8341	60.8341	-0.295863	2.2	60.8341	63.0341	1	1	0	1	1	1	2007-02-07	2007-07-24	167	-9		1	1	2007-08-03	8	0	0	2007-08-02
8846.77	0	0	0	0	2	2	1	33	2	1	0	0	2	29	2	1	1	0	3	0	ja	0	1	2	48.7625	48.7625	0.157609	2.2	48.7625	50.9625	1	1	0	0	1	1	2007-02-07	2007-07-24	167	-9		-184		2007-01-30	1	0	0	2007-08-02
8846.77	0	0	0	0	2	2	1	33	2	1	0	0	2	29	2	1	1	0	3	0	ja	0	2	4	63.1929	63.1929	0.762238	2.2	63.1929	65.3929	1	1	0	1	1	1	2007-02-07	2007-07-24	167	-9		-93		2007-05-01	5	0	0	2007-08-02
8846.77	0	0	0	0	2	2	1	33	2	1	0	0	2	29	2	1	1	0	3	0	ja	0	2	3	55.4227	55.4227	5.52369	5.52369	60.9464	60.9464	1	1	0	1	1	1	2007-02-07	2007-07-24	167	-9		-148		2007-03-07	3	0	0	2007-08-02
8846.78	0	0	0	0	0	0	0	33	2	1	0	0	5	20	1	0	0	0	0	0	ja	0	1	77	50.15	50.15	-0.333652	2.2	50.15	52.35	1	1	0	1	1	1	2007-08-13	2008-02-19	190	0		1	1	2008-02-20	2	0	0	2008-02-19
8846.78	0	0	0	0	0	0	0	33	2	1	0	0	5	20	1	0	0	0	0	0	ja	0	3	1	61.1116	61.1116	0.0820304	2.2	61.1116	63.3116	1	1	0	1	1	1	2007-08-13	2008-02-19	190	0		-190		2007-08-13	8	0	0	2008-02-19
8846.78	0	0	0	0	0	0	0	33	2	1	0	0	5	20	1	0	0	0	0	0	ja	0	4	3	64.5804	64.5804	0.270977	2.2	64.5804	66.7804	1	1	0	1	1	1	2007-08-13	2008-02-19	190	0		-138		2007-10-04	10	0	0	2008-02-19
8846.78	0	0	0	0	0	0	0	33	2	1	0	0	5	20	1	0	0	0	0	0	ja	0	1	66	46.8199	46.8199	0.308766	2.2	46.8199	49.0199	0	1	0	0	1	1	2007-08-13	2008-02-19	190	0		0	1	2008-02-20	2	1	0	2008-02-19
8846.78	0	0	0	0	0	0	0	33	2	1	0	0	5	20	1	0	0	0	0	0	ja	0	1	88	39.3272	39.3272	0.573291	2.2	39.3272	41.5272	0	1	0	0	1	1	2007-08-13	2008-02-19	190	0		2	1	2008-02-21	2	0	0	2008-02-19
8846.78	0	0	0	0	0	0	0	33	2	1	0	0	5	20	1	0	0	0	0	0	ja	0	1	4	60.8341	60.8341	3.74759	3.74759	64.5817	64.5817	1	1	0	1	1	1	2007-08-13	2008-02-19	190	0		-64		2007-12-17	12	0	0	2008-02-19
8846.91	0	0	0	0	0	0	0	32	2	3	2	0	1	19	1	0	0	0	0	0	ja	0	1	88	61.9441	61.9441	-0.333652	2.2	61.9441	64.1441	1	1	0	1	1	1	2007-06-11	2007-12-14	186	7		2	1	2007-12-10	12	1	0	2007-12-07
8846.91	0	0	0	0	0	0	0	32	2	3	2	0	1	19	1	0	0	0	0	0	ja	0	3	2	48.2075	48.2075	-0.220284	2.2	48.2075	50.4075	1	1	0	0	1	1	2007-06-11	2007-12-14	186	7		-142		2007-07-18	7	0	0	2007-12-07
8846.91	0	0	0	0	0	0	0	32	2	3	2	0	1	19	1	0	0	0	0	0	ja	0	3	2	50.4275	50.4275	-0.106916	2.2	50.4275	52.6275	1	1	0	1	1	1	2007-06-11	2007-12-14	186	7		-135		2007-07-25	7	0	0	2007-12-07
8846.91	0	0	0	0	0	0	0	32	2	3	2	0	1	19	1	0	0	0	0	0	ja	0	4	4	58.059	58.059	0.11982	2.2	58.059	60.259	1	1	0	1	1	1	2007-06-11	2007-12-14	186	7		-72		2007-09-26	9	0	0	2007-12-07
8846.91	0	0	0	0	0	0	0	32	2	3	2	0	1	19	1	0	0	0	0	0	ja	0	1	5	57.3652	57.3652	0.573291	2.2	57.3652	59.5652	1	1	0	1	1	1	2007-06-11	2007-12-14	186	7		-4		2007-12-03	12	0	0	2007-12-07
8846.91	0	0	0	0	0	0	0	32	2	3	2	0	1	19	1	0	0	0	0	0	ja	0	1	77	50.5663	50.5663	0.800027	2.2	50.5663	52.7663	1	1	0	1	1	1	2007-06-11	2007-12-14	186	7		1	1	2007-12-10	12	2	0	2007-12-07
8846.91	0	0	0	0	0	0	0	32	2	3	2	0	1	19	1	0	0	0	0	0	ja	0	1	66	65.1354	65.1354	2.34939	2.34939	67.4848	67.4848	1	1	0	1	1	1	2007-06-11	2007-12-14	186	7		-1	1	2007-12-06	12	0	0	2007-12-07
8857.88	0	0	0	0	0	0	0	44	3	2	1	0	5	22	1	0	0	0	0	0	ja	0	1	4	48.2075	48.2075	-0.0313375	2.2	48.2075	50.4075	1	1	0	0	1	1	2007-10-05	2008-04-21	199	-4		-84		2008-02-01	2	0	0	2008-04-25
8857.88	0	0	0	0	0	0	0	44	3	2	1	0	5	22	1	0	0	0	0	0	ja	0	1	3	40.7148	40.7148	1.02676	2.2	41.7415	42.9148	0	1	0	0	1	1	2007-10-05	2008-04-21	199	-4		-144		2007-12-03	12	0	0	2008-04-25
8857.88	0	0	0	0	0	0	0	44	3	2	1	0	5	22	1	0	0	0	0	0	ja	0	2	5	33.2221	33.2221	1.40466	2.2	34.6267	35.4221	0	1	0	0	1	1	2007-10-05	2008-04-21	199	-4		-28		2008-03-28	3	0	0	2008-04-25
8857.88	0	0	0	0	0	0	0	44	3	2	1	0	5	22	1	0	0	0	0	0	ja	0	4	2	52.5089	52.5089	1.51802	2.2	54.0269	54.7089	1	1	0	1	1	1	2007-10-05	2008-04-21	199	-4		-168		2007-11-09	11	0	0	2008-04-25
8859.28	1	0	0	0	0	0	0	32	2	1	0	0	2	25	2	0	0	0	0	2	overfl GL	1	1	3	0.19867	8.1	0.422134	2.2	#NULL!	10.3	0	0	0	#NULL!	#NULL!	#NULL!	2006-11-22	2007-05-14	173	-10		-104		2007-02-09	2	0	0	2007-05-24
8859.28	0	0	0	0	0	0	0	32	2	1	0	0	2	25	2	0	0	0	0	2	overfl GL	1	1	2	61.9441	61.9441	0.837817	2.2	61.9441	64.1441	1	1	0	1	1	1	2006-11-22	2007-05-14	173	-10		-156		2006-12-19	12	0	0	2007-05-24
8859.28	0	0	0	0	0	0	0	32	2	1	0	0	2	25	2	0	0	0	0	2	overfl GL	1	4	2	57.3652	57.3652	1.85813	2.2	59.2234	59.5652	1	1	0	1	1	1	2006-11-22	2007-05-14	173	-10		-188		2006-11-17	11	0	0	2007-05-24
8859.28	0	0	0	0	0	0	0	32	2	1	0	0	2	25	2	0	0	0	0	2	overfl GL	1	2	66	58.7528	58.7528	4.46559	4.46559	63.2184	63.2184	1	1	0	1	1	1	2006-11-22	2007-05-14	173	-10		0	1	2007-05-24	5	0	0	2007-05-24
8859.28	0	0	0	0	0	0	0	32	2	1	0	0	2	25	2	0	0	0	0	2	overfl GL	1	2	5	56.1164	56.1164	6.61958	6.61958	62.736	62.736	1	1	0	1	1	1	2006-11-22	2007-05-14	173	-10		-17		2007-05-07	5	0	0	2007-05-24
8871.53	0	0	0	0	0	0	0	35	2	2	1	0	2	19	1	0	0	0	0	0	ja	0	2	77	6.44259	8.1	1.14013	2.2	7.58272	10.3	0	0	0	0	0	1	2007-08-30	2008-03-11	194	0		1	1	2008-03-12	3	0	0	2008-03-11
8871.53	0	0	0	0	0	0	0	35	2	2	1	0	2	19	1	0	0	0	0	0	ja	0	2	66	6.99761	8.1	1.14013	2.2	8.13774	10.3	0	0	0	0	0	1	2007-08-30	2008-03-11	194	0		0	1	2008-03-11	3	0	0	2008-03-11
8871.53	0	0	0	0	0	0	0	35	2	2	1	0	2	19	1	0	0	0	0	0	ja	0	4	3	9.63393	9.63393	1.85813	2.2	11.4921	11.8339	0	0	0	0	0	1	2007-08-30	2008-03-11	194	0		-140		2007-10-23	10	0	0	2008-03-11
8871.53	0	0	0	0	0	0	0	35	2	2	1	0	2	19	1	0	0	0	0	0	ja	0	2	5	6.58134	8.1	3.10517	3.10517	9.68652	11.2052	0	0	0	0	0	1	2007-08-30	2008-03-11	194	0		-6		2008-03-05	3	0	0	2008-03-11
8871.53	0	0	0	0	0	0	0	35	2	2	1	0	2	19	1	0	0	0	0	0	ja	0	2	88	7.41387	8.1	4.23885	4.23885	11.6527	12.3389	0	0	0	0	0	1	2007-08-30	2008-03-11	194	0		2	1	2008-03-13	3	0	0	2008-03-11
8871.53	0	0	0	0	0	0	0	35	2	2	1	0	2	19	1	0	0	0	0	0	ja	0	4	2	25.4519	25.4519	1.10234	2.2	26.5542	27.6519	0	1	0	0	1	1	2007-08-30	2008-03-11	194	0		-181		2007-09-12	9	0	0	2008-03-11
8883.9	0	0	0	0	0	0	0	34	2	2	1	0	1	21	1	0	0	0	0	0	ja	0	4	2	57.3652	57.3652	-0.144705	2.2	57.3652	59.5652	1	1	0	1	1	1	2006-10-17	2007-04-12	177	-14		-164		2006-11-13	11	0	0	2007-04-26
8883.9	0	0	0	0	0	0	0	34	2	2	1	0	1	21	1	0	0	0	0	0	ja	0	2	77	38.6335	38.6335	0.00645183	2.2	38.6335	40.8335	0	1	0	0	1	1	2006-10-17	2007-04-12	177	-14		1	1	2007-04-27	4	0	0	2007-04-26
8883.9	0	0	0	0	0	0	0	34	2	2	1	0	1	21	1	0	0	0	0	0	ja	0	4	2	66.6617	66.6617	1.21571	2.2	67.8774	68.8617	1	1	0	1	1	1	2006-10-17	2007-04-12	177	-14		-191		2006-10-17	10	0	0	2007-04-26
8883.9	0	0	0	0	0	0	0	34	2	2	1	0	1	21	1	0	0	0	0	0	ja	0	2	5	38.2172	38.2172	1.89592	2.2	40.1131	40.4172	0	1	0	0	1	1	2006-10-17	2007-04-12	177	-14		-30		2007-03-27	3	0	0	2007-04-26
8883.9	0	0	0	0	0	0	0	34	2	2	1	0	1	21	1	0	0	0	0	0	ja	0	2	66	38.911	38.911	2.23602	2.23602	41.147	41.147	0	1	0	0	1	1	2006-10-17	2007-04-12	177	-14		0	1	2007-04-26	4	0	0	2007-04-26
8883.9	0	0	0	0	0	0	0	34	2	2	1	0	1	21	1	0	0	0	0	0	ja	0	1	3	50.8438	50.8438	4.0877	4.0877	54.9315	54.9315	1	1	0	1	1	1	2006-10-17	2007-04-12	177	-14		-100		2007-01-16	1	0	0	2007-04-26
8884.29	0	0	0	0	0	0	0	32	2	2	1	0	1	22.5	1	0	0	0	0	0	ja	0	4	3	47.93	47.93	-0.106916	2.2	47.93	50.13	1	1	0	0	1	1	2007-07-03	2008-01-14	195	-8	ok	-104		2007-10-10	10	0	0	2008-01-22
8884.29	0	0	0	0	0	0	0	32	2	2	1	0	1	22.5	1	0	0	0	0	0	ja	0	1	5	27.5332	27.5332	0.195398	2.2	27.5332	29.7332	0	1	0	0	1	1	2007-07-03	2008-01-14	195	-8	ok	-34		2007-12-19	12	0	0	2008-01-22
8884.29	0	0	0	0	0	0	0	32	2	2	1	0	1	22.5	1	0	0	0	0	0	ja	0	3	2	60.0016	60.0016	0.535502	2.2	60.0016	62.2016	1	1	0	1	1	1	2007-07-03	2008-01-14	195	-8	ok	-167		2007-08-08	8	0	0	2008-01-22
8884.29	0	0	0	0	0	0	0	32	2	2	1	0	1	22.5	1	0	0	0	0	0	ja	0	3	2	60.8341	60.8341	0.800027	2.2	60.8341	63.0341	1	1	0	1	1	1	2007-07-03	2008-01-14	195	-8	ok	-151		2007-08-24	8	0	0	2008-01-22
8884.29	0	0	0	0	0	0	0	32	2	2	1	0	1	22.5	1	0	0	0	0	0	ja	0	1	66	22.2605	22.2605	3.06739	3.06739	25.3279	25.3279	0	1	0	0	1	1	2007-07-03	2008-01-14	195	-8	ok	0	1	2008-01-23	1	1	0	2008-01-22
8896.64	0	0	0	1	1	2	1	33	2	2	1	0	3	20	1	0	0	1	4	0	ja	0	3	5	81.3696	81.3696	0.800027	2.2	81.3696	83.5696	1	1	1	1	1	0	2007-05-30	2007-08-03	65	3		-18		2007-07-13	7	0	0	2007-07-31	26-07-2007
8896.64	0	0	0	1	1	2	1	33	2	2	1	0	3	20	1	0	0	1	4	0	ja	0	2	3	39.6047	39.6047	-0.182495	2.2	39.6047	41.8047	0	1	0	0	1	1	2007-05-30	2007-08-03	65	3		-134		2007-03-19	3	0	0	2007-07-31	26-07-2007
8896.64	0	0	0	1	1	2	1	33	2	2	1	0	3	20	1	0	0	1	4	0	ja	0	1	2	45.0161	45.0161	0.233188	2.2	45.0161	47.2161	0	1	0	0	1	1	2007-05-30	2007-08-03	65	3		-174		2007-02-07	2	0	0	2007-07-31	26-07-2007
8896.64	0	0	0	1	1	2	1	33	2	2	1	0	3	20	1	0	0	1	4	0	ja	0	2	3	44.4611	44.4611	0.686659	2.2	44.4611	46.6611	0	1	0	0	1	1	2007-05-30	2007-08-03	65	3		-90		2007-05-02	5	0	0	2007-07-31	26-07-2007
8897.16	0	0	0	0	0	0	0	29	1	1	0	0	2	20.5	1	0	0	0	2	0	ja	0	4	88	74.8482	74.8482	0.346556	2.2	74.8482	77.0482	1	1	1	1	1	1	2007-04-18	2007-10-21	186	17		2	1	2007-10-08	10	2	0	2007-10-04
8897.16	0	0	0	0	0	0	0	29	1	1	0	0	2	20.5	1	0	0	0	2	0	ja	0	4	66	77.762	77.762	0.535502	2.2	77.762	79.962	1	1	1	1	1	0	2007-04-18	2007-10-21	186	17		-1	1	2007-10-04	10	1	0	2007-10-04
8897.16	0	0	0	0	0	0	0	29	1	1	0	0	2	20.5	1	0	0	0	2	0	ja	0	4	77	63.1929	63.1929	-0.295863	2.2	63.1929	65.3929	1	1	0	1	1	1	2007-04-18	2007-10-21	186	17		1	1	2007-10-05	10	0	0	2007-10-04
8897.16	0	0	0	0	0	0	0	29	1	1	0	0	2	20.5	1	0	0	0	2	0	ja	0	3	4	65.968	65.968	0.686659	2.2	65.968	68.168	1	1	0	1	1	1	2007-04-18	2007-10-21	186	17		-62		2007-08-03	8	0	0	2007-10-04
8908.91	0	0	0	0	1	1	1	35	2	3	2	0	4	20	1	0	0	0	4	0	ja	0	2	88	60.1403	60.1403	-0.182495	2.2	60.1403	62.3403	1	1	0	1	1	1	2006-12-13	2007-05-18	156	4		2	1	2007-05-16	5	0	0	2007-05-14
8908.91	0	0	0	0	1	1	1	35	2	3	2	0	4	20	1	0	0	0	4	0	ja	0	2	77	48.3462	48.3462	0.00645183	2.2	48.3462	50.5462	1	1	0	0	1	1	2006-12-13	2007-05-18	156	4		1	1	2007-05-15	5	0	0	2007-05-14
8908.91	0	0	0	0	1	1	1	35	2	3	2	0	4	20	1	0	0	0	4	0	ja	0	1	2	64.9967	64.9967	0.233188	2.2	64.9967	67.1967	1	1	0	1	1	1	2006-12-13	2007-05-18	156	4		-143		2006-12-22	12	0	0	2007-05-14
8908.91	0	0	0	0	1	1	1	35	2	3	2	0	4	20	1	0	0	0	4	0	ja	0	2	5	49.1788	49.1788	0.270977	2.2	49.1788	51.3788	1	1	0	0	1	1	2006-12-13	2007-05-18	156	4		-14		2007-04-30	4	0	0	2007-05-14
8908.91	0	0	0	0	1	1	1	35	2	3	2	0	4	20	1	0	0	0	4	0	ja	0	4	2	44.4611	44.4611	0.800027	2.2	44.4611	46.6611	0	1	0	0	1	1	2006-12-13	2007-05-18	156	4		-168		2006-11-27	11	0	0	2007-05-14
8908.91	0	0	0	0	1	1	1	35	2	3	2	0	4	20	1	0	0	0	4	0	ja	0	2	5	68.0493	68.0493	2.50055	2.50055	70.5498	70.5498	1	1	0	1	1	1	2006-12-13	2007-05-18	156	4		-5		2007-05-09	5	0	0	2007-05-14
8908.91	0	0	0	0	1	1	1	35	2	3	2	0	4	20	1	0	0	0	4	0	ja	0	1	4	43.6286	43.6286	3.18075	3.18075	46.8094	46.8094	0	1	0	0	1	1	2006-12-13	2007-05-18	156	4		-77		2007-02-26	2	0	0	2007-05-14
10022.3	0	0	0	1	0	1	1	30	2	1	0	0	1	19	1	0	0	1	1	0	ja	0	1	5	34.0546	34.0546	-0.333652	2.2	34.0546	36.2546	0	1	0	0	1	1	2007-07-03	2008-01-11	192	-1		-10		2008-01-02	1	0	0	2008-01-12
10022.3	0	0	0	1	0	1	1	30	2	1	0	0	1	19	1	0	0	1	1	0	ja	0	4	4	39.0497	39.0497	-0.258073	2.2	39.0497	41.2497	0	1	0	0	1	1	2007-07-03	2008-01-11	192	-1		-81		2007-10-23	10	0	0	2008-01-12
10022.3	0	0	0	1	0	1	1	30	2	1	0	0	1	19	1	0	0	1	1	0	ja	0	3	2	58.1978	58.1978	-0.258073	2.2	58.1978	60.3978	1	1	0	1	1	1	2007-07-03	2008-01-11	192	-1		-143		2007-08-22	8	0	0	2008-01-12
10022.3	0	0	0	1	0	1	1	30	2	1	0	0	1	19	1	0	0	1	1	0	ja	0	1	66	31.6958	31.6958	-0.220284	2.2	31.6958	33.8958	0	1	0	0	1	1	2007-07-03	2008-01-11	192	-1		0	1	2008-01-14	1	2	0	2008-01-12
10022.3	0	0	0	1	0	1	1	30	2	1	0	0	1	19	1	0	0	1	1	0	ja	0	3	2	41.2698	41.2698	-0.144705	2.2	41.2698	43.4698	0	1	0	0	1	1	2007-07-03	2008-01-11	192	-1		-179		2007-07-17	7	0	0	2008-01-12
10022.3	0	0	0	1	0	1	1	30	2	1	0	0	1	19	1	0	0	1	1	0	ja	0	1	88	27.1169	27.1169	-0.0691268	2.2	27.1169	29.3169	0	1	0	0	1	1	2007-07-03	2008-01-11	192	-1		2	1	2008-01-14	1	0	0	2008-01-12
10022.3	0	0	0	1	0	1	1	30	2	1	0	0	1	19	1	0	0	1	1	0	ja	0	1	77	26.7006	26.7006	-0.0313375	2.2	26.7006	28.9006	0	1	0	0	1	1	2007-07-03	2008-01-11	192	-1		1	1	2008-01-14	1	1	0	2008-01-12
10023.1	0	0	0	0	0	0	0	22	1	1	0	0	4	23	1	0	0	0	0	0	ja	0	3	88	18.0979	18.0979	-0.220284	2.2	18.0979	20.2979	0	0	0	0	0	1	2006-12-28	2007-06-20	174	-6		2	1	2007-06-28	6	0	0	2007-06-26
10023.1	1	0	0	0	0	0	0	22	1	1	0	0	4	23	1	0	0	0	0	0	ja	0	2	3	0.892439	8.1	-0.0691268	2.2	#NULL!	10.3	0	0	0	#NULL!	#NULL!	#NULL!	2006-12-28	2007-06-20	174	-6		-91		2007-03-27	3	0	0	2007-06-26
10023.1	0	0	0	0	0	0	0	22	1	1	0	0	4	23	1	0	0	0	0	0	ja	0	3	77	17.9592	17.9592	0.497713	2.2	17.9592	20.1592	0	0	0	0	0	1	2006-12-28	2007-06-20	174	-6		1	1	2007-06-27	6	0	0	2007-06-26
10023.1	0	0	0	0	0	0	0	22	1	1	0	0	4	23	1	0	0	0	0	0	ja	0	1	2	40.2985	40.2985	0.459924	2.2	40.2985	42.4985	0	1	0	0	1	1	2006-12-28	2007-06-20	174	-6		-175		2007-01-02	1	0	0	2007-06-26
10023.1	0	0	0	0	0	0	0	22	1	1	0	0	4	23	1	0	0	0	0	0	ja	0	3	5	27.1169	27.1169	1.66918	2.2	28.7861	29.3169	0	1	0	0	1	1	2006-12-28	2007-06-20	174	-6		-7		2007-06-19	6	0	0	2007-06-26
10023.1	0	0	0	0	0	0	0	22	1	1	0	0	4	23	1	0	0	0	0	0	ja	0	3	66	26.9782	26.9782	1.93371	2.2	28.9119	29.1782	0	1	0	0	1	1	2006-12-28	2007-06-20	174	-6		0	1	2007-06-26	6	0	0	2007-06-26
10023.1	0	0	0	0	0	0	0	22	1	1	0	0	4	23	1	0	0	0	0	0	ja	0	2	3	34.6096	34.6096	2.76507	2.76507	37.3747	37.3747	0	1	0	0	1	1	2006-12-28	2007-06-20	174	-6		-91		2007-03-27	3	0	0	2007-06-26
10023.1	0	0	0	0	0	0	0	22	1	1	0	0	4	23	1	0	0	0	0	0	ja	0	1	3	46.5424	46.5424	3.74759	3.74759	50.29	50.29	1	1	0	1	1	1	2006-12-28	2007-06-20	174	-6		-146		2007-01-31	1	0	0	2007-06-26
10033.6	0	0	0	0	0	0	0	38	2	4	2	0	4	22.5	1	0	0	0	0	0	ja	0	1	66	51.5376	51.5376	-0.295863	2.2	51.5376	53.7376	1	1	0	1	1	1	2007-07-12	2008-01-22	194	5		0	1	2008-01-18	1	1	0	2008-01-17
10033.6	0	0	0	0	0	0	0	38	2	4	2	0	4	22.5	1	0	0	0	0	0	ja	0	4	3	65.1354	65.1354	-0.258073	2.2	65.1354	67.3354	1	1	0	1	1	1	2007-07-12	2008-01-22	194	5		-84		2007-10-25	10	0	0	2008-01-17
10033.6	0	0	0	0	0	0	0	38	2	4	2	0	4	22.5	1	0	0	0	0	0	ja	0	3	2	62.9154	62.9154	0.00645183	2.2	62.9154	65.1154	1	1	0	1	1	1	2007-07-12	2008-01-22	194	5		-168		2007-08-02	8	0	0	2008-01-17
10033.6	0	0	0	0	0	0	0	38	2	4	2	0	4	22.5	1	0	0	0	0	0	ja	0	4	3	64.0254	64.0254	0.535502	2.2	64.0254	66.2254	1	1	0	1	1	1	2007-07-12	2008-01-22	194	5		-135		2007-09-04	9	0	0	2008-01-17
10033.6	0	0	0	0	0	0	0	38	2	4	2	0	4	22.5	1	0	0	0	0	0	ja	0	1	77	40.9923	40.9923	0.686659	2.2	40.9923	43.1923	0	1	0	0	1	1	2007-07-12	2008-01-22	194	5		1	1	2008-01-18	1	0	0	2008-01-17
10033.6	0	0	0	0	0	0	0	38	2	4	2	0	4	22.5	1	0	0	0	0	0	ja	0	1	5	50.0113	50.0113	2.34939	2.34939	52.3607	52.3607	1	1	0	1	1	1	2007-07-12	2008-01-22	194	5		-21		2007-12-27	12	0	0	2008-01-17
10034.2	0	0	0	0	1	1	1	34	2	2	1	0	1	18.5	0	0	0	0	4	0	ja	0	3	2	72.9057	72.9057	1.36687	2.2	74.2725	75.1057	1	1	1	1	1	1	2007-07-31	2008-02-05	189	5		-176		2007-08-08	8	0	0	2008-01-31
10034.2	0	0	0	0	1	1	1	34	2	2	1	0	1	18.5	0	0	0	0	4	0	ja	0	4	3	80.5371	80.5371	2.42497	2.42497	82.9621	82.9621	1	1	1	1	1	0	2007-07-31	2008-02-05	189	5		-135		2007-09-18	9	0	0	2008-01-31
10034.2	0	0	0	0	1	1	1	34	2	2	1	0	1	18.5	0	0	0	0	4	0	ja	0	1	77	14.4903	14.4903	0.270977	2.2	14.4903	16.6903	0	0	0	0	0	1	2007-07-31	2008-02-05	189	5		1	1	2008-02-01	2	0	0	2008-01-31
10034.2	0	0	0	0	1	1	1	34	2	2	1	0	1	18.5	0	0	0	0	4	0	ja	0	1	88	11.9927	11.9927	1.55581	2.2	13.5486	14.1927	0	0	0	0	0	1	2007-07-31	2008-02-05	189	5		2	1	2008-02-02	2	0	0	2008-01-31
10034.2	0	0	0	0	1	1	1	34	2	2	1	0	1	18.5	0	0	0	0	4	0	ja	0	1	66	14.7678	14.7678	1.74476	2.2	16.5126	16.9678	0	0	0	0	0	1	2007-07-31	2008-02-05	189	5		-1	1	2008-01-30	1	0	0	2008-01-31
10034.2	0	0	0	0	1	1	1	34	2	2	1	0	1	18.5	0	0	0	0	4	0	ja	0	1	5	17.2654	17.2654	1.93371	2.2	19.1991	19.4654	0	0	0	0	0	1	2007-07-31	2008-02-05	189	5		-8		2008-01-23	1	0	0	2008-01-31
10034.2	0	0	0	0	1	1	1	34	2	2	1	0	1	18.5	0	0	0	0	4	0	ja	0	4	3	54.5902	54.5902	5.56148	5.56148	60.1516	60.1516	1	1	0	1	1	1	2007-07-31	2008-02-05	189	5		-92		2007-10-31	10	0	0	2008-01-31
10047.4	0	0	0	0	0	0	0	28	1	2	1	0	3	23	1	0	0	0	0	0	ja	0	3	2	50.2888	50.2888	-0.182495	2.2	50.2888	52.4888	1	1	0	1	1	1	2007-07-02	2008-01-12	194	0		-185		2007-07-11	7	0	0	2008-01-12
10047.4	0	0	0	0	0	0	0	28	1	2	1	0	3	23	1	0	0	0	0	0	ja	0	4	3	65.1354	65.1354	-0.182495	2.2	65.1354	67.3354	1	1	0	1	1	1	2007-07-02	2008-01-12	194	0		-87		2007-10-17	10	0	0	2008-01-12
10047.4	0	0	0	0	0	0	0	28	1	2	1	0	3	23	1	0	0	0	0	0	ja	0	4	3	61.5278	61.5278	-0.106916	2.2	61.5278	63.7278	1	1	0	1	1	1	2007-07-02	2008-01-12	194	0		-129		2007-09-05	9	0	0	2008-01-12
10047.4	0	0	0	0	0	0	0	28	1	2	1	0	3	23	1	0	0	0	0	0	ja	0	1	77	44.4611	44.4611	1.06455	2.2	45.5257	46.6611	0	1	0	0	1	1	2007-07-02	2008-01-12	194	0		1	1	2008-01-14	1	1	0	2008-01-12
10047.4	0	0	0	0	0	0	0	28	1	2	1	0	3	23	1	0	0	0	0	0	ja	0	1	66	62.2216	62.2216	2.38718	2.38718	64.6088	64.6088	1	1	0	1	1	1	2007-07-02	2008-01-12	194	0		0	1	2008-01-14	1	2	0	2008-01-12
10047.4	0	0	0	0	0	0	0	28	1	2	1	0	3	23	1	0	0	0	0	0	ja	0	1	5	62.4991	62.4991	3.63423	3.63423	66.1333	66.1333	1	1	0	1	1	1	2007-07-02	2008-01-12	194	0		-13		2007-12-31	12	1	0	2008-01-12
10058.5	0	0	0	0	1	1	1	38	2	2	1	0	2	18.5	0	0	0	0	4	0	ja	0	3	2	99.1301	99.1301	0.270977	2.2	99.1301	101.33	1	1	1	1	1	0	2006-08-23	2007-02-05	166	12		-154		2006-08-23	8	0	0	2007-01-24
10058.5	0	0	0	0	1	1	1	38	2	2	1	0	2	18.5	0	0	0	0	4	0	ja	0	4	4	36.5522	36.5522	-0.182495	2.2	36.5522	38.7522	0	1	0	0	1	1	2006-08-23	2007-02-05	166	12		-70		2006-11-15	11	0	0	2007-01-24
10058.5	0	0	0	0	1	1	1	38	2	2	1	0	2	18.5	0	0	0	0	4	0	ja	0	1	5	70.1306	70.1306	0.497713	2.2	70.1306	72.3306	1	1	0	1	1	1	2006-08-23	2007-02-05	166	12		-7		2007-01-17	1	0	0	2007-01-24
10058.5	0	0	0	0	1	1	1	38	2	2	1	0	2	18.5	0	0	0	0	4	0	ja	0	4	3	65.968	65.968	2.23602	2.23602	68.204	68.204	1	1	0	1	1	1	2006-08-23	2007-02-05	166	12		-126		2006-09-20	9	0	0	2007-01-24
10059	0	0	0	0	0	0	0	35	2	3	2	0	2	21	1	0	0	0	0	0	ja	0	3	5	83.7285	83.7285	2.99181	2.99181	86.7203	86.7203	1	1	1	1	1	0	2007-03-07	2007-09-15	192	2		-16		2007-08-28	8	0	0	2007-09-13
10059	0	0	0	0	0	0	0	35	2	3	2	0	2	21	1	0	0	0	0	0	ja	0	2	2	30.5858	30.5858	-0.182495	2.2	30.5858	32.7858	0	1	0	0	1	1	2007-03-07	2007-09-15	192	2		-141		2007-04-25	4	0	0	2007-09-13
10059	0	0	0	0	0	0	0	35	2	3	2	0	2	21	1	0	0	0	0	0	ja	0	3	4	55.4227	55.4227	0.0442411	2.2	55.4227	57.6227	1	1	0	1	1	1	2007-03-07	2007-09-15	192	2		-79		2007-06-26	6	0	0	2007-09-13
10059	0	0	0	0	0	0	0	35	2	3	2	0	2	21	1	0	0	0	0	0	ja	0	4	77	54.0351	54.0351	0.64887	2.2	54.0351	56.2351	1	1	0	1	1	1	2007-03-07	2007-09-15	192	2		1	1	2007-09-14	9	0	0	2007-09-13
10071.4	0	0	0	0	0	0	0	35	2	3	2	0	2	23	1	0	0	0	0	0	ja	0	3	3	107.594	107.594	0.00645183	2.2	107.594	109.794	1	1	1	1	1	0	2007-05-03	2007-11-14	195	-4		-94		2007-08-16	8	0	0	2007-11-18
10071.4	0	0	0	0	0	0	0	35	2	3	2	0	2	23	1	0	0	0	0	0	ja	0	4	5	82.2022	82.2022	1.70697	2.2	83.9091	84.4022	1	1	1	1	1	0	2007-05-03	2007-11-14	195	-4		-24		2007-10-25	10	0	0	2007-11-18
10071.4	0	0	0	0	0	0	0	35	2	3	2	0	2	23	1	0	0	0	0	0	ja	0	3	2	86.9198	86.9198	6.16611	6.16611	93.0859	93.0859	1	1	1	1	1	0	2007-05-03	2007-11-14	195	-4		-145		2007-06-26	6	0	0	2007-11-18
10071.4	0	0	0	0	0	0	0	35	2	3	2	0	2	23	1	0	0	0	0	0	ja	0	2	2	69.9918	69.9918	0.0820304	2.2	69.9918	72.1918	1	1	0	1	1	1	2007-05-03	2007-11-14	195	-4		-192		2007-05-10	5	0	0	2007-11-18
10071.4	0	0	0	0	0	0	0	35	2	3	2	0	2	23	1	0	0	0	0	0	ja	0	4	66	65.6905	65.6905	0.686659	2.2	65.6905	67.8905	1	1	0	1	1	1	2007-05-03	2007-11-14	195	-4		0	1	2007-11-19	11	1	0	2007-11-18
10084	0	1	1	0	0	0	0	34	2	2	1	0	1	18	0	0	0	0	1	0	ja	0	4	2	88.0298	88.0298	2.04707	2.2	90.0769	90.2298	1	1	1	1	1	0	2006-11-15	2007-05-05	171	-6		-177		2006-11-15	11	0	0	2007-05-11
10084	1	1	1	0	0	0	0	34	2	2	1	0	1	18	0	0	0	0	1	0	ja	0	4	2	0.614932	8.1	-0.106916	2.2	#NULL!	10.3	0	0	0	#NULL!	#NULL!	#NULL!	2006-11-15	2007-05-05	171	-6		-177		2006-11-15	11	0	0	2007-05-11
10095.9	0	0	0	0	2	2	1	40	3	1	0	0	3	22	1	0	0	0	3	0	ja	0	4	2	79.9821	79.9821	1.29129	2.2	81.2734	82.1821	1	1	1	1	1	0	2007-08-31	2008-03-06	188	-9		-177		2007-09-20	9	0	0	2008-03-15
10096.5	0	0	0	0	2	2	1	35	2	1	0	0	2	22	1	0	0	0	3	1	ja	0	2	3	78.1783	78.1783	1.2535	2.2	79.4318	80.3783	1	1	1	1	1	0	2007-01-05	2007-07-14	190	14		-74		2007-04-17	4	0	0	2007-06-30
10096.5	0	0	0	0	2	2	1	35	2	1	0	0	2	22	1	0	0	0	3	1	ja	0	3	5	89.8336	89.8336	2.72728	2.72728	92.5609	92.5609	1	1	1	1	1	0	2007-01-05	2007-07-14	190	14		-4		2007-06-26	6	0	0	2007-06-30
10096.5	1	0	0	0	2	2	1	35	2	1	0	0	2	22	1	0	0	0	3	1	ja	0	3	88	-0.356345	8.1	-0.295863	2.2	#NULL!	10.3	0	0	0	#NULL!	#NULL!	#NULL!	2007-01-05	2007-07-14	190	14		2	1	2007-07-02	7	0	0	2007-06-30
10096.5	1	0	0	0	2	2	1	35	2	1	0	0	2	22	1	0	0	0	3	1	ja	0	1	2	1.16995	8.1	-0.295863	2.2	#NULL!	10.3	0	0	0	#NULL!	#NULL!	#NULL!	2007-01-05	2007-07-14	190	14		-144		2007-02-06	2	0	0	2007-06-30
10096.5	0	0	0	0	2	2	1	35	2	1	0	0	2	22	1	0	0	0	3	1	ja	0	1	3	60.8341	60.8341	4.16328	4.16328	64.9974	64.9974	1	1	0	1	1	1	2007-01-05	2007-07-14	190	14		-124		2007-02-26	2	0	0	2007-06-30
10096.9	0	0	0	0	0	0	0	32	2	2	1	0	2	19	1	0	0	0	0	0	ja	0	3	3	46.2649	46.2649	-0.258073	2.2	46.2649	48.4649	0	1	0	0	1	1	2007-07-31	2007-10-28	89	2		-137		2007-06-11	6	0	0	2007-10-26
10096.9	0	0	0	0	0	0	0	32	2	2	1	0	2	19	1	0	0	0	0	0	ja	0	4	5	56.2552	56.2552	0.00645183	2.2	56.2552	58.4552	1	1	0	1	1	1	2007-07-31	2007-10-28	89	2		-24		2007-10-02	10	0	0	2007-10-26
10096.9	0	0	0	0	0	0	0	32	2	2	1	0	2	19	1	0	0	0	0	0	ja	0	4	88	47.0975	47.0975	0.875606	2.2	47.0975	49.2975	0	1	0	0	1	1	2007-07-31	2007-10-28	89	2		2	1	2007-10-29	10	1	0	2007-10-26
10096.9	0	0	0	0	0	0	0	32	2	2	1	0	2	19	1	0	0	0	0	0	ja	0	3	3	62.7766	62.7766	1.51802	2.2	64.2947	64.9766	1	1	0	1	1	1	2007-07-31	2007-10-28	89	2		-87		2007-07-31	7	0	0	2007-10-26
10096.9	0	0	0	0	0	0	0	32	2	2	1	0	2	19	1	0	0	0	0	0	ja	0	2	2	42.3798	42.3798	1.9715	2.2	44.3513	44.5798	0	1	0	0	1	1	2007-07-31	2007-10-28	89	2		-164		2007-05-15	5	0	0	2007-10-26
10096.9	0	0	0	0	0	0	0	32	2	2	1	0	2	19	1	0	0	0	0	0	ja	0	4	66	50.7051	50.7051	2.19823	2.2	52.9033	52.9051	1	1	0	1	1	1	2007-07-31	2007-10-28	89	2		0	1	2007-10-26	10	0	0	2007-10-26
10096.9	0	0	0	0	0	0	0	32	2	2	1	0	2	19	1	0	0	0	0	0	ja	0	4	77	51.5376	51.5376	2.72728	2.72728	54.2649	54.2649	1	1	0	1	1	1	2007-07-31	2007-10-28	89	2		1	1	2007-10-29	10	2	0	2007-10-26
10097.3	0	0	0	0	0	0	0	28	1	4	2	0	4	20	1	1	1	0	0	0	ja	0	1	2	18.9304	18.9304	-0.295863	2.2	18.9304	21.1304	0	0	0	0	0	1	2006-12-13	2007-05-27	165	6		-139		2007-01-02	1	0	0	2007-05-21
10097.3	0	0	0	0	0	0	0	28	1	4	2	0	4	20	1	1	1	0	0	0	ja	0	2	5	16.0166	16.0166	0.195398	2.2	16.0166	18.2166	0	0	0	0	0	1	2006-12-13	2007-05-27	165	6		-5		2007-05-16	5	0	0	2007-05-21
10097.3	0	0	0	0	0	0	0	28	1	4	2	0	4	20	1	1	1	0	0	0	ja	0	2	88	13.519	13.519	1.74476	2.2	15.2638	15.719	0	0	0	0	0	1	2006-12-13	2007-05-27	165	6		2	1	2007-05-23	5	0	0	2007-05-21
10097.3	0	0	0	0	0	0	0	28	1	4	2	0	4	20	1	1	1	0	0	0	ja	0	2	77	15.0453	15.0453	1.82034	2.2	16.8657	17.2453	0	0	0	0	0	1	2006-12-13	2007-05-27	165	6		1	1	2007-05-22	5	0	0	2007-05-21
10097.3	0	0	0	0	0	0	0	28	1	4	2	0	4	20	1	1	1	0	0	0	ja	0	2	3	11.9927	11.9927	2.04707	2.2	14.0398	14.1927	0	0	0	0	0	1	2006-12-13	2007-05-27	165	6		-80		2007-03-02	3	0	0	2007-05-21
10097.3	0	0	0	0	0	0	0	28	1	4	2	0	4	20	1	1	1	0	0	0	ja	0	2	66	12.8253	12.8253	4.39001	4.39001	17.2153	17.2153	0	0	0	0	0	1	2006-12-13	2007-05-27	165	6		0	1	2007-05-22	5	1	0	2007-05-21
10097.3	0	0	0	0	0	0	0	28	1	4	2	0	4	20	1	1	1	0	0	0	ja	0	1	2	30.447	30.447	-0.106916	2.2	30.447	32.647	0	1	0	0	1	1	2006-12-13	2007-05-27	165	6		-171		2006-12-01	12	0	0	2007-05-21
10097.9	0	0	0	0	0	0	0	24	1	2	1	0	4	21	1	0	0	0	0	0	ja	0	3	2	81.2309	81.2309	0.497713	2.2	81.2309	83.4309	1	1	1	1	1	0	2007-06-26	2008-01-08	196	-9		-185		2007-07-16	7	0	0	2008-01-17
10097.9	0	0	0	0	0	0	0	24	1	2	1	0	4	21	1	0	0	0	0	0	ja	0	3	2	105.79	105.79	0.497713	2.2	105.79	107.99	1	1	1	1	1	0	2007-06-26	2008-01-08	196	-9		-150		2007-08-20	8	0	0	2008-01-17
10097.9	0	0	0	0	0	0	0	24	1	2	1	0	4	21	1	0	0	0	0	0	ja	0	1	77	19.6242	19.6242	0.762238	2.2	19.6242	21.8242	0	0	0	0	0	1	2007-06-26	2008-01-08	196	-9		1	1	2008-01-18	1	0	0	2008-01-17
10097.9	0	0	0	0	0	0	0	24	1	2	1	0	4	21	1	0	0	0	0	0	ja	0	1	66	22.2605	22.2605	0.762238	2.2	22.2605	24.4605	0	0	0	0	0	1	2007-06-26	2008-01-08	196	-9		0	1	2008-01-18	1	1	0	2008-01-17
10097.9	0	0	0	0	0	0	0	24	1	2	1	0	4	21	1	0	0	0	0	0	ja	0	1	88	18.7917	18.7917	3.29412	3.29412	22.0858	22.0858	0	0	0	0	0	1	2007-06-26	2008-01-08	196	-9		2	1	2008-01-21	1	2	0	2008-01-17
10097.9	0	0	0	0	0	0	0	24	1	2	1	0	4	21	1	0	0	0	0	0	ja	0	4	3	45.2937	45.2937	1.5936	2.2	46.8873	47.4937	0	1	0	0	1	1	2007-06-26	2008-01-08	196	-9		-94		2007-10-15	10	0	0	2008-01-17
10097.9	0	0	0	0	0	0	0	24	1	2	1	0	4	21	1	0	0	0	0	0	ja	0	1	5	30.1695	30.1695	6.88411	6.88411	37.0536	37.0536	0	1	0	0	1	1	2007-06-26	2008-01-08	196	-9		-21		2007-12-27	12	0	0	2008-01-17
10108.4	0	0	0	0	0	0	0	40	3	2	1	0	2	20	1	0	0	0	0	0	ja	0	4	2	90.2499	90.2499	-0.144705	2.2	90.2499	92.4499	1	1	1	1	1	0	2007-09-17	2008-03-29	194	-4		-166		2007-10-19	10	0	0	2008-04-02
10108.4	0	0	0	0	0	0	0	40	3	2	1	0	2	20	1	0	0	0	0	0	ja	0	2	77	91.2212	91.2212	0.0442411	2.2	91.2212	93.4212	1	1	1	1	1	0	2007-09-17	2008-03-29	194	-4		1	1	2008-04-03	4	0	0	2008-04-02
10108.4	0	0	0	0	0	0	0	40	3	2	1	0	2	20	1	0	0	0	0	0	ja	0	2	66	106.484	106.484	0.157609	2.2	106.484	108.684	1	1	1	1	1	0	2007-09-17	2008-03-29	194	-4		0	1	2008-04-02	4	0	0	2008-04-02
10108.4	0	0	0	0	0	0	0	40	3	2	1	0	2	20	1	0	0	0	0	0	ja	0	1	3	107.455	107.455	1.5936	2.2	109.049	109.655	1	1	1	1	1	0	2007-09-17	2008-03-29	194	-4		-89		2008-01-04	1	0	0	2008-04-02
10108.4	0	0	0	0	0	0	0	40	3	2	1	0	2	20	1	0	0	0	0	0	ja	0	4	3	100.101	100.101	1.85813	2.2	101.96	102.301	1	1	1	1	1	0	2007-09-17	2008-03-29	194	-4		-142		2007-11-12	11	0	0	2008-04-02
10108.4	0	0	0	0	0	0	0	40	3	2	1	0	2	20	1	0	0	0	0	0	ja	0	2	5	90.8049	90.8049	2.08486	2.2	92.8898	93.0049	1	1	1	1	1	0	2007-09-17	2008-03-29	194	-4		-16		2008-03-17	3	0	0	2008-04-02
10109.7	0	0	0	0	0	0	0	30	2	1	0	0	1	21	1	0	0	1	2	0	ja	0	1	88	20.5955	20.5955	-0.371441	2.2	20.5955	22.7955	0	0	0	0	0	1	2007-06-16	2007-12-29	196	-14	ok	2	1	2008-01-14	1	0	0	2008-01-12
10109.7	1	0	0	0	0	0	0	30	2	1	0	0	1	21	1	0	0	1	2	0	ja	0	4	4	-0.633853	8.1	0.308766	2.2	#NULL!	10.3	0	0	0	#NULL!	#NULL!	#NULL!	2007-06-16	2007-12-29	196	-14	ok	-95		2007-10-09	10	0	0	2008-01-12
10109.7	0	0	0	0	0	0	0	30	2	1	0	0	1	21	1	0	0	1	2	0	ja	0	1	77	21.7055	21.7055	0.573291	2.2	21.7055	23.9055	0	0	0	0	0	1	2007-06-16	2007-12-29	196	-14	ok	1	1	2008-01-14	1	1	0	2008-01-12
10109.7	0	0	0	0	0	0	0	30	2	1	0	0	1	21	1	0	0	1	2	0	ja	0	1	5	27.5332	27.5332	-0.258073	2.2	27.5332	29.7332	0	1	0	0	1	1	2007-06-16	2007-12-29	196	-14	ok	-32		2007-12-11	12	0	0	2008-01-12
10109.7	0	0	0	0	0	0	0	30	2	1	0	0	1	21	1	0	0	1	2	0	ja	0	3	3	43.6286	43.6286	-0.182495	2.2	43.6286	45.8286	0	1	0	0	1	1	2007-06-16	2007-12-29	196	-14	ok	-150		2007-08-15	8	0	0	2008-01-12
10109.7	0	0	0	0	0	0	0	30	2	1	0	0	1	21	1	0	0	1	2	0	ja	0	3	2	48.7625	48.7625	0.346556	2.2	48.7625	50.9625	1	1	0	0	1	1	2007-06-16	2007-12-29	196	-14	ok	-179		2007-07-17	7	0	0	2008-01-12
10120.9	0	0	0	0	2	2	1	39	2	1	0	0	1	26	2	0	0	0	3	0	ja	0	3	66	77.9008	77.9008	0.157609	2.2	77.9008	80.1008	1	1	1	1	1	0	2007-02-13	2007-07-21	158	0		0	1	2007-07-23	7	2	0	2007-07-21
10120.9	1	0	0	0	2	2	1	39	2	1	0	0	1	26	2	0	0	0	3	0	ja	0	1	2	-0.217591	8.1	-0.295863	2.2	#NULL!	10.3	0	0	0	#NULL!	#NULL!	#NULL!	2007-02-13	2007-07-21	158	0		-158		2007-02-13	2	0	0	2007-07-21
10120.9	0	0	0	0	2	2	1	39	2	1	0	0	1	26	2	0	0	0	3	0	ja	0	3	77	49.3175	49.3175	-0.220284	2.2	49.3175	51.5175	1	1	0	0	1	1	2007-02-13	2007-07-21	158	0		1	1	2007-07-23	7	1	0	2007-07-21
10120.9	0	0	0	0	2	2	1	39	2	1	0	0	1	26	2	0	0	0	3	0	ja	0	3	5	66.9392	66.9392	0.686659	2.2	66.9392	69.1392	1	1	0	1	1	1	2007-02-13	2007-07-21	158	0		-18		2007-07-03	7	0	0	2007-07-21
10120.9	0	0	0	0	2	2	1	39	2	1	0	0	1	26	2	0	0	0	3	0	ja	0	2	3	69.2981	69.2981	2.38718	2.38718	71.6852	71.6852	1	1	0	1	1	1	2007-02-13	2007-07-21	158	0		-88		2007-04-24	4	0	0	2007-07-21
10120.9	0	0	0	0	2	2	1	39	2	1	0	0	1	26	2	0	0	0	3	0	ja	0	2	3	55.5614	55.5614	4.31443	4.31443	59.8759	59.8759	1	1	0	1	1	1	2007-02-13	2007-07-21	158	0		-134		2007-03-09	3	0	0	2007-07-21
10121.5	0	0	0	0	1	1	1	35	2	2	1	0	3	20	1	0	0	0	4	0	ja	0	4	4	115.364	115.364	-0.295863	2.2	115.364	117.564	1	1	1	1	1	0	2007-06-07	2007-12-18	194	8		-75		2007-09-26	9	0	0	2007-12-10
10121.5	0	0	0	0	1	1	1	35	2	2	1	0	3	20	1	0	0	0	4	0	ja	0	3	2	103.709	103.709	0.686659	2.2	103.709	105.909	1	1	1	1	1	0	2007-06-07	2007-12-18	194	8		-166		2007-06-27	6	0	0	2007-12-10
10121.5	0	0	0	0	1	1	1	35	2	2	1	0	3	20	1	0	0	0	4	0	ja	0	3	3	138.12	138.12	1.10234	2.2	139.222	140.32	1	1	1	1	1	0	2007-06-07	2007-12-18	194	8		-117		2007-08-15	8	0	0	2007-12-10
10121.5	0	0	0	0	1	1	1	35	2	2	1	0	3	20	1	0	0	0	4	0	ja	0	3	3	137.01	137.01	1.63139	2.2	138.641	139.21	1	1	1	1	1	0	2007-06-07	2007-12-18	194	8		-130		2007-08-02	8	0	0	2007-12-10
10121.5	0	0	0	0	1	1	1	35	2	2	1	0	3	20	1	0	0	0	4	0	ja	0	1	5	84.8385	84.8385	1.70697	2.2	86.5455	87.0385	1	1	1	1	1	0	2007-06-07	2007-12-18	194	8		-5		2007-12-05	12	0	0	2007-12-10
10121.5	0	0	0	0	1	1	1	35	2	2	1	0	3	20	1	0	0	0	4	0	ja	0	1	66	61.1116	61.1116	-0.333652	2.2	61.1116	63.3116	1	1	0	1	1	1	2007-06-07	2007-12-18	194	8		1	1	2007-12-11	12	0	0	2007-12-10
10134	0	0	0	0	0	0	0	34	2	2	1	0	1	30	3	0	0	0	1	0	ja	0	1	77	15.3228	15.3228	-0.333652	2.2	15.3228	17.5228	0	0	0	0	0	1	2007-08-07	2008-01-31	177	-14		1	1	2008-02-15	2	0	0	2008-02-14
10134	0	0	0	0	0	0	0	34	2	2	1	0	1	30	3	0	0	0	1	0	ja	0	1	66	18.3754	18.3754	0.837817	2.2	18.3754	20.5754	0	0	0	0	0	1	2007-08-07	2008-01-31	177	-14		0	1	2008-02-15	2	1	0	2008-02-14
10134	0	0	0	0	0	0	0	34	2	2	1	0	1	30	3	0	0	0	1	0	ja	0	1	5	22.538	22.538	2.08486	2.2	24.6229	24.738	0	0	0	0	0	1	2007-08-07	2008-01-31	177	-14		-37		2008-01-08	1	0	0	2008-02-14
10134	0	0	0	0	0	0	0	34	2	2	1	0	1	30	3	0	0	0	1	0	ja	0	3	2	25.7294	25.7294	0.459924	2.2	25.7294	27.9294	0	1	0	0	1	1	2007-08-07	2008-01-31	177	-14		-191		2007-08-07	8	0	0	2008-02-14
10134	0	0	0	0	0	0	0	34	2	2	1	0	1	30	3	0	0	0	1	0	ja	0	1	4	29.7532	29.7532	1.63139	2.2	31.3846	31.9532	0	1	0	0	1	1	2007-08-07	2008-01-31	177	-14		-72		2007-12-04	12	0	0	2008-02-14
10134.6	0	1	1	0	0	0	0	28	1	1	0	0	1	23	1	0	0	1	0	0	ja	0	1	4	96.4938	96.4938	0.195398	2.2	96.4938	98.6938	1	1	1	1	1	0	#NULL!	2007-03-12	39153	-12		-66		2007-01-17	1	0	0	2007-03-24
10134.6	0	1	1	0	0	0	0	28	1	1	0	0	1	23	1	0	0	1	0	0	ja	0	1	5	65.1354	65.1354	-0.295863	2.2	65.1354	67.3354	1	1	0	1	1	1	#NULL!	2007-03-12	39153	-12		-31		2007-02-21	2	0	0	2007-03-24
10134.7	0	0	0	0	0	0	0	28	1	1	0	0	5	23	1	0	0	0	2	0	ja	0	2	88	31.2795	31.2795	-0.258073	2.2	31.2795	33.4795	0	1	0	0	1	1	2006-10-10	2007-04-02	174	-1		2	1	2007-04-10	4	5	0	2007-04-03
10134.7	0	0	0	0	0	0	0	28	1	1	0	0	5	23	1	0	0	0	2	0	ja	0	4	2	32.6671	32.6671	0.270977	2.2	32.6671	34.8671	0	1	0	0	1	1	2006-10-10	2007-04-02	174	-1		-186		2006-09-29	9	0	0	2007-04-03
10134.7	0	0	0	0	0	0	0	28	1	1	0	0	5	23	1	0	0	0	2	0	ja	0	1	3	40.7148	40.7148	0.800027	2.2	40.7148	42.9148	0	1	0	0	1	1	2006-10-10	2007-04-02	174	-1		-95		2006-12-29	12	0	0	2007-04-03
10134.7	0	0	0	0	0	0	0	28	1	1	0	0	5	23	1	0	0	0	2	0	ja	0	4	2	38.4947	38.4947	0.913395	2.2	38.4947	40.6947	0	1	0	0	1	1	2006-10-10	2007-04-02	174	-1		-148		2006-11-06	11	0	0	2007-04-03
10134.7	0	0	0	0	0	0	0	28	1	1	0	0	5	23	1	0	0	0	2	0	ja	0	2	66	41.5473	41.5473	1.14013	2.2	42.6874	43.7473	0	1	0	0	1	1	2006-10-10	2007-04-02	174	-1		-1	1	2007-04-02	4	0	0	2007-04-03
10134.7	0	0	0	0	0	0	0	28	1	1	0	0	5	23	1	0	0	0	2	0	ja	0	2	5	42.5186	42.5186	1.9715	2.2	44.4901	44.7186	0	1	0	0	1	1	2006-10-10	2007-04-02	174	-1		-11		2007-03-23	3	0	0	2007-04-03
10134.7	0	0	0	0	0	0	0	28	1	1	0	0	5	23	1	0	0	0	2	0	ja	0	2	77	27.6719	27.6719	2.3116	2.3116	29.9835	29.9835	0	1	0	0	1	1	2006-10-10	2007-04-02	174	-1		1	1	2007-04-04	4	0	0	2007-04-03
10135.4	1	0	0	0	0	0	0	24	1	1	0	0	5	19.5	1	0	0	0	0	0	ja	0	2	77	1.86372	8.1	-0.333652	2.2	#NULL!	10.3	0	0	0	#NULL!	#NULL!	#NULL!	2007-09-14	2008-03-20	188	1		1	1	2008-03-25	3	5	0	2008-03-19
10135.4	0	0	0	0	0	0	0	24	1	1	0	0	5	19.5	1	0	0	0	0	0	ja	0	4	3	53.3414	53.3414	-0.220284	2.2	53.3414	55.5414	1	1	0	1	1	1	2007-09-14	2008-03-20	188	1		-138		2007-11-02	11	0	0	2008-03-19
10135.4	0	0	0	0	0	0	0	24	1	1	0	0	5	19.5	1	0	0	0	0	0	ja	0	1	4	58.4753	58.4753	0.11982	2.2	58.4753	60.6753	1	1	0	1	1	1	2007-09-14	2008-03-20	188	1		-82		2007-12-28	12	0	0	2008-03-19
10135.4	0	0	0	0	0	0	0	24	1	1	0	0	5	19.5	1	0	0	0	0	0	ja	0	2	77	37.8009	37.8009	0.384345	2.2	37.8009	40.0009	0	1	0	0	1	1	2007-09-14	2008-03-20	188	1		1	1	2008-03-25	3	5	0	2008-03-19
10135.4	0	0	0	0	0	0	0	24	1	1	0	0	5	19.5	1	0	0	0	0	0	ja	0	4	2	44.0449	44.0449	1.21571	2.2	45.2606	46.2449	0	1	0	0	1	1	2007-09-14	2008-03-20	188	1		-166		2007-10-05	10	0	0	2008-03-19
10135.4	0	0	0	0	0	0	0	24	1	1	0	0	5	19.5	1	0	0	0	0	0	ja	0	2	5	47.7912	47.7912	2.00929	2.2	49.8005	49.9912	0	1	0	0	1	1	2007-09-14	2008-03-20	188	1		-8		2008-03-11	3	0	0	2008-03-19
10135.4	0	0	0	0	0	0	0	24	1	1	0	0	5	19.5	1	0	0	0	0	0	ja	0	2	66	49.7338	49.7338	2.99181	2.99181	52.7256	52.7256	1	1	0	1	1	1	2007-09-14	2008-03-20	188	1		0	1	2008-03-19	3	0	0	2008-03-19
10147.2	0	0	0	0	0	0	0	29	1	3	2	0	2	20	1	0	0	0	1	0	ja	0	4	2	89.0011	89.0011	0.0820304	2.2	89.0011	91.2011	1	1	1	1	1	0	2006-10-25	2007-03-21	147	0		-161		2006-10-11	10	0	0	2007-03-21
10147.2	0	0	0	0	0	0	0	29	1	3	2	0	2	20	1	0	0	0	1	0	ja	0	4	2	98.0201	98.0201	1.82034	2.2	99.8404	100.22	1	1	1	1	1	0	2006-10-25	2007-03-21	147	0		-145		2006-10-27	10	0	0	2007-03-21
10147.2	0	0	0	0	0	0	0	29	1	3	2	0	2	20	1	0	0	0	1	0	ja	0	2	88	40.9923	40.9923	-0.182495	2.2	40.9923	43.1923	0	1	0	0	1	1	2006-10-25	2007-03-21	147	0		2	1	2007-03-23	3	0	0	2007-03-21
10147.2	0	0	0	0	0	0	0	29	1	3	2	0	2	20	1	0	0	0	1	0	ja	0	2	77	42.9348	42.9348	-0.106916	2.2	42.9348	45.1348	0	1	0	0	1	1	2006-10-25	2007-03-21	147	0		1	1	2007-03-22	3	0	0	2007-03-21
10147.2	0	0	0	0	0	0	0	29	1	3	2	0	2	20	1	0	0	0	1	0	ja	0	2	66	51.2601	51.2601	3.3697	3.3697	54.6298	54.6298	1	1	0	1	1	1	2006-10-25	2007-03-21	147	0		0	1	2007-03-22	3	1	0	2007-03-21
10147.4	0	0	0	0	0	0	0	27	1	1	0	0	5	23	1	0	0	0	0	0	ja	0	4	5	97.3263	97.3263	-0.295863	2.2	97.3263	99.5263	1	1	1	1	1	0	2007-06-05	2007-10-25	142	4		-6		2007-10-15	10	0	0	2007-10-21
10147.4	0	0	0	0	0	0	0	27	1	1	0	0	5	23	1	0	0	0	0	0	ja	0	3	3	110.23	110.23	-0.295863	2.2	110.23	112.43	1	1	1	1	1	0	2007-06-05	2007-10-25	142	4		-83		2007-07-30	7	0	0	2007-10-21
10147.4	0	0	0	0	0	0	0	27	1	1	0	0	5	23	1	0	0	0	0	0	ja	0	2	2	73.3219	73.3219	0.0820304	2.2	73.3219	75.5219	1	1	1	1	1	1	2007-06-05	2007-10-25	142	4		-181		2007-04-23	4	0	0	2007-10-21
10147.4	0	0	0	0	0	0	0	27	1	1	0	0	5	23	1	0	0	0	0	0	ja	0	4	77	121.608	121.608	0.0820304	2.2	121.608	123.808	1	1	1	1	1	0	2007-06-05	2007-10-25	142	4		1	1	2007-10-22	10	0	0	2007-10-21
10147.4	0	0	0	0	0	0	0	27	1	1	0	0	5	23	1	0	0	0	0	0	ja	0	4	66	93.3025	93.3025	1.36687	2.2	94.6693	95.5025	1	1	1	1	1	0	2007-06-05	2007-10-25	142	4		0	1	2007-10-22	10	1	0	2007-10-21
10147.4	1	0	0	0	0	0	0	28	1	1	0	0	5	21	1	0	0	0	2	0	ja	0	4	3	1.58621	8.1	-0.258073	2.2	#NULL!	10.3	0	0	0	#NULL!	#NULL!	#NULL!	2007-07-16	2008-01-24	192	3		-137		2007-09-06	9	0	0	2008-01-21
10147.4	1	0	0	0	0	0	0	28	1	1	0	0	5	21	1	0	0	0	2	0	ja	0	1	88	-0.772606	8.1	-0.182495	2.2	#NULL!	10.3	0	0	0	#NULL!	#NULL!	#NULL!	2007-07-16	2008-01-24	192	3		2	1	2008-01-23	1	0	0	2008-01-21
10147.4	0	0	0	0	0	0	0	28	1	1	0	0	5	21	1	0	0	0	2	0	ja	0	3	2	66.9392	66.9392	0.157609	2.2	66.9392	69.1392	1	1	0	1	1	1	2007-07-16	2008-01-24	192	3		-171		2007-08-03	8	0	0	2008-01-21
10147.4	0	0	0	0	0	0	0	28	1	1	0	0	5	21	1	0	0	0	2	0	ja	0	1	66	26.4231	26.4231	2.80286	2.80286	29.226	29.226	0	1	0	0	1	1	2007-07-16	2008-01-24	192	3		0	1	2008-01-21	1	0	0	2008-01-21
10147.4	0	0	0	0	0	0	0	28	1	1	0	0	5	21	1	0	0	0	2	0	ja	0	1	5	31.8345	31.8345	4.0877	4.0877	35.9222	35.9222	0	1	0	0	1	1	2007-07-16	2008-01-24	192	3		-17		2008-01-04	1	0	0	2008-01-21
10147.4	0	0	0	0	0	0	0	28	1	1	0	0	5	21	1	0	0	0	2	0	ja	0	4	4	53.3414	53.3414	6.39284	6.39284	59.7342	59.7342	1	1	0	1	1	1	2007-07-16	2008-01-24	192	3		-80		2007-11-02	11	0	0	2008-01-21
10147.4	0	0	0	0	0	0	0	28	1	1	0	0	5	21	1	0	0	0	2	0	ja	0	1	77	21.1505	21.1505	7.82884	7.82884	28.9793	28.9793	0	1	0	0	1	1	2007-07-16	2008-01-24	192	3		1	1	2008-01-22	1	0	0	2008-01-21
10159.2	0	0	0	0	0	0	0	33	2	3	2	0	3	25	2	0	0	0	0	0	ja	0	3	3	61.3891	61.3891	-0.258073	2.2	61.3891	63.5891	1	1	0	1	1	1	2007-03-10	2007-09-23	197	-1		-91		2007-06-25	6	0	0	2007-09-24
10159.2	0	0	0	0	0	0	0	33	2	3	2	0	3	25	2	0	0	0	0	0	ja	0	4	66	24.2031	24.2031	-0.182495	2.2	24.2031	26.4031	0	1	0	0	0	1	2007-03-10	2007-09-23	197	-1		0	1	2007-09-25	9	1	0	2007-09-24
10159.2	0	0	0	0	0	0	0	33	2	3	2	0	3	25	2	0	0	0	0	0	ja	0	4	88	22.9543	22.9543	-0.106916	2.2	22.9543	25.1543	0	1	0	0	0	1	2007-03-10	2007-09-23	197	-1		2	1	2007-09-26	9	0	0	2007-09-24
10159.2	0	0	0	0	0	0	0	33	2	3	2	0	3	25	2	0	0	0	0	0	ja	0	2	2	29.4757	29.4757	0.913395	2.2	29.4757	31.6757	0	1	0	0	1	1	2007-03-10	2007-09-23	197	-1		-182		2007-03-26	3	0	0	2007-09-24
10159.2	0	0	0	0	0	0	0	33	2	3	2	0	3	25	2	0	0	0	0	0	ja	0	2	3	45.5712	45.5712	0.951184	2.2	45.5712	47.7712	0	1	0	0	1	1	2007-03-10	2007-09-23	197	-1		-140		2007-05-07	5	0	0	2007-09-24
10159.2	0	0	0	0	0	0	0	33	2	3	2	0	3	25	2	0	0	0	0	0	ja	0	4	77	24.6193	24.6193	2.23602	2.23602	26.8554	26.8554	0	1	0	0	1	1	2007-03-10	2007-09-23	197	-1		1	1	2007-09-25	9	0	0	2007-09-24
10159.2	0	0	0	0	0	0	0	33	2	3	2	0	3	25	2	0	0	0	0	0	ja	0	4	5	31.4183	31.4183	3.52086	3.52086	34.9391	34.9391	0	1	0	0	1	1	2007-03-10	2007-09-23	197	-1		-14		2007-09-10	9	0	0	2007-09-24
11271	0	0	0	0	0	0	0	38	2	1	0	0	3	21	1	0	0	0	0	0	ja	0	2	5	46.6812	46.6812	-0.182495	2.2	46.6812	48.8812	0	1	0	0	1	1	2006-11-07	2007-04-17	161	-9		-29		2007-03-28	3	0	0	2007-04-26
11271	0	0	0	0	0	0	0	38	2	1	0	0	3	21	1	0	0	0	0	0	ja	0	1	3	57.7815	57.7815	0.308766	2.2	57.7815	59.9815	1	1	0	1	1	1	2006-11-07	2007-04-17	161	-9		-100		2007-01-16	1	0	0	2007-04-26
11271	0	0	0	0	0	0	0	38	2	1	0	0	3	21	1	0	0	0	0	0	ja	0	2	66	65.6905	65.6905	0.497713	2.2	65.6905	67.8905	1	1	0	1	1	1	2006-11-07	2007-04-17	161	-9		-1	1	2007-04-26	4	1	0	2007-04-26
11271	0	0	0	0	0	0	0	38	2	1	0	0	3	21	1	0	0	0	0	0	ja	0	2	88	61.2503	61.2503	0.762238	2.2	61.2503	63.4503	1	1	0	1	1	1	2006-11-07	2007-04-17	161	-9		2	1	2007-04-28	4	0	0	2007-04-26
11271	0	0	0	0	0	0	0	38	2	1	0	0	3	21	1	0	0	0	0	0	ja	0	2	77	50.9826	50.9826	0.951184	2.2	50.9826	53.1826	1	1	0	1	1	1	2006-11-07	2007-04-17	161	-9		1	1	2007-04-27	4	0	0	2007-04-26
11271	0	0	0	0	0	0	0	38	2	1	0	0	3	21	1	0	0	0	0	0	ja	0	4	2	59.724	59.724	1.06455	2.2	60.7886	61.924	1	1	0	1	1	1	2006-11-07	2007-04-17	161	-9		-154		2006-11-23	11	0	0	2007-04-26
11271	0	0	0	0	0	0	0	38	2	1	0	0	3	21	1	0	0	0	0	0	ja	0	4	2	55.9777	55.9777	1.44245	2.2	57.4201	58.1777	1	1	0	1	1	1	2006-11-07	2007-04-17	161	-9		-170		2006-11-07	11	0	0	2007-04-26
11271.7	1	0	0	0	0	0	0	34	2	2	1	0	1	25	2	0	0	0	0	0	ja	0	1	2	1.58621	8.1	-0.258073	2.2	#NULL!	10.3	0	0	0	#NULL!	#NULL!	#NULL!	2007-01-27	2007-07-31	185	-6		-175		2007-02-12	2	0	0	2007-08-06
11271.7	0	0	0	0	0	0	0	34	2	2	1	0	1	25	2	0	0	0	0	0	ja	0	3	4	55.2839	55.2839	-0.258073	2.2	55.2839	57.4839	1	1	0	1	1	1	2007-01-27	2007-07-31	185	-6		-56		2007-06-11	6	0	0	2007-08-06
11271.7	0	0	0	0	0	0	0	34	2	2	1	0	1	25	2	0	0	0	0	0	ja	0	2	4	50.7051	50.7051	-0.144705	2.2	50.7051	52.9051	1	1	0	1	1	1	2007-01-27	2007-07-31	185	-6		-84		2007-05-14	5	0	0	2007-08-06
11271.7	0	0	0	0	0	0	0	34	2	2	1	0	1	25	2	0	0	0	0	0	ja	0	3	5	32.8058	32.8058	0.00645183	2.2	32.8058	35.0058	0	1	0	0	1	1	2007-01-27	2007-07-31	185	-6		-28		2007-07-09	7	0	0	2007-08-06
11271.7	0	0	0	0	0	0	0	34	2	2	1	0	1	25	2	0	0	0	0	0	ja	0	2	3	38.2172	38.2172	0.497713	2.2	38.2172	40.4172	0	1	0	0	1	1	2007-01-27	2007-07-31	185	-6		-144		2007-03-15	3	0	0	2007-08-06
11284.6	1	1	1	0	2	2	1	30	2	1	0	0	1	20	1	0	0	0	3	0	ja	0	1	2	1.58621	8.1	-0.144705	2.2	#NULL!	10.3	0	0	0	#NULL!	#NULL!	#NULL!	2006-12-21	2007-07-01	192	3		-139		2007-02-09	2	0	0	2007-06-28
11284.6	0	1	1	0	2	2	1	30	2	1	0	0	1	20	1	0	0	0	3	0	ja	0	3	88	25.7294	25.7294	0.308766	2.2	25.7294	27.9294	0	1	0	0	1	1	2006-12-21	2007-07-01	192	3		2	1	2007-07-01	7	1	0	2007-06-28
11284.6	0	1	1	0	2	2	1	30	2	1	0	0	1	20	1	0	0	0	3	0	ja	0	2	4	39.3272	39.3272	0.384345	2.2	39.3272	41.5272	0	1	0	0	1	1	2006-12-21	2007-07-01	192	3		-79		2007-04-10	4	0	0	2007-06-28
11284.6	0	1	1	0	2	2	1	30	2	1	0	0	1	20	1	0	0	0	3	0	ja	0	1	2	48.0687	48.0687	1.48023	2.2	49.549	50.2687	1	1	0	0	1	1	2006-12-21	2007-07-01	192	3		-170		2007-01-09	1	0	0	2007-06-28
11284.6	0	1	1	0	2	2	1	30	2	1	0	0	1	20	1	0	0	0	3	0	ja	0	3	5	31.6958	31.6958	3.63423	3.63423	35.33	35.33	0	1	0	0	1	1	2006-12-21	2007-07-01	192	3		-9		2007-06-19	6	0	0	2007-06-28
11284.7	0	0	0	0	0	0	0	30	2	1	0	0	3	19.5	1	0	0	0	2	0	ja	0	4	88	39.1885	39.1885	-0.333652	2.2	39.1885	41.3885	0	1	0	0	1	1	2007-02-28	2007-09-13	197	-11		2	1	2007-09-26	9	0	0	2007-09-24
11284.7	0	0	0	0	0	0	0	30	2	1	0	0	3	19.5	1	0	0	0	2	0	ja	0	4	77	31.1408	31.1408	-0.295863	2.2	31.1408	33.3408	0	1	0	0	1	1	2007-02-28	2007-09-13	197	-11		1	1	2007-09-25	9	0	0	2007-09-24
11284.7	0	0	0	0	0	0	0	30	2	1	0	0	3	19.5	1	0	0	0	2	0	ja	0	4	66	35.5809	35.5809	-0.295863	2.2	35.5809	37.7809	0	1	0	0	1	1	2007-02-28	2007-09-13	197	-11		0	1	2007-09-24	9	0	0	2007-09-24
11284.7	0	0	0	0	0	0	0	30	2	1	0	0	3	19.5	1	0	0	0	2	0	ja	0	3	5	59.0303	59.0303	1.14013	2.2	60.1704	61.2303	1	1	0	1	1	1	2007-02-28	2007-09-13	197	-11		-31		2007-08-24	8	0	0	2007-09-24
11284.7	0	0	0	0	0	0	0	30	2	1	0	0	3	19.5	1	0	0	0	2	0	ja	0	3	4	55.5614	55.5614	1.82034	2.2	57.3818	57.7614	1	1	0	1	1	1	2007-02-28	2007-09-13	197	-11		-94		2007-06-22	6	0	0	2007-09-24
11284.7	0	0	0	0	0	0	0	30	2	1	0	0	3	19.5	1	0	0	0	2	0	ja	0	2	3	47.7912	47.7912	2.34939	2.34939	50.1406	50.1406	1	1	0	1	1	1	2007-02-28	2007-09-13	197	-11		-150		2007-04-27	4	0	0	2007-09-24
11295.7	0	0	0	0	2	2	1	43	3	1	0	0	3	22.5	1	0	0	0	3	0	ja	0	1	3	83.8672	83.8672	0.611081	2.2	83.8672	86.0672	1	1	1	1	1	0	2007-10-16	2008-04-25	192	4		-133		2007-12-10	12	0	0	2008-04-21
11295.7	0	0	0	0	2	2	1	43	3	1	0	0	3	22.5	1	0	0	0	3	0	ja	0	2	5	81.2309	81.2309	1.51802	2.2	82.7489	83.4309	1	1	1	1	1	0	2007-10-16	2008-04-25	192	4		-6		2008-04-15	4	0	0	2008-04-21
11295.7	0	0	0	0	2	2	1	43	3	1	0	0	3	22.5	1	0	0	0	3	0	ja	0	1	3	89.9724	89.9724	2.42497	2.42497	92.3973	92.3973	1	1	1	1	1	0	2007-10-16	2008-04-25	192	4		-82		2008-01-30	1	0	0	2008-04-21
11295.7	0	0	0	0	2	2	1	43	3	1	0	0	3	22.5	1	0	0	0	3	0	ja	0	2	66	70.6856	70.6856	-0.333652	2.2	70.6856	72.8856	1	1	0	1	1	1	2007-10-16	2008-04-25	192	4		0	1	2008-04-21	4	0	0	2008-04-21
11295.7	0	0	0	0	2	2	1	43	3	1	0	0	3	22.5	1	0	0	0	3	0	ja	0	4	2	68.743	68.743	-0.295863	2.2	68.743	70.943	1	1	0	1	1	1	2007-10-16	2008-04-25	192	4		-160		2007-11-13	11	0	0	2008-04-21
11295.7	0	0	0	0	2	2	1	43	3	1	0	0	3	22.5	1	0	0	0	3	0	ja	0	2	88	53.0639	53.0639	0.837817	2.2	53.0639	55.2639	1	1	0	1	1	1	2007-10-16	2008-04-25	192	4		2	1	2008-04-23	4	0	0	2008-04-21
11295.7	0	0	0	0	2	2	1	43	3	1	0	0	3	22.5	1	0	0	0	3	0	ja	0	2	77	48.6237	48.6237	1.9715	2.2	50.5952	50.8237	1	1	0	1	1	1	2007-10-16	2008-04-25	192	4		1	1	2008-04-22	4	0	0	2008-04-21
11296.5	0	0	0	0	1	1	1	35	2	2	1	0	5	28	2	0	0	0	4	0	ja	0	4	77	27.3944	27.3944	-0.333652	2.2	27.3944	29.5944	0	1	0	0	1	1	2007-05-31	2007-10-28	150	6		1	1	2007-10-23	10	0	0	2007-10-22
11296.5	0	0	0	0	1	1	1	35	2	2	1	0	5	28	2	0	0	0	4	0	ja	0	3	4	59.3078	59.3078	-0.258073	2.2	59.3078	61.5078	1	1	0	1	1	1	2007-05-31	2007-10-28	150	6		-73		2007-08-10	8	0	0	2007-10-22
11296.5	0	0	0	0	1	1	1	35	2	2	1	0	5	28	2	0	0	0	4	0	ja	0	4	88	34.6096	34.6096	-0.220284	2.2	34.6096	36.8096	0	1	0	0	1	1	2007-05-31	2007-10-28	150	6		2	1	2007-10-24	10	0	0	2007-10-22
11296.5	0	0	0	0	1	1	1	35	2	2	1	0	5	28	2	0	0	0	4	0	ja	0	4	5	60.0016	60.0016	0.0820304	2.2	60.0016	62.2016	1	1	0	1	1	1	2007-05-31	2007-10-28	150	6		-17		2007-10-05	10	0	0	2007-10-22
11296.5	0	0	0	0	1	1	1	35	2	2	1	0	5	28	2	0	0	0	4	0	ja	0	4	5	53.0639	53.0639	0.11982	2.2	53.0639	55.2639	1	1	0	1	1	1	2007-05-31	2007-10-28	150	6		-5		2007-10-17	10	0	0	2007-10-22
11296.5	0	0	0	0	1	1	1	35	2	2	1	0	5	28	2	0	0	0	4	0	ja	0	3	2	53.6189	53.6189	0.535502	2.2	53.6189	55.8189	1	1	0	1	1	1	2007-05-31	2007-10-28	150	6		-143		2007-06-01	6	0	0	2007-10-22
11296.7	1	0	0	0	0	0	0	34	2	3	2	0	3	20	1	0	0	1	0	0	ja	0	1	3	1.03119	8.1	-0.258073	2.2	#NULL!	10.3	0	0	0	#NULL!	#NULL!	#NULL!	2006-11-22	2007-05-01	160	5		-80		2007-02-05	2	0	0	2007-04-26
11296.7	0	0	0	0	0	0	0	34	2	3	2	0	3	20	1	0	0	1	0	0	ja	0	4	2	44.3224	44.3224	-0.333652	2.2	44.3224	46.5224	0	1	0	0	1	1	2006-11-22	2007-05-01	160	5		-171		2006-11-06	11	0	0	2007-04-26
11296.7	0	0	0	0	0	0	0	34	2	3	2	0	3	20	1	0	0	1	0	0	ja	0	1	2	56.5327	56.5327	-0.333652	2.2	56.5327	58.7327	1	1	0	1	1	1	2006-11-22	2007-05-01	160	5		-141		2006-12-06	12	0	0	2007-04-26
11296.7	0	0	0	0	0	0	0	34	2	3	2	0	3	20	1	0	0	1	0	0	ja	0	2	77	29.4757	29.4757	-0.295863	2.2	29.4757	31.6757	0	1	0	0	1	1	2006-11-22	2007-05-01	160	5		1	1	2007-04-27	4	0	0	2007-04-26
11296.7	0	0	0	0	0	0	0	34	2	3	2	0	3	20	1	0	0	1	0	0	ja	0	2	5	25.0356	25.0356	-0.258073	2.2	25.0356	27.2356	0	1	0	0	1	1	2006-11-22	2007-05-01	160	5		-10		2007-04-16	4	0	0	2007-04-26
11296.7	0	0	0	0	0	0	0	34	2	3	2	0	3	20	1	0	0	1	0	0	ja	0	2	88	29.337	29.337	-0.258073	2.2	29.337	31.537	0	1	0	0	1	1	2006-11-22	2007-05-01	160	5		2	1	2007-04-28	4	0	0	2007-04-26
11309.4	0	0	0	0	0	0	0	31	2	1	0	0	2	#NULL!	#NULL!	0	0	0	0	0	ja	0	4	3	93.9962	93.9962	0.195398	2.2	93.9962	96.1962	1	1	1	1	1	0	2006-09-21	2007-03-12	172	18		-122		2006-10-23	10	0	0	2007-02-22
11309.4	0	0	0	0	0	0	0	31	2	1	0	0	2	#NULL!	#NULL!	0	0	0	0	0	ja	0	1	66	34.4709	34.4709	-0.220284	2.2	34.4709	36.6709	0	1	0	0	1	1	2006-09-21	2007-03-12	172	18		0	1	2007-02-22	2	0	0	2007-02-22
11309.4	0	0	0	0	0	0	0	31	2	1	0	0	2	#NULL!	#NULL!	0	0	0	0	0	ja	0	4	2	40.576	40.576	-0.220284	2.2	40.576	42.776	0	1	0	0	1	1	2006-09-21	2007-03-12	172	18		-157		2006-09-18	9	0	0	2007-02-22
11309.4	0	0	0	0	0	0	0	31	2	1	0	0	2	#NULL!	#NULL!	0	0	0	0	0	ja	0	1	4	45.4324	45.4324	0.459924	2.2	45.4324	47.6324	0	1	0	0	1	1	2006-09-21	2007-03-12	172	18		-31		2007-01-22	1	0	0	2007-02-22
11309.4	0	0	0	0	0	0	0	31	2	1	0	0	2	#NULL!	#NULL!	0	0	0	0	0	ja	0	1	5	37.5234	37.5234	2.50055	2.50055	40.024	40.024	0	1	0	0	1	1	2006-09-21	2007-03-12	172	18		-3		2007-02-19	2	0	0	2007-02-22
11310.1	0	0	0	0	0	0	0	26	1	1	0	0	5	21	1	0	0	1	2	0	ja	0	4	4	75.2645	75.2645	1.78255	2.2	77.047	77.4645	1	1	1	1	1	0	2007-08-16	2008-02-09	177	-9		-81		2007-11-29	11	0	0	2008-02-18	03-01-2008
11310.1	0	0	0	0	0	0	0	26	1	1	0	0	5	21	1	0	0	1	2	0	ja	0	3	2	68.6043	68.6043	-0.295863	2.2	68.6043	70.8043	1	1	0	1	1	1	2007-08-16	2008-02-09	177	-9		-186		2007-08-16	8	0	0	2008-02-18	03-01-2008
11310.1	0	0	0	0	0	0	0	26	1	1	0	0	5	21	1	0	0	1	2	0	ja	0	4	3	68.3268	68.3268	-0.182495	2.2	68.3268	70.5268	1	1	0	1	1	1	2007-08-16	2008-02-09	177	-9		-147		2007-09-24	9	0	0	2008-02-18	03-01-2008
11321.9	1	0	0	0	0	0	0	31	2	2	1	0	3	22	1	0	0	0	0	0	ja	0	1	77	8.66265	8.66265	-0.333652	2.2	#NULL!	10.8627	0	0	0	#NULL!	#NULL!	#NULL!	2006-08-17	2007-02-01	168	-9		1	1	2007-02-11	2	0	0	2007-02-10
11321.9	1	0	0	0	0	0	0	31	2	2	1	0	3	22	1	0	0	0	0	0	ja	0	1	66	2.00247	8.1	-0.295863	2.2	#NULL!	10.3	0	0	0	#NULL!	#NULL!	#NULL!	2006-08-17	2007-02-01	168	-9		-1	1	2007-02-10	2	1	0	2007-02-10
11321.9	0	0	0	0	0	0	0	31	2	2	1	0	3	22	1	0	0	0	0	0	ja	0	4	2	61.1116	61.1116	0.195398	2.2	61.1116	63.3116	1	1	0	1	1	1	2006-08-17	2007-02-01	168	-9		-157		2006-09-06	9	0	0	2007-02-10
11321.9	0	0	0	0	0	0	0	31	2	2	1	0	3	22	1	0	0	0	0	0	ja	0	3	2	71.9344	71.9344	0.686659	2.2	71.9344	74.1344	1	1	0	1	1	1	2006-08-17	2007-02-01	168	-9		-185		2006-08-09	8	0	0	2007-02-10
11321.9	0	0	0	0	0	0	0	31	2	2	1	0	3	22	1	0	0	0	0	0	ja	0	1	5	30.8633	30.8633	1.82034	2.2	32.6836	33.0633	0	1	0	0	1	1	2006-08-17	2007-02-01	168	-9		-23		2007-01-18	1	0	0	2007-02-10
11321.9	0	0	0	0	0	0	0	31	2	2	1	0	3	22	1	0	0	0	0	0	ja	0	4	3	47.6525	47.6525	1.93371	2.2	49.5862	49.8525	0	1	0	0	1	1	2006-08-17	2007-02-01	168	-9		-100		2006-11-02	11	0	0	2007-02-10
11334.2	0	0	0	0	0	0	0	34	2	1	0	0	2	21	1	0	0	0	1	0	ja	0	1	3	74.0157	74.0157	1.36687	2.2	75.3826	76.2157	1	1	1	1	1	0	2007-10-01	2008-04-07	189	-2		-91		2008-01-09	1	0	0	2008-04-09
11334.2	0	0	0	0	0	0	0	34	2	1	0	0	2	21	1	0	0	0	1	0	ja	0	4	3	64.1642	64.1642	-0.333652	2.2	64.1642	66.3642	1	1	0	1	1	1	2007-10-01	2008-04-07	189	-2		-140		2007-11-21	11	0	0	2008-04-09
11334.2	0	0	0	0	0	0	0	34	2	1	0	0	2	21	1	0	0	0	1	0	ja	0	2	5	58.7528	58.7528	-0.258073	2.2	58.7528	60.9528	1	1	0	1	1	1	2007-10-01	2008-04-07	189	-2		-6		2008-04-03	4	0	0	2008-04-09
11334.2	0	0	0	0	0	0	0	34	2	1	0	0	2	21	1	0	0	0	1	0	ja	0	2	88	44.3224	44.3224	-0.220284	2.2	44.3224	46.5224	0	1	0	0	1	1	2007-10-01	2008-04-07	189	-2		2	1	2008-04-11	4	0	0	2008-04-09
11334.2	0	0	0	0	0	0	0	34	2	1	0	0	2	21	1	0	0	0	1	0	ja	0	2	77	45.9874	45.9874	-0.220284	2.2	45.9874	48.1874	0	1	0	0	1	1	2007-10-01	2008-04-07	189	-2		1	1	2008-04-10	4	0	0	2008-04-09
11334.2	0	0	0	0	0	0	0	34	2	1	0	0	2	21	1	0	0	0	1	0	ja	0	2	5	56.5327	56.5327	-0.220284	2.2	56.5327	58.7327	1	1	0	1	1	1	2007-10-01	2008-04-07	189	-2		-21		2008-03-19	3	0	0	2008-04-09
11334.2	0	0	0	0	0	0	0	34	2	1	0	0	2	21	1	0	0	0	1	0	ja	0	4	2	57.0877	57.0877	1.40466	2.2	58.4924	59.2877	1	1	0	1	1	1	2007-10-01	2008-04-07	189	-2		-175		2007-10-17	10	0	0	2008-04-09
11334.2	0	0	0	0	0	0	0	34	2	1	0	0	2	21	1	0	0	0	1	0	ja	0	2	66	53.7576	53.7576	5.93937	5.93937	59.697	59.697	1	1	0	1	1	1	2007-10-01	2008-04-07	189	-2		1	1	2008-04-10	4	0	0	2008-04-09
11334.5	0	0	0	0	0	0	0	29	1	2	1	0	5	22	1	2	1	0	0	0	ja	0	3	2	44.0449	44.0449	1.93371	2.2	45.9786	46.2449	0	1	0	0	1	1	2006-06-28	2006-12-15	170	-2		-172		2006-06-28	6	0	0	2006-12-17	28-06-2006
11345.6	0	0	0	0	2	2	1	42	3	1	0	2	2	20.5	1	0	0	0	3	0	ja	0	3	4	92.3312	92.3312	-0.0313375	2.2	92.3312	94.5312	1	1	1	1	1	0	2007-03-23	2007-08-28	158	-16		-83		2007-06-22	6	0	0	2007-09-13
11345.6	0	0	0	0	2	2	1	42	3	1	0	2	2	20.5	1	0	0	0	3	0	ja	0	3	5	84.8385	84.8385	0.837817	2.2	84.8385	87.0385	1	1	1	1	1	0	2007-03-23	2007-08-28	158	-16		-27		2007-08-17	8	0	0	2007-09-13
11345.6	0	0	0	0	2	2	1	42	3	1	0	2	2	20.5	1	0	0	0	3	0	ja	0	4	66	60.9728	60.9728	-0.258073	2.2	60.9728	63.1728	1	1	0	1	1	1	2007-03-23	2007-08-28	158	-16		-1	1	2007-09-13	9	1	0	2007-09-13
11345.6	0	0	0	0	2	2	1	42	3	1	0	2	2	20.5	1	0	0	0	3	0	ja	0	2	2	70.9631	70.9631	-0.144705	2.2	70.9631	73.1631	1	1	0	1	1	1	2007-03-23	2007-08-28	158	-16		-174		2007-03-23	3	0	0	2007-09-13
11345.6	0	0	0	0	2	2	1	42	3	1	0	2	2	20.5	1	0	0	0	3	0	ja	0	2	3	60.2791	60.2791	0.346556	2.2	60.2791	62.4791	1	1	0	1	1	1	2007-03-23	2007-08-28	158	-16		-154		2007-04-12	4	0	0	2007-09-13
11345.6	0	0	0	0	2	2	1	42	3	1	0	2	2	20.5	1	0	0	0	3	0	ja	0	4	77	51.8151	51.8151	0.724449	2.2	51.8151	54.0151	1	1	0	1	1	1	2007-03-23	2007-08-28	158	-16		2	1	2007-09-17	9	2	0	2007-09-13
11347.9	0	0	0	0	0	0	0	24	1	1	0	0	5	21.5	1	0	0	0	0	0	ja	0	3	2	71.1019	71.1019	0.346556	2.2	71.1019	73.3019	1	1	0	1	1	1	2007-08-02	2008-02-01	183	-8		-191		2007-08-02	8	0	0	2008-02-09
11359.5	0	0	0	0	2	2	1	31	2	1	0	0	2	19.5	1	0	0	0	3	0	ja	0	2	77	14.7678	14.7678	-0.333652	2.2	14.7678	16.9678	0	0	0	0	0	1	2007-09-17	2008-03-30	195	-11		1	1	2008-04-11	4	0	0	2008-04-10
11359.5	0	0	0	0	2	2	1	31	2	1	0	0	2	19.5	1	0	0	0	3	0	ja	0	2	88	12.964	12.964	-0.220284	2.2	12.964	15.164	0	0	0	0	0	1	2007-09-17	2008-03-30	195	-11		2	1	2008-04-12	4	0	0	2008-04-10
11359.5	0	0	0	0	2	2	1	31	2	1	0	0	2	19.5	1	0	0	0	3	0	ja	0	2	66	20.7342	20.7342	-0.144705	2.2	20.7342	22.9342	0	0	0	0	0	1	2007-09-17	2008-03-30	195	-11		-1	1	2008-04-09	4	0	0	2008-04-10
11359.5	0	0	0	0	2	2	1	31	2	1	0	0	2	19.5	1	0	0	0	3	0	ja	0	2	5	18.0979	18.0979	0.988974	2.2	18.0979	20.2979	0	0	0	0	0	1	2007-09-17	2008-03-30	195	-11		-30		2008-03-11	3	0	0	2008-04-10
11359.5	0	0	0	0	2	2	1	31	2	1	0	0	2	19.5	1	0	0	0	3	0	ja	0	4	2	41.2698	41.2698	-0.258073	2.2	41.2698	43.4698	0	1	0	0	1	1	2007-09-17	2008-03-30	195	-11		-198		2007-09-25	9	0	0	2008-04-10
11359.5	0	0	0	0	2	2	1	31	2	1	0	0	2	19.5	1	0	0	0	3	0	ja	0	4	3	33.3608	33.3608	-0.106916	2.2	33.3608	35.5608	0	1	0	0	1	1	2007-09-17	2008-03-30	195	-11		-149		2007-11-13	11	0	0	2008-04-10
11359.5	0	0	0	0	2	2	1	31	2	1	0	0	2	19.5	1	0	0	0	3	0	ja	0	1	4	32.3896	32.3896	0.64887	2.2	32.3896	34.5896	0	1	0	0	1	1	2007-09-17	2008-03-30	195	-11		-93		2008-01-08	1	0	0	2008-04-10
11360	0	0	0	1	2	3	1	26	1	1	0	0	3	22	1	0	0	1	3	2	overflyt GL	1	1	4	44.5999	44.5999	0.0820304	2.2	44.5999	46.7999	0	1	0	0	1	1	2006-12-28	2007-05-15	138	49	ok	-29		2007-02-26	2	0	0	2007-03-27
11360	0	0	0	1	2	3	1	26	1	1	0	0	3	22	1	0	0	1	3	2	overflyt GL	1	1	2	65.8292	65.8292	0.64887	2.2	65.8292	68.0292	1	1	0	1	1	1	2006-12-28	2007-05-15	138	49	ok	-99		2006-12-18	12	0	0	2007-03-27
11360.5	0	0	0	1	0	1	1	22	1	1	0	0	5	16	0	0	0	0	0	0	ja	0	3	77	28.2269	28.2269	-0.333652	2.2	28.2269	30.4269	0	1	0	0	1	1	2007-01-05	2007-07-15	191	2		1	1	2007-07-14	7	0	0	2007-07-13
11360.5	0	0	0	1	0	1	1	22	1	1	0	0	5	16	0	0	0	0	0	0	ja	0	3	88	28.9207	28.9207	0.00645183	2.2	28.9207	31.1207	0	1	0	0	1	1	2007-01-05	2007-07-15	191	2		2	1	2007-07-16	7	1	0	2007-07-13
11360.5	0	0	0	1	0	1	1	22	1	1	0	0	5	16	0	0	0	0	0	0	ja	0	3	5	40.021	40.021	0.157609	2.2	40.021	42.221	0	1	0	0	1	1	2007-01-05	2007-07-15	191	2		-15		2007-06-28	6	0	0	2007-07-13
11360.5	0	0	0	1	0	1	1	22	1	1	0	0	5	16	0	0	0	0	0	0	ja	0	1	3	31.4183	31.4183	0.762238	2.2	31.4183	33.6183	0	1	0	0	1	1	2007-01-05	2007-07-15	191	2		-137		2007-02-26	2	0	0	2007-07-13
11360.5	0	0	0	1	0	1	1	22	1	1	0	0	5	16	0	0	0	0	0	0	ja	0	1	2	34.3321	34.3321	2.04707	2.2	36.3792	36.5321	0	1	0	0	1	1	2007-01-05	2007-07-15	191	2		-162		2007-02-01	2	0	0	2007-07-13
11360.5	0	0	0	1	0	1	1	22	1	1	0	0	5	16	0	0	0	0	0	0	ja	0	2	3	46.1262	46.1262	4.46559	4.46559	50.5918	50.5918	1	1	0	1	1	1	2007-01-05	2007-07-15	191	2		-85		2007-04-19	4	0	0	2007-07-13
11371.9	0	0	0	0	1	1	1	32	2	1	0	0	5	23	1	0	0	0	4	0	ja	0	1	3	77.6233	77.6233	1.82034	2.2	79.4436	79.8233	1	1	1	1	1	0	2007-10-25	2008-05-05	193	7		-133		2007-12-17	12	0	0	2008-04-28
11371.9	0	0	0	0	1	1	1	32	2	1	0	0	5	23	1	0	0	0	4	0	ja	0	2	77	35.9971	35.9971	-0.333652	2.2	35.9971	38.1971	0	1	0	0	1	1	2007-10-25	2008-05-05	193	7		1	1	2008-04-29	4	0	0	2008-04-28
11371.9	0	0	0	0	1	1	1	32	2	1	0	0	5	23	1	0	0	0	4	0	ja	0	2	88	41.8248	41.8248	-0.106916	2.2	41.8248	44.0248	0	1	0	0	1	1	2007-10-25	2008-05-05	193	7		2	1	2008-04-30	4	0	0	2008-04-28
11371.9	0	0	0	0	1	1	1	32	2	1	0	0	5	23	1	0	0	0	4	0	ja	0	2	5	39.6047	39.6047	0.11982	2.2	39.6047	41.8047	0	1	0	0	1	1	2007-10-25	2008-05-05	193	7		-5		2008-04-23	4	0	0	2008-04-28
11371.9	0	0	0	0	1	1	1	32	2	1	0	0	5	23	1	0	0	0	4	0	ja	0	1	4	68.4655	68.4655	0.837817	2.2	68.4655	70.6655	1	1	0	1	1	1	2007-10-25	2008-05-05	193	7		-76		2008-02-12	2	0	0	2008-04-28
11371.9	0	0	0	0	1	1	1	32	2	1	0	0	5	23	1	0	0	0	4	0	ja	0	4	2	63.3316	63.3316	1.51802	2.2	64.8497	65.5316	1	1	0	1	1	1	2007-10-25	2008-05-05	193	7		-167		2007-11-13	11	0	0	2008-04-28
11384.2	0	0	0	0	0	0	0	33	2	1	0	0	1	24	1	1	1	0	1	0	ja	0	2	5	77.4845	77.4845	1.40466	2.2	78.8892	79.6845	1	1	1	1	1	0	2006-11-22	2007-05-13	172	-5		-31		2007-04-17	4	0	0	2007-05-18
11384.2	1	0	0	0	0	0	0	33	2	1	0	0	1	24	1	1	1	0	1	0	ja	0	1	3	0.337424	8.1	-0.371441	2.2	#NULL!	10.3	0	0	0	#NULL!	#NULL!	#NULL!	2006-11-22	2007-05-13	172	-5		-94		2007-02-13	2	0	0	2007-05-18
11384.2	0	0	0	0	0	0	0	33	2	1	0	0	1	24	1	1	1	0	1	0	ja	0	2	88	53.3414	53.3414	-0.333652	2.2	53.3414	55.5414	1	1	0	1	1	1	2006-11-22	2007-05-13	172	-5		2	1	2007-05-21	5	1	0	2007-05-18
11384.2	0	0	0	0	0	0	0	33	2	1	0	0	1	24	1	1	1	0	1	0	ja	0	2	77	62.4991	62.4991	-0.258073	2.2	62.4991	64.6991	1	1	0	1	1	1	2006-11-22	2007-05-13	172	-5		1	1	2007-05-21	5	2	0	2007-05-18
11384.2	0	0	0	0	0	0	0	33	2	1	0	0	1	24	1	1	1	0	1	0	ja	0	1	2	57.7815	57.7815	0.0442411	2.2	57.7815	59.9815	1	1	0	1	1	1	2006-11-22	2007-05-13	172	-5		-151		2006-12-18	12	0	0	2007-05-18
11384.2	0	0	0	0	0	0	0	33	2	1	0	0	1	24	1	1	1	0	1	0	ja	0	4	2	67.4943	67.4943	1.63139	2.2	69.1257	69.6943	1	1	0	1	1	1	2006-11-22	2007-05-13	172	-5		-178		2006-11-21	11	0	0	2007-05-18
11384.5	0	0	0	0	0	0	0	30	2	2	1	0	1	23	1	0	0	0	0	0	ja	0	3	66	76.097	76.097	1.29129	2.2	77.3883	78.297	1	1	1	1	1	0	2006-12-13	2007-06-01	170	-5		0	1	2007-06-06	6	0	0	2007-06-06
11384.5	0	0	0	0	0	0	0	30	2	2	1	0	1	23	1	0	0	0	0	0	ja	0	2	4	24.6193	24.6193	0.233188	2.2	24.6193	26.8193	0	1	0	0	0	1	2006-12-13	2007-06-01	170	-5		-83		2007-03-15	3	0	0	2007-06-06
11384.5	0	0	0	0	0	0	0	30	2	2	1	0	1	23	1	0	0	0	0	0	ja	0	3	77	72.4894	72.4894	0.988974	2.2	72.4894	74.6894	1	1	0	1	1	1	2006-12-13	2007-06-01	170	-5		1	1	2007-06-07	6	0	0	2007-06-06
11384.5	0	0	0	0	0	0	0	30	2	2	1	0	1	23	1	0	0	0	0	0	ja	0	1	2	39.3272	39.3272	1.51802	2.2	40.8453	41.5272	0	1	0	0	1	1	2006-12-13	2007-06-01	170	-5		-154		2007-01-03	1	0	0	2007-06-06
11384.5	0	0	0	0	0	0	0	30	2	2	1	0	1	23	1	0	0	0	0	0	ja	0	2	5	51.8151	51.8151	1.55581	2.2	53.3709	54.0151	1	1	0	1	1	1	2006-12-13	2007-06-01	170	-5		-27		2007-05-10	5	0	0	2007-06-06
11384.5	0	0	0	0	0	0	0	30	2	2	1	0	1	23	1	0	0	0	0	0	ja	0	1	2	49.8725	49.8725	3.7098	3.7098	53.5823	53.5823	1	1	0	1	1	1	2006-12-13	2007-06-01	170	-5		-174		2006-12-14	12	0	0	2007-06-06
11384.8	0	0	0	0	0	0	0	28	1	2	1	0	5	19	1	0	0	0	0	0	ja	0	3	5	49.8725	49.8725	-0.144705	2.2	49.8725	52.0725	1	1	0	0	1	1	2007-06-15	2007-08-11	57	-3		-11		2007-08-03	8	0	0	2007-08-14
11384.8	0	0	0	0	0	0	0	28	1	2	1	0	5	19	1	0	0	0	0	0	ja	0	3	66	56.2552	56.2552	-0.0691268	2.2	56.2552	58.4552	1	1	0	1	1	1	2007-06-15	2007-08-11	57	-3		0	1	2007-08-14	8	0	0	2007-08-14
11384.8	0	0	0	0	0	0	0	28	1	2	1	0	5	19	1	0	0	0	0	0	ja	0	3	77	58.059	58.059	0.724449	2.2	58.059	60.259	1	1	0	1	1	1	2007-06-15	2007-08-11	57	-3		1	1	2007-08-15	8	0	0	2007-08-14
11384.8	0	0	0	0	0	0	0	28	1	2	1	0	5	19	1	0	0	0	0	0	ja	0	2	3	35.9971	35.9971	0.837817	2.2	35.9971	38.1971	0	1	0	0	1	1	2007-06-15	2007-08-11	57	-3		-117		2007-04-19	4	0	0	2007-08-14
11384.8	0	0	0	0	0	0	0	28	1	2	1	0	5	19	1	0	0	0	0	0	ja	0	2	2	45.4324	45.4324	0.875606	2.2	45.4324	47.6324	0	1	0	0	1	1	2007-06-15	2007-08-11	57	-3		-158		2007-03-09	3	0	0	2007-08-14
11384.8	0	0	0	0	0	0	0	28	1	2	1	0	5	19	1	0	0	0	0	0	ja	0	3	88	55.7002	55.7002	0.913395	2.2	55.7002	57.9002	1	1	0	1	1	1	2007-06-15	2007-08-11	57	-3		2	1	2007-08-16	8	0	0	2007-08-14
11384.8	0	0	0	0	0	0	0	28	1	2	1	0	5	19	1	0	0	0	0	0	ja	0	2	3	41.4085	41.4085	1.5936	2.2	43.0021	43.6085	0	1	0	0	1	1	2007-06-15	2007-08-11	57	-3		-88		2007-05-18	5	0	0	2007-08-14
11385	0	0	0	1	0	1	1	27	1	1	0	0	2	21	1	0	0	0	1	0	ja	0	3	2	113.838	113.838	0.0820304	2.2	113.838	116.038	1	1	1	1	1	0	2007-07-25	2008-02-03	193	13		-146		2007-08-28	8	0	0	2008-01-21
11385	0	0	0	1	0	1	1	27	1	1	0	0	2	21	1	0	0	0	1	0	ja	0	4	3	82.8959	82.8959	0.875606	2.2	82.8959	85.0959	1	1	1	1	1	0	2007-07-25	2008-02-03	193	13		-126		2007-09-17	9	0	0	2008-01-21
11385	0	0	0	1	0	1	1	27	1	1	0	0	2	21	1	0	0	0	1	0	ja	0	1	77	42.6573	42.6573	-0.333652	2.2	42.6573	44.8573	0	1	0	0	1	1	2007-07-25	2008-02-03	193	13		1	1	2008-01-22	1	0	0	2008-01-21
11385	0	0	0	1	0	1	1	27	1	1	0	0	2	21	1	0	0	0	1	0	ja	0	1	5	46.4037	46.4037	-0.333652	2.2	46.4037	48.6037	0	1	0	0	1	1	2007-07-25	2008-02-03	193	13		-13		2008-01-08	1	0	0	2008-01-21
11385	0	0	0	1	0	1	1	27	1	1	0	0	2	21	1	0	0	0	1	0	ja	0	4	3	58.8915	58.8915	1.44245	2.2	60.334	61.0915	1	1	0	1	1	1	2007-07-25	2008-02-03	193	13		-76		2007-11-06	11	0	0	2008-01-21
11385.1	0	0	0	0	0	0	0	26	1	1	0	0	4	22	1	0	0	0	2	0	ja	0	4	2	80.3984	80.3984	0.00645183	2.2	80.3984	82.5984	1	1	1	1	1	0	2007-09-26	2008-03-28	184	-8		-178		2007-10-10	10	0	0	2008-04-05
11385.1	0	0	0	0	0	0	0	26	1	1	0	0	4	22	1	0	0	0	2	0	ja	0	4	2	75.542	75.542	0.384345	2.2	75.542	77.742	1	1	1	1	1	0	2007-09-26	2008-03-28	184	-8		-155		2007-11-02	11	0	0	2008-04-05
11385.1	1	0	0	0	0	0	0	26	1	1	0	0	4	22	1	0	0	0	2	0	ja	0	2	66	1.72496	8.1	-0.258073	2.2	#NULL!	10.3	0	0	0	#NULL!	#NULL!	#NULL!	2007-09-26	2008-03-28	184	-8		0	1	2008-04-05	4	0	0	2008-04-05
11385.1	0	0	0	0	0	0	0	26	1	1	0	0	4	22	1	0	0	0	2	0	ja	0	2	88	43.9061	43.9061	0.11982	2.2	43.9061	46.1061	0	1	0	0	1	1	2007-09-26	2008-03-28	184	-8		2	1	2008-04-07	4	0	0	2008-04-05
11385.1	0	0	0	0	0	0	0	26	1	1	0	0	4	22	1	0	0	0	2	0	ja	0	2	5	60.0016	60.0016	0.762238	2.2	60.0016	62.2016	1	1	0	1	1	1	2007-09-26	2008-03-28	184	-8		-24		2008-03-12	3	0	0	2008-04-05
11385.1	0	0	0	0	0	0	0	26	1	1	0	0	4	22	1	0	0	0	2	0	ja	0	1	3	70.6856	70.6856	1.55581	2.2	72.2414	72.8856	1	1	0	1	1	1	2007-09-26	2008-03-28	184	-8		-94		2008-01-02	1	0	0	2008-04-05
11395.8	0	1	1	0	0	0	0	40	3	4	2	0	4	20	1	0	0	0	0	0	ja	0	3	2	81.2309	81.2309	1.29129	2.2	82.5222	83.4309	1	1	1	1	1	0	2006-08-01	2007-01-09	161	-4		-145		2006-08-21	8	0	0	2007-01-13
11395.8	0	1	1	0	0	0	0	40	3	4	2	0	4	20	1	0	0	0	0	0	ja	0	3	2	75.4032	75.4032	1.70697	2.2	77.1102	77.6032	1	1	1	1	1	0	2006-08-01	2007-01-09	161	-4		-165		2006-08-01	8	0	0	2007-01-13
11395.8	0	1	1	0	0	0	0	40	3	4	2	0	4	20	1	0	0	0	0	0	ja	0	1	88	17.6816	17.6816	1.70697	2.2	19.3886	19.8816	0	0	0	0	0	1	2006-08-01	2007-01-09	161	-4		2	1	2007-01-15	1	0	0	2007-01-13
11395.8	0	1	1	0	0	0	0	40	3	4	2	0	4	20	1	0	0	0	0	0	ja	0	1	5	21.428	21.428	1.85813	2.2	23.2861	23.628	0	0	0	0	0	1	2006-08-01	2007-01-09	161	-4		-32		2006-12-12	12	0	0	2007-01-13
11395.8	0	1	1	0	0	0	0	40	3	4	2	0	4	20	1	0	0	0	0	0	ja	0	4	4	39.7435	39.7435	1.10234	2.2	40.8458	41.9435	0	1	0	0	1	1	2006-08-01	2007-01-09	161	-4		-88		2006-10-17	10	0	0	2007-01-13
11396.4	1	0	0	0	0	0	0	35	2	1	0	0	3	20.5	1	0	0	0	0	0	ja	0	4	2	0.753685	8.1	-0.333652	2.2	#NULL!	10.3	0	0	0	#NULL!	#NULL!	#NULL!	2007-09-28	2008-04-10	195	-11		-193		2007-10-11	10	0	0	2008-04-21
11396.4	0	0	0	0	0	0	0	35	2	1	0	0	3	20.5	1	0	0	0	0	0	ja	0	2	5	54.4514	54.4514	-0.0313375	2.2	54.4514	56.6514	1	1	0	1	1	1	2007-09-28	2008-04-10	195	-11		-25		2008-03-27	3	0	0	2008-04-21
11396.4	0	0	0	0	0	0	0	35	2	1	0	0	3	20.5	1	0	0	0	0	0	ja	0	4	2	59.169	59.169	0.0820304	2.2	59.169	61.369	1	1	0	1	1	1	2007-09-28	2008-04-10	195	-11		-154		2007-11-19	11	0	0	2008-04-21
11396.4	0	0	0	0	0	0	0	35	2	1	0	0	3	20.5	1	0	0	0	0	0	ja	0	2	66	42.6573	42.6573	2.04707	2.2	44.7044	44.8573	0	1	0	0	1	1	2007-09-28	2008-04-10	195	-11		0	1	2008-04-21	4	0	0	2008-04-21
11396.4	0	0	0	0	0	0	0	35	2	1	0	0	3	20.5	1	0	0	0	0	0	ja	0	1	3	61.2503	61.2503	5.56148	5.56148	66.8118	66.8118	1	1	0	1	1	1	2007-09-28	2008-04-10	195	-11		-109		2008-01-03	1	0	0	2008-04-21
11397.6	0	0	0	0	0	0	0	24	1	1	0	0	5	29	2	0	0	0	0	0	ja	0	3	2	47.6525	47.6525	-0.295863	2.2	47.6525	49.8525	0	1	0	0	1	1	2006-08-17	2007-02-01	168	2		-166		2006-08-17	8	0	0	2007-01-30
11397.6	0	0	0	0	0	0	0	24	1	1	0	0	5	29	2	0	0	0	0	0	ja	0	1	77	23.9256	23.9256	-0.144705	2.2	23.9256	26.1256	0	1	0	0	0	1	2006-08-17	2007-02-01	168	2		1	1	2007-01-31	1	0	0	2007-01-30
11397.6	0	0	0	0	0	0	0	24	1	1	0	0	5	29	2	0	0	0	0	0	ja	0	4	4	51.3988	51.3988	0.308766	2.2	51.3988	53.5988	1	1	0	1	1	1	2006-08-17	2007-02-01	168	2		-82		2006-11-09	11	0	0	2007-01-30
11397.6	0	0	0	0	0	0	0	24	1	1	0	0	5	29	2	0	0	0	0	0	ja	0	4	2	60.2791	60.2791	1.14013	2.2	61.4192	62.4791	1	1	0	1	1	1	2006-08-17	2007-02-01	168	2		-141		2006-09-11	9	0	0	2007-01-30
11397.6	0	0	0	0	0	0	0	24	1	1	0	0	5	29	2	0	0	0	0	0	ja	0	1	5	38.356	38.356	2.38718	2.38718	40.7431	40.7431	0	1	0	0	1	1	2006-08-17	2007-02-01	168	2		-12		2007-01-18	1	0	0	2007-01-30
11408.5	1	0	0	0	2	2	1	39	2	1	0	0	3	22.5	1	0	0	1	3	0	ja	0	4	3	0.337424	8.1	-0.182495	2.2	#NULL!	10.3	0	0	0	#NULL!	#NULL!	#NULL!	2007-07-12	2008-01-18	190	-12		-98		2007-10-24	10	0	0	2008-01-30
11408.5	0	0	0	0	2	2	1	39	2	1	0	0	3	22.5	1	0	0	1	3	0	ja	0	3	3	70.2693	70.2693	-0.182495	2.2	70.2693	72.4693	1	1	0	1	1	1	2007-07-12	2008-01-18	190	-12		-152		2007-08-31	8	0	0	2008-01-30
11408.5	0	0	0	0	2	2	1	39	2	1	0	0	3	22.5	1	0	0	1	3	0	ja	0	1	77	30.3082	30.3082	-0.106916	2.2	30.3082	32.5082	0	1	0	0	1	1	2007-07-12	2008-01-18	190	-12		1	1	2008-01-31	1	0	0	2008-01-30
11408.5	0	0	0	0	2	2	1	39	2	1	0	0	3	22.5	1	0	0	1	3	0	ja	0	1	66	42.5186	42.5186	0.308766	2.2	42.5186	44.7186	0	1	0	0	1	1	2007-07-12	2008-01-18	190	-12		0	1	2008-01-30	1	0	0	2008-01-30
11408.5	0	0	0	0	2	2	1	39	2	1	0	0	3	22.5	1	0	0	1	3	0	ja	0	4	3	56.2552	56.2552	0.422134	2.2	56.2552	58.4552	1	1	0	1	1	1	2007-07-12	2008-01-18	190	-12		-98		2007-10-24	10	0	0	2008-01-30
11408.5	0	0	0	0	2	2	1	39	2	1	0	0	3	22.5	1	0	0	1	3	0	ja	0	1	88	40.7148	40.7148	0.837817	2.2	40.7148	42.9148	0	1	0	0	1	1	2007-07-12	2008-01-18	190	-12		2	1	2008-02-01	2	0	0	2008-01-30
11408.5	0	0	0	0	2	2	1	39	2	1	0	0	3	22.5	1	0	0	1	3	0	ja	0	1	5	43.4899	43.4899	1.82034	2.2	45.3102	45.6899	0	1	0	0	1	1	2007-07-12	2008-01-18	190	-12		-28		2008-01-02	1	0	0	2008-01-30
11408.9	0	0	0	0	2	2	1	36	2	1	0	0	1	24.5	1	0	0	0	3	2	KAS-Gl	1	2	5	21.1505	21.1505	0.686659	2.2	21.1505	23.3505	0	0	0	0	0	1	2007-10-17	2008-04-23	189	-6		-19		2008-04-10	4	0	0	2008-04-29
11408.9	0	0	0	0	2	2	1	36	2	1	0	0	1	24.5	1	0	0	0	3	2	KAS-Gl	1	1	3	41.9636	41.9636	-0.295863	2.2	41.9636	44.1636	0	1	0	0	1	1	2007-10-17	2008-04-23	189	-6		-146		2007-12-05	12	0	0	2008-04-29
11408.9	0	0	0	0	2	2	1	36	2	1	0	0	1	24.5	1	0	0	0	3	2	KAS-Gl	1	4	2	40.7148	40.7148	-0.220284	2.2	40.7148	42.9148	0	1	0	0	1	1	2007-10-17	2008-04-23	189	-6		-187		2007-10-25	10	0	0	2008-04-29
11408.9	0	0	0	0	2	2	1	36	2	1	0	0	1	24.5	1	0	0	0	3	2	KAS-Gl	1	1	3	32.6671	32.6671	1.21571	2.2	33.8828	34.8671	0	1	0	0	1	1	2007-10-17	2008-04-23	189	-6		-96		2008-01-24	1	0	0	2008-04-29
11410.4	0	0	0	0	0	0	0	24	1	1	0	0	4	20.5	1	0	0	0	2	0	ja	0	1	3	78.4558	78.4558	4.84348	4.84348	83.2993	83.2993	1	1	1	1	1	0	2007-10-08	2008-04-17	192	3		-84		2008-01-21	1	0	0	2008-04-14
11410.4	0	0	0	0	0	0	0	24	1	1	0	0	4	20.5	1	0	0	0	2	0	ja	0	1	4	94.5513	94.5513	5.63706	5.63706	100.188	100.188	1	1	1	1	1	0	2007-10-08	2008-04-17	192	3		-56		2008-02-18	2	0	0	2008-04-14
11410.4	0	0	0	0	0	0	0	24	1	1	0	0	4	20.5	1	0	0	0	2	0	ja	0	2	66	47.5137	47.5137	-0.295863	2.2	47.5137	49.7137	0	1	0	0	1	1	2007-10-08	2008-04-17	192	3		0	1	2008-04-14	4	0	0	2008-04-14
11410.4	0	0	0	0	0	0	0	24	1	1	0	0	4	20.5	1	0	0	0	2	0	ja	0	2	77	43.9061	43.9061	0.11982	2.2	43.9061	46.1061	0	1	0	0	1	1	2007-10-08	2008-04-17	192	3		1	1	2008-04-15	4	0	0	2008-04-14
11410.4	0	0	0	0	0	0	0	24	1	1	0	0	4	20.5	1	0	0	0	2	0	ja	0	2	88	35.5809	35.5809	0.535502	2.2	35.5809	37.7809	0	1	0	0	1	1	2007-10-08	2008-04-17	192	3		2	1	2008-04-16	4	0	0	2008-04-14
11410.4	0	0	0	0	0	0	0	24	1	1	0	0	4	20.5	1	0	0	0	2	0	ja	0	4	2	62.7766	62.7766	1.29129	2.2	64.0679	64.9766	1	1	0	1	1	1	2007-10-08	2008-04-17	192	3		-139		2007-11-27	11	0	0	2008-04-14
11410.4	0	0	0	0	0	0	0	24	1	1	0	0	4	20.5	1	0	0	0	2	0	ja	0	4	2	51.9538	51.9538	2.6517	2.6517	54.6055	54.6055	1	1	0	1	1	1	2007-10-08	2008-04-17	192	3		-168		2007-10-29	10	0	0	2008-04-14
12521.5	0	0	0	0	1	1	1	35	2	2	1	0	1	25	2	0	0	0	4	0	ja	0	1	5	81.6471	81.6471	-0.182495	2.2	81.6471	83.8471	1	1	1	1	1	0	2007-08-09	2008-01-20	164	6		-18		2007-12-27	12	0	0	2008-01-14
12521.5	0	0	0	0	1	1	1	35	2	2	1	0	1	25	2	0	0	0	4	0	ja	0	1	77	74.0157	74.0157	0.346556	2.2	74.0157	76.2157	1	1	1	1	1	1	2007-08-09	2008-01-20	164	6		1	1	2008-01-15	1	0	0	2008-01-14
12521.5	0	0	0	0	1	1	1	35	2	2	1	0	1	25	2	0	0	0	4	0	ja	0	1	5	78.3171	78.3171	0.988974	2.2	78.3171	80.5171	1	1	1	1	1	0	2007-08-09	2008-01-20	164	6		-5		2008-01-09	1	0	0	2008-01-14
12521.5	0	0	0	0	1	1	1	35	2	2	1	0	1	25	2	0	0	0	4	0	ja	0	3	2	66.523	66.523	-0.295863	2.2	66.523	68.723	1	1	0	1	1	1	2007-08-09	2008-01-20	164	6		-158		2007-08-09	8	0	0	2008-01-14
12521.5	0	0	0	0	1	1	1	35	2	2	1	0	1	25	2	0	0	0	4	0	ja	0	4	4	70.2693	70.2693	-0.295863	2.2	70.2693	72.4693	1	1	0	1	1	1	2007-08-09	2008-01-20	164	6		-74		2007-11-01	11	0	0	2008-01-14
12521.5	0	0	0	0	1	1	1	35	2	2	1	0	1	25	2	0	0	0	4	0	ja	0	4	3	62.3604	62.3604	0.875606	2.2	62.3604	64.5604	1	1	0	1	1	1	2007-08-09	2008-01-20	164	6		-131		2007-09-05	9	0	0	2008-01-14
12523.3	0	0	0	0	0	0	0	20	1	1	0	0	5	22	1	0	0	0	0	2	KAS-Gl	1	4	4	61.9441	61.9441	-0.0313375	2.2	61.9441	64.1441	1	1	0	1	1	1	2006-08-17	2007-01-21	157	3		-49		2006-11-30	11	0	#NULL!	2007-01-18
12523.3	0	0	0	0	0	0	0	20	1	1	0	0	5	22	1	0	0	0	0	2	KAS-Gl	1	1	5	60.4178	60.4178	0.00645183	2.2	60.4178	62.6178	1	1	0	1	1	1	2006-08-17	2007-01-21	157	3		-14		2007-01-04	1	0	#NULL!	2007-01-18
12523.3	0	0	0	0	0	0	0	20	1	1	0	0	5	22	1	0	0	0	0	2	KAS-Gl	1	3	2	66.3842	66.3842	0.00645183	2.2	66.3842	68.5842	1	1	0	1	1	1	2006-08-17	2007-01-21	157	3		-168		2006-08-03	8	0	#NULL!	2007-01-18
12523.3	0	0	0	0	0	0	0	20	1	1	0	0	5	22	1	0	0	0	0	2	KAS-Gl	1	1	66	71.5181	71.5181	0.346556	2.2	71.5181	73.7181	1	1	0	1	1	1	2006-08-17	2007-01-21	157	3		0	1	2007-01-18	1	0	#NULL!	2007-01-18
12523.3	0	0	0	0	0	0	0	20	1	1	0	0	5	22	1	0	0	0	0	2	KAS-Gl	1	3	2	67.078	67.078	0.497713	2.2	67.078	69.278	1	1	0	1	1	1	2006-08-17	2007-01-21	157	3		-148		2006-08-23	8	0	#NULL!	2007-01-18
12534.5	0	0	0	0	0	0	0	30	2	1	0	0	2	20	1	0	0	0	0	0	ja	0	2	5	73.3219	73.3219	0.233188	2.2	73.3219	75.5219	1	1	1	1	1	1	2006-12-19	2007-05-21	153	-1		-14		2007-05-08	5	0	0	2007-05-22
12534.5	0	0	0	0	0	0	0	30	2	1	0	0	2	20	1	0	0	0	0	0	ja	0	1	3	64.4417	64.4417	-0.106916	2.2	64.4417	66.6417	1	1	0	1	1	1	2006-12-19	2007-05-21	153	-1		-140		2007-01-02	1	0	0	2007-05-22
12534.5	0	0	0	0	0	0	0	30	2	1	0	0	2	20	1	0	0	0	0	0	ja	0	2	66	72.0731	72.0731	-0.106916	2.2	72.0731	74.2731	1	1	0	1	1	1	2006-12-19	2007-05-21	153	-1		0	1	2007-05-23	5	1	0	2007-05-22
12534.5	0	0	0	0	0	0	0	30	2	1	0	0	2	20	1	0	0	0	0	0	ja	0	2	77	71.1019	71.1019	0.0820304	2.2	71.1019	73.3019	1	1	0	1	1	1	2006-12-19	2007-05-21	153	-1		1	1	2007-05-23	5	0	0	2007-05-22
12534.5	0	0	0	0	0	0	0	30	2	1	0	0	2	20	1	0	0	0	0	0	ja	0	1	2	59.169	59.169	0.384345	2.2	59.169	61.369	1	1	0	1	1	1	2006-12-19	2007-05-21	153	-1		-154		2006-12-19	12	0	0	2007-05-22
12534.5	0	0	0	0	0	0	0	30	2	1	0	0	2	20	1	0	0	0	0	0	ja	0	1	4	51.8151	51.8151	0.459924	2.2	51.8151	54.0151	1	1	0	1	1	1	2006-12-19	2007-05-21	153	-1		-84		2007-02-27	2	0	0	2007-05-22
12546	0	0	0	0	1	1	1	40	3	2	1	0	1	21.5	1	0	0	0	4	0	ja	0	2	88	14.9066	14.9066	-0.333652	2.2	14.9066	17.1066	0	0	0	0	0	1	2007-09-12	2008-03-21	191	3		2	1	2008-03-25	3	5	0	2008-03-18
12546	0	0	0	0	1	1	1	40	3	2	1	0	1	21.5	1	0	0	0	4	0	ja	0	2	5	17.6816	17.6816	0.875606	2.2	17.6816	19.8816	0	0	0	0	0	1	2007-09-12	2008-03-21	191	3		-6		2008-03-12	3	0	0	2008-03-18
12546	0	0	0	0	1	1	1	40	3	2	1	0	1	21.5	1	0	0	0	4	0	ja	0	4	2	43.0736	43.0736	-0.106916	2.2	43.0736	45.2736	0	1	0	0	1	1	2007-09-12	2008-03-21	191	3		-139		2007-10-31	10	0	0	2008-03-18
12546	0	0	0	0	1	1	1	40	3	2	1	0	1	21.5	1	0	0	0	4	0	ja	0	2	77	27.2557	27.2557	1.36687	2.2	28.6225	29.4557	0	1	0	0	1	1	2007-09-12	2008-03-21	191	3		1	1	2008-03-19	3	0	0	2008-03-18
12546	0	0	0	0	1	1	1	40	3	2	1	0	1	21.5	1	0	0	0	4	0	ja	0	4	2	48.7625	48.7625	1.9715	2.2	50.734	50.9625	1	1	0	1	1	1	2007-09-12	2008-03-21	191	3		-174		2007-09-29	9	3	0	2008-03-18
12546	0	0	0	0	1	1	1	40	3	2	1	0	1	21.5	1	0	0	0	4	0	ja	0	1	4	48.0687	48.0687	2.57612	2.57612	50.6449	50.6449	1	1	0	1	1	1	2007-09-12	2008-03-21	191	3		-76		2008-01-02	1	0	0	2008-03-18
12546	0	0	0	0	1	1	1	40	3	2	1	0	1	21.5	1	0	0	0	4	0	ja	0	2	66	20.318	20.318	6.31727	6.31727	26.6352	26.6352	0	1	0	0	1	1	2007-09-12	2008-03-21	191	3		0	1	2008-03-18	3	0	0	2008-03-18
12546.5	0	0	0	1	2	3	1	34	2	1	0	0	4	23.5	1	0	0	1	3	0	neo	1	3	2	95.6613	95.6613	-0.371441	2.2	95.6613	97.8613	1	1	1	1	1	0	2006-09-01	2007-01-20	141	5		-164		2006-08-04	8	0	0	2007-01-15	29-11-2006
12546.5	0	0	0	1	2	3	1	34	2	1	0	0	4	23.5	1	0	0	1	3	0	neo	1	4	3	95.3838	95.3838	-0.333652	2.2	95.3838	97.5838	1	1	1	1	1	0	2006-09-01	2007-01-20	141	5		-80		2006-10-27	10	0	0	2007-01-15	29-11-2006
12546.5	0	0	0	1	2	3	1	34	2	1	0	0	4	23.5	1	0	0	1	3	0	neo	1	3	2	98.9914	98.9914	-0.144705	2.2	98.9914	101.191	1	1	1	1	1	0	2006-09-01	2007-01-20	141	5		-137		2006-08-31	8	0	0	2007-01-15	29-11-2006
12546.6	0	1	1	0	0	0	0	33	2	2	1	0	3	21	1	0	0	0	0	0	ja	0	4	2	73.8769	73.8769	4.0877	4.0877	77.9646	77.9646	1	1	1	1	1	0	2006-09-19	2007-02-27	161	-14		-159		2006-10-05	10	0	0	2007-03-13
12546.6	1	1	1	0	0	0	0	33	2	2	1	0	3	21	1	0	0	0	0	0	ja	0	1	5	0.476178	8.1	-0.220284	2.2	#NULL!	10.3	0	0	0	#NULL!	#NULL!	#NULL!	2006-09-19	2007-02-27	161	-14		-28		2007-02-13	2	0	0	2007-03-13
12546.6	0	1	1	0	0	0	0	33	2	2	1	0	3	21	1	0	0	0	0	0	ja	0	4	2	66.8005	66.8005	0.422134	2.2	66.8005	69.0005	1	1	0	1	1	1	2006-09-19	2007-02-27	161	-14		-175		2006-09-19	9	0	0	2007-03-13
12546.6	0	1	1	0	0	0	0	33	2	2	1	0	3	21	1	0	0	0	0	0	ja	0	2	66	36.9684	36.9684	2.00929	2.2	38.9777	39.1684	0	1	0	0	1	1	2006-09-19	2007-02-27	161	-14		0	1	2007-03-13	3	0	0	2007-03-13
12546.6	0	1	1	0	0	0	0	33	2	2	1	0	3	21	1	0	0	0	0	0	ja	0	2	77	32.8058	32.8058	2.72728	2.72728	35.5331	35.5331	0	1	0	0	1	1	2006-09-19	2007-02-27	161	-14		1	1	2007-03-14	3	0	0	2007-03-13
12546.6	0	1	1	0	0	0	0	33	2	2	1	0	3	21	1	0	0	0	0	0	ja	0	1	5	37.8009	37.8009	3.10517	3.10517	40.9061	40.9061	0	1	0	0	1	1	2006-09-19	2007-02-27	161	-14		-14		2007-02-27	2	0	0	2007-03-13
12546.6	0	1	1	0	0	0	0	33	2	2	1	0	3	21	1	0	0	0	0	0	ja	0	4	3	55.1452	55.1452	4.16328	4.16328	59.3084	59.3084	1	1	0	1	1	1	2006-09-19	2007-02-27	161	-14		-105		2006-11-28	11	0	0	2007-03-13
12546.9	0	0	0	0	0	0	0	31	2	1	0	0	3	23.5	1	0	0	0	0	0	ja	0	1	77	49.7338	49.7338	-0.182495	2.2	49.7338	51.9338	1	1	0	0	1	1	2006-09-21	2007-01-29	130	17		2	1	2007-01-15	1	1	0	2007-01-12
12546.9	0	0	0	0	0	0	0	31	2	1	0	0	3	23.5	1	0	0	0	0	0	ja	0	1	88	52.9251	52.9251	-0.0691268	2.2	52.9251	55.1251	1	1	0	1	1	1	2006-09-21	2007-01-29	130	17		3	1	2007-01-15	1	0	0	2007-01-12
12546.9	0	0	0	0	0	0	0	31	2	1	0	0	3	23.5	1	0	0	0	0	0	ja	0	4	3	61.1116	61.1116	0.0442411	2.2	61.1116	63.3116	1	1	0	1	1	1	2006-09-21	2007-01-29	130	17		-71		2006-11-02	11	0	0	2007-01-12
12546.9	0	0	0	0	0	0	0	31	2	1	0	0	3	23.5	1	0	0	0	0	0	ja	0	4	2	64.1642	64.1642	0.233188	2.2	64.1642	66.3642	1	1	0	1	1	1	2006-09-21	2007-01-29	130	17		-127		2006-09-07	9	0	0	2007-01-12
12546.9	0	0	0	0	0	0	0	31	2	1	0	0	3	23.5	1	0	0	0	0	0	ja	0	3	2	69.0206	69.0206	0.497713	2.2	69.0206	71.2206	1	1	0	1	1	1	2006-09-21	2007-01-29	130	17		-155		2006-08-10	8	0	0	2007-01-12
12546.9	0	0	0	0	0	0	0	31	2	1	0	0	3	23.5	1	0	0	0	0	0	ja	0	1	66	55.1452	55.1452	2.12265	2.2	57.2678	57.3452	1	1	0	1	1	1	2006-09-21	2007-01-29	130	17		0	1	2007-01-15	1	3	0	2007-01-12
12559.5	0	0	0	0	1	1	1	31	2	2	1	0	3	24	1	0	0	0	4	0	ja	0	1	66	32.9446	32.9446	-0.333652	2.2	32.9446	35.1446	0	1	0	0	1	1	2007-06-26	2008-01-04	192	1		0	1	2008-01-03	1	0	0	2008-01-03
12559.5	0	0	0	0	1	1	1	31	2	2	1	0	3	24	1	0	0	0	4	0	ja	0	3	2	41.2698	41.2698	-0.333652	2.2	41.2698	43.4698	0	1	0	0	1	1	2007-06-26	2008-01-04	192	1		-146		2007-08-10	8	0	0	2008-01-03
12559.5	0	0	0	0	1	1	1	31	2	2	1	0	3	24	1	0	0	0	4	0	ja	0	1	77	26.4231	26.4231	-0.295863	2.2	26.4231	28.6231	0	1	0	0	1	1	2007-06-26	2008-01-04	192	1		1	1	2008-01-04	1	0	0	2008-01-03
12559.5	0	0	0	0	1	1	1	31	2	2	1	0	3	24	1	0	0	0	4	0	ja	0	1	5	33.2221	33.2221	-0.295863	2.2	33.2221	35.4221	0	1	0	0	1	1	2007-06-26	2008-01-04	192	1		-15		2007-12-19	12	0	0	2008-01-03
12559.5	0	0	0	0	1	1	1	31	2	2	1	0	3	24	1	0	0	0	4	0	ja	0	1	88	27.5332	27.5332	-0.258073	2.2	27.5332	29.7332	0	1	0	0	1	1	2007-06-26	2008-01-04	192	1		2	1	2008-01-07	1	2	0	2008-01-03
12559.5	0	0	0	0	1	1	1	31	2	2	1	0	3	24	1	0	0	0	4	0	ja	0	3	2	40.8535	40.8535	-0.0313375	2.2	40.8535	43.0535	0	1	0	0	1	1	2007-06-26	2008-01-04	192	1		-170		2007-07-17	7	0	0	2008-01-03
12559.5	0	0	0	0	1	1	1	31	2	2	1	0	3	24	1	0	0	0	4	0	ja	0	4	3	41.5473	41.5473	0.837817	2.2	41.5473	43.7473	0	1	0	0	1	1	2007-06-26	2008-01-04	192	1		-86		2007-10-09	10	0	0	2008-01-03
12560	0	0	0	0	0	0	0	28	1	1	0	0	2	21.5	1	0	0	0	1	0	ja	0	2	66	79.4271	79.4271	1.40466	2.2	80.8317	81.6271	1	1	1	1	1	0	2007-10-22	2008-05-01	192	14		0	1	2008-04-17	4	0	0	2008-04-17
12560	0	0	0	0	0	0	0	28	1	1	0	0	2	21.5	1	0	0	0	1	0	ja	0	1	3	55.4227	55.4227	1.17792	2.2	56.6006	57.6227	1	1	0	1	1	1	2007-10-22	2008-05-01	192	14		-71		2008-02-06	2	0	0	2008-04-17
12560	0	0	0	0	0	0	0	28	1	1	0	0	2	21.5	1	0	0	0	1	0	ja	0	1	2	42.6573	42.6573	2.34939	2.34939	45.0067	45.0067	0	1	0	0	1	1	2007-10-22	2008-05-01	192	14		-127		2007-12-12	12	0	0	2008-04-17
12560	0	0	0	0	0	0	0	28	1	1	0	0	2	21.5	1	0	0	0	1	0	ja	0	4	2	40.2985	40.2985	2.46276	2.46276	42.7613	42.7613	0	1	0	0	1	1	2007-10-22	2008-05-01	192	14		-155		2007-11-14	11	0	0	2008-04-17
12560	0	0	0	0	0	0	0	28	1	1	0	0	2	21.5	1	0	0	0	1	0	ja	0	2	5	69.0206	69.0206	2.87844	2.87844	71.899	71.899	1	1	0	1	1	1	2007-10-22	2008-05-01	192	14		-8		2008-04-09	4	0	0	2008-04-17
12572	1	0	0	0	0	0	0	31	2	1	0	0	2	22	1	0	0	0	0	0	ja	0	1	3	1.3087	8.1	-0.182495	2.2	#NULL!	10.3	0	0	0	#NULL!	#NULL!	#NULL!	2006-12-28	2007-06-30	184	6		-131		2007-02-13	2	0	0	2007-06-24
12572	0	0	0	0	0	0	0	31	2	1	0	0	2	22	1	0	0	0	0	0	ja	0	3	5	39.0497	39.0497	-0.333652	2.2	39.0497	41.2497	0	1	0	0	1	1	2006-12-28	2007-06-30	184	6		-20		2007-06-04	6	0	0	2007-06-24
12572	0	0	0	0	0	0	0	31	2	1	0	0	2	22	1	0	0	0	0	0	ja	0	3	66	56.949	56.949	0.00645183	2.2	56.949	59.149	1	1	0	1	1	1	2006-12-28	2007-06-30	184	6		0	1	2007-06-25	6	1	0	2007-06-24
12572	0	0	0	0	0	0	0	31	2	1	0	0	2	22	1	0	0	0	0	0	ja	0	3	77	47.93	47.93	0.195398	2.2	47.93	50.13	1	1	0	0	1	1	2006-12-28	2007-06-30	184	6		1	1	2007-06-25	6	0	0	2007-06-24
12572	0	0	0	0	0	0	0	31	2	1	0	0	2	22	1	0	0	0	0	0	ja	0	2	4	27.1169	27.1169	0.346556	2.2	27.1169	29.3169	0	1	0	0	1	1	2006-12-28	2007-06-30	184	6		-69		2007-04-16	4	0	0	2007-06-24
12572	0	0	0	0	0	0	0	31	2	1	0	0	2	22	1	0	0	0	0	0	ja	0	3	88	61.1116	61.1116	0.346556	2.2	61.1116	63.3116	1	1	0	1	1	1	2006-12-28	2007-06-30	184	6		2	1	2007-06-26	6	0	0	2007-06-24
12572	0	0	0	0	0	0	0	31	2	1	0	0	2	22	1	0	0	0	0	0	ja	0	1	2	47.93	47.93	1.32908	2.2	49.2591	50.13	1	1	0	0	1	1	2006-12-28	2007-06-30	184	6		-153		2007-01-22	1	0	0	2007-06-24
12572.3	0	0	0	0	0	0	0	29	1	3	2	0	4	24	1	0	0	0	0	0	ja	0	2	66	22.6768	22.6768	1.78255	2.2	24.4593	24.8768	0	0	0	0	0	1	2007-08-30	2008-03-09	192	-15		0	1	2008-03-25	3	1	0	2008-03-24
12572.3	0	0	0	0	0	0	0	29	1	3	2	0	4	24	1	0	0	0	0	0	ja	0	2	77	20.5955	20.5955	2.72728	2.72728	23.3228	23.3228	0	0	0	0	0	1	2007-08-30	2008-03-09	192	-15		1	1	2008-03-25	3	0	0	2008-03-24
12572.3	0	0	0	0	0	0	0	29	1	3	2	0	4	24	1	0	0	0	0	0	ja	0	4	2	40.8535	40.8535	-0.295863	2.2	40.8535	43.0535	0	1	0	0	1	1	2007-08-30	2008-03-09	192	-15		-180		2007-09-26	9	0	0	2008-03-24
12572.3	0	0	0	0	0	0	0	29	1	3	2	0	4	24	1	0	0	0	0	0	ja	0	1	4	32.6671	32.6671	-0.220284	2.2	32.6671	34.8671	0	1	0	0	1	1	2007-08-30	2008-03-09	192	-15		-82		2008-01-02	1	0	0	2008-03-24
12572.3	0	0	0	0	0	0	0	29	1	3	2	0	4	24	1	0	0	0	0	0	ja	0	4	2	42.1023	42.1023	0.573291	2.2	42.1023	44.3023	0	1	0	0	1	1	2007-08-30	2008-03-09	192	-15		-159		2007-10-17	10	0	0	2008-03-24
12572.3	0	0	0	0	0	0	0	29	1	3	2	0	4	24	1	0	0	0	0	0	ja	0	1	5	25.8681	25.8681	1.93371	2.2	27.8018	28.0681	0	1	0	0	1	1	2007-08-30	2008-03-09	192	-15		-40		2008-02-13	2	0	0	2008-03-24
12584.2	0	0	0	0	0	0	0	33	2	3	2	0	5	20	1	0	0	0	0	0	ja	0	2	77	21.2892	21.2892	1.74476	2.2	23.034	23.4892	0	0	0	0	0	1	2006-11-22	2007-04-12	141	-14		1	1	2007-04-27	4	0	0	2007-04-26
12584.2	0	0	0	0	0	0	0	33	2	3	2	0	5	20	1	0	0	0	0	0	ja	0	2	88	21.428	21.428	2.04707	2.2	23.4751	23.628	0	0	0	0	0	1	2006-11-22	2007-04-12	141	-14		2	1	2007-04-28	4	0	0	2007-04-26
12584.2	0	0	0	0	0	0	0	33	2	3	2	0	5	20	1	0	0	0	0	0	ja	0	4	2	45.4324	45.4324	0.0442411	2.2	45.4324	47.6324	0	1	0	0	1	1	2006-11-22	2007-04-12	141	-14		-182		2006-10-26	10	0	0	2007-04-26
12584.2	0	0	0	0	0	0	0	33	2	3	2	0	5	20	1	0	0	0	0	0	ja	0	4	2	35.9971	35.9971	0.800027	2.2	35.9971	38.1971	0	1	0	0	1	1	2006-11-22	2007-04-12	141	-14		-164		2006-11-13	11	0	0	2007-04-26
12584.2	0	0	0	0	0	0	0	33	2	3	2	0	5	20	1	0	0	0	0	0	ja	0	1	3	28.3657	28.3657	0.951184	2.2	28.3657	30.5657	0	1	0	0	1	1	2006-11-22	2007-04-12	141	-14		-105		2007-01-11	1	0	0	2007-04-26
12584.2	0	0	0	0	0	0	0	33	2	3	2	0	5	20	1	0	0	0	0	0	ja	0	2	5	23.9256	23.9256	1.17792	2.2	25.1035	26.1256	0	1	0	0	1	1	2006-11-22	2007-04-12	141	-14		-28		2007-03-29	3	0	0	2007-04-26
12584.2	0	0	0	0	0	0	0	33	2	3	2	0	5	20	1	0	0	0	0	0	ja	0	2	66	28.2269	28.2269	4.16328	4.16328	32.3902	32.3902	0	1	0	0	1	1	2006-11-22	2007-04-12	141	-14		0	1	2007-04-26	4	0	0	2007-04-26
12596.8	0	0	0	0	0	0	0	33	2	2	1	0	5	19	1	0	0	0	0	0	ja	0	2	3	12.6865	12.6865	0.686659	2.2	12.6865	14.8865	0	0	0	0	0	1	2007-06-22	2007-09-19	89	8		-131		2007-05-03	5	0	0	2007-09-11
12596.8	0	0	0	0	0	0	0	33	2	2	1	0	5	19	1	0	0	0	0	0	ja	0	2	2	13.9353	13.9353	1.06455	2.2	14.9998	16.1353	0	0	0	0	0	1	2007-06-22	2007-09-19	89	8		-181		2007-03-14	3	0	0	2007-09-11
12596.8	0	0	0	0	0	0	0	33	2	2	1	0	5	19	1	0	0	0	0	0	ja	0	4	66	30.447	30.447	0.384345	2.2	30.447	32.647	0	1	0	0	1	1	2007-06-22	2007-09-19	89	8		0	1	2007-09-11	9	0	0	2007-09-11
12596.8	0	0	0	0	0	0	0	33	2	2	1	0	5	19	1	0	0	0	0	0	ja	0	3	3	22.8155	22.8155	2.87844	2.87844	25.694	25.694	0	1	0	0	1	1	2007-06-22	2007-09-19	89	8		-81		2007-06-22	6	0	0	2007-09-11
12596.8	0	0	0	0	0	0	0	33	2	2	1	0	5	19	1	0	0	0	0	0	ja	0	3	5	38.7722	38.7722	3.55865	3.55865	42.3309	42.3309	0	1	0	0	1	1	2007-06-22	2007-09-19	89	8		-20		2007-08-22	8	0	0	2007-09-11
12597.7	0	0	0	0	0	0	0	25	1	1	0	0	5	26	2	0	0	0	0	0	ja	0	1	3	58.3365	58.3365	0.762238	2.2	58.3365	60.5365	1	1	0	1	1	1	2006-12-13	2007-05-29	167	-8		-98		2007-02-28	2	0	0	2007-06-06
12597.7	0	0	0	0	0	0	0	25	1	1	0	0	5	26	2	0	0	0	0	0	ja	0	1	2	59.8628	59.8628	0.875606	2.2	59.8628	62.0628	1	1	0	1	1	1	2006-12-13	2007-05-29	167	-8		-155		2007-01-02	1	0	0	2007-06-06
12597.7	0	0	0	0	0	0	0	25	1	1	0	0	5	26	2	0	0	0	0	0	ja	0	3	88	43.2123	43.2123	1.32908	2.2	44.5414	45.4123	0	1	0	0	1	1	2006-12-13	2007-05-29	167	-8		2	1	2007-06-08	6	0	0	2007-06-06
12597.7	0	0	0	0	0	0	0	25	1	1	0	0	5	26	2	0	0	0	0	0	ja	0	1	2	57.504	57.504	1.40466	2.2	58.9086	59.704	1	1	0	1	1	1	2006-12-13	2007-05-29	167	-8		-182		2006-12-06	12	0	0	2007-06-06
12597.7	0	0	0	0	0	0	0	25	1	1	0	0	5	26	2	0	0	0	0	0	ja	0	3	77	38.356	38.356	1.48023	2.2	39.8362	40.556	0	1	0	0	1	1	2006-12-13	2007-05-29	167	-8		1	1	2007-06-07	6	0	0	2007-06-06
12597.7	0	0	0	0	0	0	0	25	1	1	0	0	5	26	2	0	0	0	0	0	ja	0	3	66	44.7386	44.7386	3.14296	3.14296	47.8816	47.8816	0	1	0	0	1	1	2006-12-13	2007-05-29	167	-8		0	1	2007-06-06	6	0	0	2007-06-06
12597.7	0	0	0	0	0	0	0	25	1	1	0	0	5	26	2	0	0	0	0	0	ja	0	2	4	58.7528	58.7528	3.3697	3.3697	62.1225	62.1225	1	1	0	1	1	1	2006-12-13	2007-05-29	167	-8		-70		2007-03-28	3	0	0	2007-06-06
12597.7	0	0	0	0	0	0	0	25	1	1	0	0	5	26	2	0	0	0	0	0	ja	0	2	5	50.8438	50.8438	5.10801	5.10801	55.9518	55.9518	1	1	0	1	1	1	2006-12-13	2007-05-29	167	-8		-14		2007-05-23	5	0	0	2007-06-06
12608.9	0	0	0	0	1	1	1	35	2	2	1	0	3	23.5	1	0	0	0	4	0	ja	0	4	4	72.9057	72.9057	0.875606	2.2	72.9057	75.1057	1	1	1	1	1	1	2006-12-28	2007-01-14	17	-12		-93		2006-10-25	10	0	0	2007-01-26
12608.9	0	0	0	0	1	1	1	35	2	2	1	0	3	23.5	1	0	0	0	4	0	ja	0	3	2	88.1686	88.1686	3.29412	3.29412	91.4627	91.4627	1	1	1	1	1	0	2006-12-28	2007-01-14	17	-12		-177		2006-08-02	8	0	0	2007-01-26
12608.9	0	0	0	0	1	1	1	35	2	2	1	0	3	23.5	1	0	0	0	4	0	ja	0	3	2	70.2693	70.2693	0.308766	2.2	70.2693	72.4693	1	1	0	1	1	1	2006-12-28	2007-01-14	17	-12		-155		2006-08-24	8	0	0	2007-01-26
12608.9	0	0	0	0	1	1	1	35	2	2	1	0	3	23.5	1	0	0	0	4	0	ja	0	1	77	29.6145	29.6145	1.32908	2.2	30.9436	31.8145	0	1	0	0	1	1	2006-12-28	2007-01-14	17	-12		1	1	2007-01-27	1	0	0	2007-01-26
12608.9	0	0	0	0	1	1	1	35	2	2	1	0	3	23.5	1	0	0	0	4	0	ja	0	1	5	49.595	49.595	1.44245	2.2	51.0375	51.795	1	1	0	1	1	1	2006-12-28	2007-01-14	17	-12		-37		2006-12-20	12	0	0	2007-01-26
12608.9	0	0	0	0	1	1	1	35	2	2	1	0	3	23.5	1	0	0	0	4	0	ja	0	1	66	36.1359	36.1359	2.95402	2.95402	39.0899	39.0899	0	1	0	0	1	1	2006-12-28	2007-01-14	17	-12		0	1	2007-01-26	1	0	0	2007-01-26
12621.6	0	0	0	0	0	0	0	34	2	2	1	0	3	17.5	0	0	0	0	0	0	ja	0	4	2	74.1544	74.1544	2.19823	2.2	76.3527	76.3544	1	1	1	1	1	0	2007-09-19	2008-04-05	199	-1		-186		2007-10-03	10	0	0	2008-04-06
12621.6	0	0	0	0	0	0	0	34	2	2	1	0	3	17.5	0	0	0	0	0	0	ja	0	4	3	78.8721	78.8721	2.46276	2.46276	81.3348	81.3348	1	1	1	1	1	0	2007-09-19	2008-04-05	199	-1		-135		2007-11-23	11	0	0	2008-04-06
12621.6	0	0	0	0	0	0	0	34	2	2	1	0	3	17.5	0	0	0	0	0	0	ja	0	2	66	58.614	58.614	0.800027	2.2	58.614	60.814	1	1	0	1	1	1	2007-09-19	2008-04-05	199	-1		0	1	2008-04-06	4	0	0	2008-04-06
12621.6	0	0	0	0	0	0	0	34	2	2	1	0	3	17.5	0	0	0	0	0	0	ja	0	2	77	56.949	56.949	1.93371	2.2	58.8827	59.149	1	1	0	1	1	1	2007-09-19	2008-04-05	199	-1		1	1	2008-04-07	4	0	0	2008-04-06
12621.6	0	0	0	0	0	0	0	34	2	2	1	0	3	17.5	0	0	0	0	0	0	ja	0	1	3	69.5756	69.5756	3.78538	3.78538	73.3609	73.3609	1	1	0	1	1	1	2007-09-19	2008-04-05	199	-1		-88		2008-01-09	1	0	0	2008-04-06
12621.6	0	0	0	0	0	0	0	34	2	2	1	0	3	17.5	0	0	0	0	0	0	ja	0	2	5	62.4991	62.4991	6.01495	6.01495	68.5141	68.5141	1	1	0	1	1	1	2007-09-19	2008-04-05	199	-1		-18		2008-03-19	3	0	0	2008-04-06
12635.5	1	0	0	0	0	0	0	22	1	2	1	0	5	22	1	0	0	0	1	0	ja	0	1	3	3.80627	8.1	0.384345	2.2	#NULL!	10.3	0	0	0	#NULL!	#NULL!	#NULL!	2006-10-10	2007-03-29	170	-2		-92		2006-12-29	12	0	0	2007-03-31
12635.5	0	0	0	0	0	0	0	22	1	2	1	0	5	22	1	0	0	0	1	0	ja	0	2	77	51.8151	51.8151	-0.295863	2.2	51.8151	54.0151	1	1	0	1	1	1	2006-10-10	2007-03-29	170	-2		1	1	2007-04-01	4	0	0	2007-03-31
12635.5	0	0	0	0	0	0	0	22	1	2	1	0	5	22	1	0	0	0	1	0	ja	0	4	2	58.7528	58.7528	0.00645183	2.2	58.7528	60.9528	1	1	0	1	1	1	2006-10-10	2007-03-29	170	-2		-152		2006-10-30	10	0	0	2007-03-31
12635.5	0	0	0	0	0	0	0	22	1	2	1	0	5	22	1	0	0	0	1	0	ja	0	2	5	66.9392	66.9392	0.195398	2.2	66.9392	69.1392	1	1	0	1	1	1	2006-10-10	2007-03-29	170	-2		-22		2007-03-09	3	0	0	2007-03-31
12635.5	0	0	0	0	0	0	0	22	1	2	1	0	5	22	1	0	0	0	1	0	ja	0	2	66	69.7143	69.7143	0.195398	2.2	69.7143	71.9143	1	1	0	1	1	1	2006-10-10	2007-03-29	170	-2		0	1	2007-03-31	3	0	0	2007-03-31
12635.5	0	0	0	0	0	0	0	22	1	2	1	0	5	22	1	0	0	0	1	0	ja	0	4	2	67.4943	67.4943	1.06455	2.2	68.5588	69.6943	1	1	0	1	1	1	2006-10-10	2007-03-29	170	-2		-176		2006-10-06	10	0	0	2007-03-31
12646.3	0	0	0	0	1	1	1	37	2	3	2	0	1	21.5	1	0	0	0	4	0	ja	0	1	77	9.77268	9.77268	-0.333652	2.2	9.77268	11.9727	0	0	0	0	0	1	2007-09-10	2008-03-02	174	13		1	1	2008-02-19	2	0	0	2008-02-18
12646.3	0	0	0	0	1	1	1	37	2	3	2	0	1	21.5	1	0	0	0	4	0	ja	0	1	4	16.1554	16.1554	0.611081	2.2	16.1554	18.3554	0	0	0	0	0	1	2007-09-10	2008-03-02	174	13		-70		2007-12-10	12	0	0	2008-02-18
12646.3	0	0	0	0	1	1	1	37	2	3	2	0	1	21.5	1	0	0	0	4	0	ja	0	1	5	15.7391	15.7391	4.50338	4.50338	20.2425	20.2425	0	0	0	0	0	1	2007-09-10	2008-03-02	174	13		-5		2008-02-13	2	0	0	2008-02-18
12646.3	0	0	0	0	1	1	1	37	2	3	2	0	1	21.5	1	0	0	0	4	0	ja	0	1	88	8.80141	8.80141	4.54117	4.54117	13.3426	13.3426	0	0	0	0	0	1	2007-09-10	2008-03-02	174	13		2	1	2008-02-20	2	0	0	2008-02-18
12646.3	0	0	0	0	1	1	1	37	2	3	2	0	1	21.5	1	0	0	0	4	0	ja	0	4	2	43.0736	43.0736	-0.0313375	2.2	43.0736	45.2736	0	1	0	0	1	1	2007-09-10	2008-03-02	174	13		-161		2007-09-10	9	0	0	2008-02-18
12646.3	0	0	0	0	1	1	1	37	2	3	2	0	1	21.5	1	0	0	0	4	0	ja	0	4	3	33.9158	33.9158	0.270977	2.2	33.9158	36.1158	0	1	0	0	1	1	2007-09-10	2008-03-02	174	13		-119		2007-10-22	10	0	0	2008-02-18
12646.8	0	0	0	0	0	0	0	33	2	3	2	0	4	26	2	0	0	0	0	0	ja	0	4	2	66.1067	66.1067	-0.258073	2.2	66.1067	68.3067	1	1	0	1	1	1	2007-09-25	2008-04-02	190	12		-157		2007-10-16	10	0	0	2008-03-21
12646.8	0	0	0	0	0	0	0	33	2	3	2	0	4	26	2	0	0	0	0	0	ja	0	4	3	59.169	59.169	0.913395	2.2	59.169	61.369	1	1	0	1	1	1	2007-09-25	2008-04-02	190	12		-128		2007-11-14	11	0	0	2008-03-21
12646.8	0	0	0	0	0	0	0	33	2	3	2	0	4	26	2	0	0	0	0	0	ja	0	1	4	48.2075	48.2075	0.951184	2.2	48.2075	50.4075	1	1	0	0	1	1	2007-09-25	2008-04-02	190	12		-59		2008-01-22	1	0	0	2008-03-21
12646.8	0	0	0	0	0	0	0	33	2	3	2	0	4	26	2	0	0	0	0	0	ja	0	2	77	40.2985	40.2985	1.02676	2.2	41.3253	42.4985	0	1	0	0	1	1	2007-09-25	2008-04-02	190	12		1	1	2008-03-25	3	3	0	2008-03-21
12646.8	0	0	0	0	0	0	0	33	2	3	2	0	4	26	2	0	0	0	0	0	ja	0	2	66	40.1598	40.1598	5.18359	5.18359	45.3433	45.3433	0	1	0	0	1	1	2007-09-25	2008-04-02	190	12		0	1	2008-03-25	3	4	0	2008-03-21
12647.2	0	1	1	0	0	0	0	29	1	1	0	0	4	23	1	0	0	0	0	0	ja	0	3	3	82.3409	82.3409	-0.0313375	2.2	82.3409	84.5409	1	1	1	1	1	0	2006-07-13	2006-12-29	169	-1		-135		2006-08-17	8	0	0	2006-12-30
12647.2	1	1	1	0	0	0	0	29	1	1	0	0	4	23	1	0	0	0	0	0	ja	0	1	66	4.22253	8.1	0.0820304	2.2	#NULL!	10.3	0	0	0	#NULL!	#NULL!	#NULL!	2006-07-13	2006-12-29	169	-1		0	1	2007-01-02	1	3	0	2006-12-30
12647.2	0	1	1	0	0	0	0	29	1	1	0	0	4	23	1	0	0	0	0	0	ja	0	1	88	33.7771	33.7771	0.459924	2.2	33.7771	35.9771	0	1	0	0	1	1	2006-07-13	2006-12-29	169	-1		2	1	2007-01-02	1	1	0	2006-12-30
12647.2	0	1	1	0	0	0	0	29	1	1	0	0	4	23	1	0	0	0	0	0	ja	0	4	4	48.485	48.485	0.535502	2.2	48.485	50.685	1	1	0	0	1	1	2006-07-13	2006-12-29	169	-1		-72		2006-10-19	10	0	0	2006-12-30
12647.2	0	1	1	0	0	0	0	29	1	1	0	0	4	23	1	0	0	0	0	0	ja	0	3	2	53.3414	53.3414	1.14013	2.2	54.4815	55.5414	1	1	0	1	1	1	2006-07-13	2006-12-29	169	-1		-170		2006-07-13	7	0	0	2006-12-30
12647.2	0	1	1	0	0	0	0	29	1	1	0	0	4	23	1	0	0	0	0	0	ja	0	1	5	40.8535	40.8535	1.21571	2.2	42.0692	43.0535	0	1	0	0	1	1	2006-07-13	2006-12-29	169	-1		-16		2006-12-14	12	0	0	2006-12-30
12647.2	0	1	1	0	0	0	0	29	1	1	0	0	4	23	1	0	0	0	0	0	ja	0	1	77	31.557	31.557	1.89592	2.2	33.4529	33.757	0	1	0	0	1	1	2006-07-13	2006-12-29	169	-1		1	1	2007-01-02	1	2	0	2006-12-30
12659.2	0	0	0	0	1	1	1	32	2	2	1	0	1	21	1	0	0	0	4	0	ja	0	4	2	140.479	140.479	-0.333652	2.2	140.479	142.679	1	1	1	1	1	0	2006-12-28	2007-03-17	79	9		-149		2006-10-10	10	0	0	2007-03-08
12659.2	0	0	0	0	1	1	1	32	2	2	1	0	1	21	1	0	0	0	4	0	ja	0	4	2	114.671	114.671	0.195398	2.2	114.671	116.871	1	1	1	1	1	0	2006-12-28	2007-03-17	79	9		-135		2006-10-24	10	0	0	2007-03-08
12659.2	0	0	0	0	1	1	1	32	2	2	1	0	1	21	1	0	0	0	4	0	ja	0	1	3	100.795	100.795	0.686659	2.2	100.795	102.995	1	1	1	1	1	0	2006-12-28	2007-03-17	79	9		-79		2006-12-19	12	0	0	2007-03-08
12659.2	0	0	0	0	1	1	1	32	2	2	1	0	1	21	1	0	0	0	4	0	ja	0	2	88	68.188	68.188	-0.220284	2.2	68.188	70.388	1	1	0	1	1	1	2006-12-28	2007-03-17	79	9		2	1	2007-03-12	3	2	0	2007-03-08
12659.2	0	0	0	0	1	1	1	32	2	2	1	0	1	21	1	0	0	0	4	0	ja	0	2	77	54.8677	54.8677	-0.182495	2.2	54.8677	57.0677	1	1	0	1	1	1	2006-12-28	2007-03-17	79	9		1	1	2007-03-09	3	0	0	2007-03-08
13771.8	0	0	0	0	0	0	0	34	2	2	1	0	2	21	1	0	0	0	1	0	ja	0	2	66	98.8526	98.8526	0.64887	2.2	98.8526	101.053	1	1	1	1	1	0	2007-09-18	2008-03-27	191	-6		0	1	2008-04-02	4	0	0	2008-04-02
13771.8	0	0	0	0	0	0	0	34	2	2	1	0	2	21	1	0	0	0	1	0	ja	0	1	3	78.8721	78.8721	1.02676	2.2	79.8988	81.0721	1	1	1	1	1	0	2007-09-18	2008-03-27	191	-6		-96		2007-12-28	12	0	0	2008-04-02
13771.8	0	0	0	0	0	0	0	34	2	2	1	0	2	21	1	0	0	0	1	0	ja	0	2	5	81.2309	81.2309	2.38718	2.38718	83.6181	83.6181	1	1	1	1	1	0	2007-09-18	2008-03-27	191	-6		-19		2008-03-14	3	0	0	2008-04-02
13771.8	0	0	0	0	0	0	0	34	2	2	1	0	2	21	1	0	0	0	1	0	ja	0	4	2	103.848	103.848	2.84065	2.84065	106.688	106.688	1	1	1	1	1	0	2007-09-18	2008-03-27	191	-6		-148		2007-11-06	11	0	0	2008-04-02
13771.8	0	0	0	0	0	0	0	34	2	2	1	0	2	21	1	0	0	0	1	0	ja	0	4	2	86.3648	86.3648	3.55865	3.55865	89.9234	89.9234	1	1	1	1	1	0	2007-09-18	2008-03-27	191	-6		-159		2007-10-26	10	0	0	2008-04-02
13771.8	0	0	0	0	0	0	0	34	2	2	1	0	2	21	1	0	0	0	1	0	ja	0	2	77	75.6807	75.6807	5.10801	5.10801	80.7887	80.7887	1	1	1	1	1	0	2007-09-18	2008-03-27	191	-6		1	1	2008-04-03	4	0	0	2008-04-02
13784.4	0	0	0	0	0	0	0	32	2	1	0	0	3	23.5	1	0	0	0	0	0	ja	0	4	5	86.781	86.781	-0.333652	2.2	86.781	88.981	1	1	1	1	1	0	2007-04-03	2007-10-14	194	8		-2		2007-10-04	10	0	0	2007-10-06
13784.4	0	0	0	0	0	0	0	32	2	1	0	0	3	23.5	1	0	0	0	0	0	ja	0	2	3	74.8482	74.8482	1.10234	2.2	75.9506	77.0482	1	1	1	1	1	0	2007-04-03	2007-10-14	194	8		-130		2007-05-29	5	0	0	2007-10-06
13784.4	0	0	0	0	0	0	0	32	2	1	0	0	3	23.5	1	0	0	0	0	0	ja	0	4	66	93.8575	93.8575	2.6517	2.6517	96.5092	96.5092	1	1	1	1	1	0	2007-04-03	2007-10-14	194	8		0	1	2007-10-08	10	2	0	2007-10-06
13784.4	0	0	0	0	0	0	0	32	2	1	0	0	3	23.5	1	0	0	0	0	0	ja	0	3	3	77.207	77.207	2.91623	2.91623	80.1233	80.1233	1	1	1	1	1	0	2007-04-03	2007-10-14	194	8		-87		2007-07-11	7	0	0	2007-10-06
13784.4	0	0	0	0	0	0	0	32	2	1	0	0	3	23.5	1	0	0	0	0	0	ja	0	4	77	70.1306	70.1306	-0.258073	2.2	70.1306	72.3306	1	1	0	1	1	1	2007-04-03	2007-10-14	194	8		1	1	2007-10-08	10	1	0	2007-10-06
13784.4	0	0	0	0	0	0	0	32	2	1	0	0	3	23.5	1	0	0	0	0	0	ja	0	4	88	70.2693	70.2693	-0.106916	2.2	70.2693	72.4693	1	1	0	1	1	1	2007-04-03	2007-10-14	194	8		2	1	2007-10-08	10	0	0	2007-10-06
13784.4	0	0	0	0	0	0	0	32	2	1	0	0	3	23.5	1	0	0	0	0	0	ja	0	2	2	57.504	57.504	0.988974	2.2	57.504	59.704	1	1	0	1	1	1	2007-04-03	2007-10-14	194	8		-163		2007-04-26	4	0	0	2007-10-06
13796.3	0	0	0	0	0	0	0	38	2	3	2	0	5	21.5	1	0	0	0	0	0	ja	0	4	2	33.0833	33.0833	0.195398	2.2	33.0833	35.2833	0	1	0	0	1	1	2007-09-17	2008-03-23	188	-15		-182		2007-10-08	10	0	0	2008-04-07
13796.3	0	0	0	0	0	0	0	38	2	3	2	0	5	21.5	1	0	0	0	0	0	ja	0	2	88	26.9782	26.9782	0.346556	2.2	26.9782	29.1782	0	1	0	0	1	1	2007-09-17	2008-03-23	188	-15		2	1	2008-04-09	4	0	0	2008-04-07
13796.3	0	0	0	0	0	0	0	38	2	3	2	0	5	21.5	1	0	0	0	0	0	ja	0	4	3	27.5332	27.5332	1.48023	2.2	29.0134	29.7332	0	1	0	0	1	1	2007-09-17	2008-03-23	188	-15		-154		2007-11-05	11	0	0	2008-04-07
13796.3	0	0	0	0	0	0	0	38	2	3	2	0	5	21.5	1	0	0	0	0	0	ja	0	2	66	33.6383	33.6383	3.21854	3.21854	36.8569	36.8569	0	1	0	0	1	1	2007-09-17	2008-03-23	188	-15		0	1	2008-04-07	4	0	0	2008-04-07
13796.3	0	0	0	0	0	0	0	38	2	3	2	0	5	21.5	1	0	0	0	0	0	ja	0	2	5	22.8155	22.8155	4.46559	4.46559	27.2811	27.2811	0	1	0	0	1	1	2007-09-17	2008-03-23	188	-15		-21		2008-03-17	3	0	0	2008-04-07
13796.4	0	1	1	0	1	1	1	35	2	2	1	0	2	20.5	1	0	0	0	4	0	ja	0	1	2	28.2269	28.2269	-0.182495	2.2	28.2269	30.4269	0	1	0	0	1	1	2006-12-06	2007-05-26	171	12		-130		2007-01-04	1	0	0	2007-05-14
13796.4	0	1	1	0	1	1	1	35	2	2	1	0	2	20.5	1	0	0	0	4	0	ja	0	1	2	39.466	39.466	-0.0691268	2.2	39.466	41.666	0	1	0	0	1	1	2006-12-06	2007-05-26	171	12		-159		2006-12-06	12	0	0	2007-05-14
13797.4	0	0	0	1	0	1	1	28	1	1	0	2	1	21.5	1	0	0	0	1	0	ja	0	1	88	74.2932	74.2932	0.346556	2.2	74.2932	76.4932	1	1	1	1	1	1	2007-07-11	2008-01-20	193	32	ok	2	1	2007-12-27	12	6	0	2007-12-19
13797.4	0	0	0	1	0	1	1	28	1	1	0	2	1	21.5	1	0	0	0	1	0	ja	0	3	2	77.0683	77.0683	5.03243	5.03243	82.1007	82.1007	1	1	1	1	1	0	2007-07-11	2008-01-20	193	32	ok	-112		2007-08-29	8	0	0	2007-12-19
13797.4	0	0	0	1	0	1	1	28	1	1	0	2	1	21.5	1	0	0	0	1	0	ja	0	4	3	69.8531	69.8531	-0.0691268	2.2	69.8531	72.0531	1	1	0	1	1	1	2007-07-11	2008-01-20	193	32	ok	-56		2007-10-24	10	0	0	2007-12-19
13797.4	0	0	0	1	0	1	1	28	1	1	0	2	1	21.5	1	0	0	0	1	0	ja	0	1	77	57.7815	57.7815	0.00645183	2.2	57.7815	59.9815	1	1	0	1	1	1	2007-07-11	2008-01-20	193	32	ok	1	1	2007-12-20	12	0	0	2007-12-19
13797.4	0	0	0	1	0	1	1	28	1	1	0	2	1	21.5	1	0	0	0	1	0	ja	0	1	66	56.8102	56.8102	2.57612	2.57612	59.3863	59.3863	1	1	0	1	1	1	2007-07-11	2008-01-20	193	32	ok	0	1	2007-12-19	12	0	0	2007-12-19
13797.4	0	0	0	1	0	1	1	28	1	1	0	2	1	21.5	1	0	0	0	1	0	ja	0	3	2	64.1642	64.1642	3.14296	3.14296	67.3071	67.3071	1	1	0	1	1	1	2007-07-11	2008-01-20	193	32	ok	-140		2007-08-01	8	0	0	2007-12-19
13809	0	0	0	0	0	0	0	35	2	2	1	0	3	22	1	0	0	0	0	0	ja	0	3	77	79.7046	79.7046	1.78255	2.2	81.4871	81.9046	1	1	1	1	1	0	2007-01-22	2007-07-28	187	-2		1	1	2007-08-01	8	1	0	2007-07-30
13809	1	0	0	0	0	0	0	35	2	2	1	0	3	22	1	0	0	0	0	0	ja	0	1	2	3.1125	8.1	-0.106916	2.2	#NULL!	10.3	0	0	0	#NULL!	#NULL!	#NULL!	2007-01-22	2007-07-28	187	-2		-168		2007-02-12	2	0	0	2007-07-30
13809	0	0	0	0	0	0	0	35	2	2	1	0	3	22	1	0	0	0	0	0	ja	0	3	5	67.2168	67.2168	-0.333652	2.2	67.2168	69.4168	1	1	0	1	1	1	2007-01-22	2007-07-28	187	-2		-7		2007-07-23	7	0	0	2007-07-30
13809.2	0	0	0	0	0	0	0	33	2	2	1	3	1	22	1	0	0	0	0	0	ja	0	4	3	89.6949	89.6949	1.93371	2.2	91.6286	91.8949	1	1	1	1	1	0	2006-08-02	2006-12-15	135	-14		-100		2006-09-20	9	0	0	2006-12-29
13809.2	1	0	0	0	0	0	0	33	2	2	1	3	1	22	1	0	0	0	0	0	ja	0	1	66	3.52876	8.1	-0.0313375	2.2	#NULL!	10.3	0	0	0	#NULL!	#NULL!	#NULL!	2006-08-02	2006-12-15	135	-14		0	1	2006-12-29	12	0	0	2006-12-29
13809.2	1	0	0	0	0	0	0	33	2	2	1	3	1	22	1	0	0	0	0	0	ja	0	1	77	1.16995	8.1	0.233188	2.2	#NULL!	10.3	0	0	0	#NULL!	#NULL!	#NULL!	2006-08-02	2006-12-15	135	-14		1	1	2007-01-02	1	3	0	2006-12-29
13809.2	0	0	0	0	0	0	0	33	2	2	1	3	1	22	1	0	0	0	0	0	ja	0	3	1	52.2313	52.2313	1.63139	2.2	53.8627	54.4313	1	1	0	1	1	1	2006-08-02	2006-12-15	135	-14		-206		2006-06-06	6	0	0	2006-12-29
13809.2	0	0	0	0	0	0	0	33	2	2	1	3	1	22	1	0	0	0	0	0	ja	0	4	5	51.9538	51.9538	4.50338	4.50338	56.4572	56.4572	1	1	0	1	1	1	2006-08-02	2006-12-15	135	-14		-37		2006-11-22	11	0	0	2006-12-29
13809.3	0	0	0	0	0	0	0	33	2	1	0	0	1	27	2	0	0	0	2	0	ja	0	3	77	98.2976	98.2976	3.0296	3.0296	101.327	101.327	1	1	1	1	1	0	2006-12-28	2007-06-21	175	-6		1	1	2007-06-28	6	0	0	2007-06-27
13809.3	0	0	0	0	0	0	0	33	2	1	0	0	1	27	2	0	0	0	2	0	ja	0	1	2	41.8248	41.8248	1.44245	2.2	43.2673	44.0248	0	1	0	0	1	1	2006-12-28	2007-06-21	175	-6		-170		2007-01-08	1	0	0	2007-06-27
13809.3	0	0	0	0	0	0	0	33	2	1	0	0	1	27	2	0	0	0	2	0	ja	0	2	3	34.6096	34.6096	1.5936	2.2	36.2032	36.8096	0	1	0	0	1	1	2006-12-28	2007-06-21	175	-6		-93		2007-03-26	3	0	0	2007-06-27
13809.3	0	0	0	0	0	0	0	33	2	1	0	0	1	27	2	0	0	0	2	0	ja	0	3	66	67.2168	67.2168	1.63139	2.2	68.8481	69.4168	1	1	0	1	1	1	2006-12-28	2007-06-21	175	-6		0	1	2007-06-28	6	1	0	2007-06-27
13809.3	0	0	0	0	0	0	0	33	2	1	0	0	1	27	2	0	0	0	2	0	ja	0	3	5	71.3794	71.3794	2.12265	2.2	73.502	73.5794	1	1	0	1	1	1	2006-12-28	2007-06-21	175	-6		-23		2007-06-04	6	0	0	2007-06-27
13821.3	1	0	0	0	0	0	0	36	2	2	1	0	1	25	2	0	0	0	0	0	ja	0	1	66	2.83499	8.1	-0.106916	2.2	#NULL!	10.3	0	0	0	#NULL!	#NULL!	#NULL!	2006-09-01	2007-02-06	158	-6		0	1	2007-02-12	2	0	0	2007-02-12
13821.3	1	0	0	0	0	0	0	36	2	2	1	0	1	25	2	0	0	0	0	0	ja	0	1	88	2.69624	8.1	-0.0691268	2.2	#NULL!	10.3	0	0	0	#NULL!	#NULL!	#NULL!	2006-09-01	2007-02-06	158	-6		2	1	2007-02-14	2	0	0	2007-02-12
13821.3	1	0	0	0	0	0	0	36	2	2	1	0	1	25	2	0	0	0	0	0	ja	0	1	77	2.97375	8.1	2.53834	2.53834	#NULL!	10.6383	0	0	0	#NULL!	#NULL!	#NULL!	2006-09-01	2007-02-06	158	-6		1	1	2007-02-13	2	0	0	2007-02-12
13821.3	0	0	0	0	0	0	0	36	2	2	1	0	1	25	2	0	0	0	0	0	ja	0	4	2	51.9538	51.9538	1.63139	2.2	53.5852	54.1538	1	1	0	1	1	1	2006-09-01	2007-02-06	158	-6		-153		2006-09-12	9	0	0	2007-02-12
13821.3	0	0	0	0	0	0	0	36	2	2	1	0	1	25	2	0	0	0	0	0	ja	0	3	2	64.4417	64.4417	2.61391	2.61391	67.0556	67.0556	1	1	0	1	1	1	2006-09-01	2007-02-06	158	-6		-171		2006-08-25	8	0	0	2007-02-12
13821.3	0	0	0	0	0	0	0	36	2	2	1	0	1	25	2	0	0	0	0	0	ja	0	4	3	38.4947	38.4947	6.09053	6.09053	44.5852	44.5852	0	1	0	0	1	1	2006-09-01	2007-02-06	158	-6		-94		2006-11-10	11	0	0	2007-02-12
13821.3	0	0	0	0	0	0	0	36	2	2	1	0	1	25	2	0	0	0	0	0	ja	0	1	5	23.5093	23.5093	6.12832	6.12832	29.6376	29.6376	0	1	0	0	1	1	2006-09-01	2007-02-06	158	-6		-31		2007-01-12	1	0	0	2007-02-12
13821.7	0	0	0	0	2	2	1	33	2	2	1	0	1	23.5	1	0	0	0	3	3	0	0	1	2	47.93	47.93	-0.295863	2.2	47.93	50.13	1	1	0	0	1	1	2006-12-11	2007-05-26	166	-8		-174		2006-12-11	12	0	0	2007-06-03	21-03-2007
13821.8	1	0	0	0	0	0	0	33	2	1	0	0	3	22	1	0	0	0	0	0	ja	0	1	66	2.00247	8.1	1.06455	2.2	#NULL!	10.3	0	0	0	#NULL!	#NULL!	#NULL!	2007-08-07	2008-02-10	187	-15		-1	1	2008-02-25	2	1	0	2008-02-25
13821.8	0	0	0	0	0	0	0	33	2	1	0	0	3	22	1	0	0	0	0	0	ja	0	4	4	55.1452	55.1452	-0.295863	2.2	55.1452	57.3452	1	1	0	1	1	1	2007-08-07	2008-02-10	187	-15		-96		2007-11-21	11	0	0	2008-02-25
13821.8	0	0	0	0	0	0	0	33	2	1	0	0	3	22	1	0	0	0	0	0	ja	0	1	5	33.2221	33.2221	0.535502	2.2	33.2221	35.4221	0	1	0	0	1	1	2007-08-07	2008-02-10	187	-15		-26		2008-01-30	1	0	0	2008-02-25
13821.8	0	0	0	0	0	0	0	33	2	1	0	0	3	22	1	0	0	0	0	0	ja	0	1	77	26.5619	26.5619	2.3116	2.3116	28.8735	28.8735	0	1	0	0	1	1	2007-08-07	2008-02-10	187	-15		1	1	2008-02-26	2	0	0	2008-02-25
13821.8	0	0	0	0	0	0	0	33	2	1	0	0	3	22	1	0	0	0	0	0	ja	0	4	2	40.1598	40.1598	4.16328	4.16328	44.323	44.323	0	1	0	0	1	1	2007-08-07	2008-02-10	187	-15		-158		2007-09-20	9	0	0	2008-02-25
13821.8	0	0	0	0	0	0	0	33	2	1	0	0	3	22	1	0	0	0	0	0	ja	0	3	2	54.5902	54.5902	4.4278	4.4278	59.018	59.018	1	1	0	1	1	1	2007-08-07	2008-02-10	187	-15		-180		2007-08-29	8	0	0	2008-02-25
13834	0	0	0	0	0	0	0	34	2	2	1	0	3	18	0	0	0	0	0	0	ja	0	4	2	96.0775	96.0775	2.27381	2.27381	98.3514	98.3514	1	1	1	1	1	0	2006-09-22	2007-02-25	156	4		-152		2006-09-22	9	0	0	2007-02-21
13834	1	0	0	0	0	0	0	34	2	2	1	0	3	18	0	0	0	0	0	0	ja	0	1	5	0.753685	8.1	0.800027	2.2	#NULL!	10.3	0	0	0	#NULL!	#NULL!	#NULL!	2006-09-22	2007-02-25	156	4		-15		2007-02-06	2	0	0	2007-02-21
13834	0	0	0	0	0	0	0	34	2	2	1	0	3	18	0	0	0	0	0	0	ja	0	1	88	40.9923	40.9923	0.459924	2.2	40.9923	43.1923	0	1	0	0	1	1	2006-09-22	2007-02-25	156	4		2	1	2007-02-23	2	0	0	2007-02-21
13834	0	0	0	0	0	0	0	34	2	2	1	0	3	18	0	0	0	0	0	0	ja	0	1	3	53.0639	53.0639	0.837817	2.2	53.0639	55.2639	1	1	0	1	1	1	2006-09-22	2007-02-25	156	4		-82		2006-12-01	12	0	0	2007-02-21
13834	0	0	0	0	0	0	0	34	2	2	1	0	3	18	0	0	0	0	0	0	ja	0	1	66	49.8725	49.8725	0.913395	2.2	49.8725	52.0725	1	1	0	0	1	1	2006-09-22	2007-02-25	156	4		0	1	2007-02-22	2	1	0	2007-02-21
13834	0	0	0	0	0	0	0	34	2	2	1	0	3	18	0	0	0	0	0	0	ja	0	1	77	42.5186	42.5186	1.06455	2.2	43.5831	44.7186	0	1	0	0	1	1	2006-09-22	2007-02-25	156	4		1	1	2007-02-22	2	0	0	2007-02-21
13846.5	0	0	0	0	0	0	0	33	2	3	2	0	3	24	1	0	0	0	0	0	ja	0	3	2	98.8526	98.8526	-0.220284	2.2	98.8526	101.053	1	1	1	1	1	0	2006-08-17	2007-02-09	176	-10		-192		2006-08-11	8	0	0	2007-02-19	12-01-2007
13846.5	0	0	0	0	0	0	0	33	2	3	2	0	3	24	1	0	0	0	0	0	ja	0	4	3	61.8054	61.8054	-0.0691268	2.2	61.8054	64.0054	1	1	0	1	1	1	2006-08-17	2007-02-09	176	-10		-101		2006-11-10	11	0	0	2007-02-19	12-01-2007
13846.5	0	0	0	0	0	0	0	33	2	3	2	0	3	24	1	0	0	0	0	0	ja	0	4	2	61.3891	61.3891	0.988974	2.2	61.3891	63.5891	1	1	0	1	1	1	2006-08-17	2007-02-09	176	-10		-153		2006-09-19	9	0	0	2007-02-19	12-01-2007
13872.1	0	0	0	0	0	0	0	30	2	1	0	0	2	30.5	3	0	0	0	0	0	ja	0	4	2	22.6768	22.6768	1.29129	2.2	23.9681	24.8768	0	0	0	0	0	1	2007-10-24	2008-05-07	196	-1		-178		2007-11-12	11	0	0	2008-05-08
13872.1	0	0	0	0	0	0	0	30	2	1	0	0	2	30.5	3	0	0	0	0	0	ja	0	2	88	21.8443	21.8443	2.3116	2.3116	24.1559	24.1559	0	0	0	0	0	1	2007-10-24	2008-05-07	196	-1		2	1	2008-05-10	5	0	0	2008-05-08
13872.1	0	0	0	0	0	0	0	30	2	1	0	0	2	30.5	3	0	0	0	0	0	ja	0	1	4	40.2985	40.2985	0.0442411	2.2	40.2985	42.4985	0	1	0	0	1	1	2007-10-24	2008-05-07	196	-1		-80		2008-02-18	2	0	0	2008-05-08
13872.1	0	0	0	0	0	0	0	30	2	1	0	0	2	30.5	3	0	0	0	0	0	ja	0	2	66	34.3321	34.3321	1.70697	2.2	36.0391	36.5321	0	1	0	0	1	1	2007-10-24	2008-05-07	196	-1		0	1	2008-05-08	5	0	0	2008-05-08
13872.1	0	0	0	0	0	0	0	30	2	1	0	0	2	30.5	3	0	0	0	0	0	ja	0	2	77	26.4231	26.4231	1.82034	2.2	28.2435	28.6231	0	1	0	0	1	1	2007-10-24	2008-05-07	196	-1		1	1	2008-05-09	5	0	0	2008-05-08
13872.1	0	0	0	0	0	0	0	30	2	1	0	0	2	30.5	3	0	0	0	0	0	ja	0	2	5	25.1744	25.1744	2.23602	2.23602	27.4104	27.4104	0	1	0	0	1	1	2007-10-24	2008-05-07	196	-1		-24		2008-04-14	4	0	0	2008-05-08
13872.1	0	0	0	0	0	0	0	30	2	1	0	0	2	30.5	3	0	0	0	0	0	ja	0	1	2	33.7771	33.7771	3.29412	3.29412	37.0712	37.0712	0	1	0	0	1	1	2007-10-24	2008-05-07	196	-1		-142		2007-12-18	12	0	0	2008-05-08
13883.6	0	0	0	0	0	0	0	37	2	2	1	0	3	18	0	0	0	0	0	0	ja	0	3	77	95.3838	95.3838	-0.0691268	2.2	95.3838	97.5838	1	1	1	1	1	0	2007-02-07	2007-07-22	165	3		1	1	2007-07-20	7	0	0	2007-07-19
13883.6	0	0	0	0	0	0	0	37	2	2	1	0	3	18	0	0	0	0	0	0	ja	0	3	88	79.5658	79.5658	0.535502	2.2	79.5658	81.7658	1	1	1	1	1	0	2007-02-07	2007-07-22	165	3		2	1	2007-07-23	7	2	0	2007-07-19
13883.6	0	0	0	0	0	0	0	37	2	2	1	0	3	18	0	0	0	0	0	0	ja	0	3	5	93.8575	93.8575	0.535502	2.2	93.8575	96.0575	1	1	1	1	1	0	2007-02-07	2007-07-22	165	3		-8		2007-07-11	7	0	0	2007-07-19
13883.6	0	0	0	0	0	0	0	37	2	2	1	0	3	18	0	0	0	0	0	0	ja	0	2	3	73.5994	73.5994	1.29129	2.2	74.8907	75.7994	1	1	1	1	1	1	2007-02-07	2007-07-22	165	3		-84		2007-04-26	4	0	0	2007-07-19
13883.6	0	0	0	0	0	0	0	37	2	2	1	0	3	18	0	0	0	0	0	0	ja	0	2	4	109.537	109.537	1.93371	2.2	111.47	111.737	1	1	1	1	1	0	2007-02-07	2007-07-22	165	3		-49		2007-05-31	5	0	0	2007-07-19
13883.6	0	0	0	0	0	0	0	37	2	2	1	0	3	18	0	0	0	0	0	0	ja	0	3	5	90.2499	90.2499	2.42497	2.42497	92.6748	92.6748	1	1	1	1	1	0	2007-02-07	2007-07-22	165	3		-21		2007-06-28	6	0	0	2007-07-19
13883.6	0	0	0	0	0	0	0	37	2	2	1	0	3	18	0	0	0	0	0	0	ja	0	3	66	89.6949	89.6949	3.33191	3.33191	93.0268	93.0268	1	1	1	1	1	0	2007-02-07	2007-07-22	165	3		0	1	2007-07-19	7	0	0	2007-07-19
13883.6	1	0	0	0	0	0	0	37	2	2	1	0	3	18	0	0	0	0	0	0	ja	0	1	2	2.69624	8.1	0.837817	2.2	#NULL!	10.3	0	0	0	#NULL!	#NULL!	#NULL!	2007-02-07	2007-07-22	165	3		-161		2007-02-08	2	0	0	2007-07-19
13883.6	1	0	0	0	0	0	0	37	2	2	1	0	3	18	0	0	0	0	0	0	ja	0	1	2	0.614932	8.1	0.951184	2.2	#NULL!	10.3	0	0	0	#NULL!	#NULL!	#NULL!	2007-02-07	2007-07-22	165	3		-161		2007-02-08	2	0	0	2007-07-19
13883.6	0	0	0	0	0	0	0	37	2	2	1	0	3	18	0	0	0	0	0	0	ja	0	1	2	64.1642	64.1642	3.06739	3.06739	67.2316	67.2316	1	1	0	1	1	1	2007-02-07	2007-07-22	165	3		-141		2007-02-28	2	0	0	2007-07-19
13884.3	0	0	0	0	2	2	1	33	2	1	0	0	5	20.5	1	0	0	0	3	0	ja	0	3	3	80.5371	80.5371	0.384345	2.2	80.5371	82.7371	1	1	1	1	1	0	2007-05-08	2007-11-24	200	1		-85		2007-08-30	8	0	0	2007-11-23
13884.3	0	0	0	0	2	2	1	33	2	1	0	0	5	20.5	1	0	0	0	3	0	ja	0	4	5	56.394	56.394	-0.258073	2.2	56.394	58.594	1	1	0	1	1	1	2007-05-08	2007-11-24	200	1		-22		2007-11-01	11	0	0	2007-11-23
13884.3	0	0	0	0	2	2	1	33	2	1	0	0	5	20.5	1	0	0	0	3	0	ja	0	2	2	71.6569	71.6569	-0.258073	2.2	71.6569	73.8569	1	1	0	1	1	1	2007-05-08	2007-11-24	200	1		-176		2007-05-31	5	0	0	2007-11-23
13884.3	0	0	0	0	2	2	1	33	2	1	0	0	5	20.5	1	0	0	0	3	0	ja	0	4	66	64.9967	64.9967	1.55581	2.2	66.5525	67.1967	1	1	0	1	1	1	2007-05-08	2007-11-24	200	1		-1	1	2007-11-23	11	1	0	2007-11-23
13884.3	0	0	0	0	2	2	1	33	2	1	0	0	5	20.5	1	0	0	0	3	0	ja	0	3	3	66.9392	66.9392	2.72728	2.72728	69.6665	69.6665	1	1	0	1	1	1	2007-05-08	2007-11-24	200	1		-137		2007-07-09	7	0	0	2007-11-23
13884.3	0	0	0	0	2	2	1	33	2	1	0	0	5	20.5	1	0	0	0	3	0	ja	0	4	88	50.8438	50.8438	3.82317	3.82317	54.667	54.667	1	1	0	1	1	1	2007-05-08	2007-11-24	200	1		2	1	2007-11-26	11	1	0	2007-11-23
13896.8	0	0	0	0	0	0	0	32	2	2	1	0	2	27	2	0	0	1	0	0	ja	0	1	2	77.207	77.207	-0.333652	2.2	77.207	79.407	1	1	1	1	1	0	2006-11-22	2007-05-05	164	3		-140		2006-12-13	12	0	0	2007-05-02
13896.8	0	0	0	0	0	0	0	32	2	2	1	0	2	27	2	0	0	1	0	0	ja	0	4	2	84.2835	84.2835	0.00645183	2.2	84.2835	86.4835	1	1	1	1	1	0	2006-11-22	2007-05-05	164	3		-168		2006-11-15	11	0	0	2007-05-02
13896.8	1	0	0	0	0	0	0	32	2	2	1	0	2	27	2	0	0	1	0	0	ja	0	1	3	0.337424	8.1	-0.371441	2.2	#NULL!	10.3	0	0	0	#NULL!	#NULL!	#NULL!	2006-11-22	2007-05-05	164	3		-91		2007-01-31	1	0	0	2007-05-02
13896.8	0	0	0	0	0	0	0	32	2	2	1	0	2	27	2	0	0	1	0	0	ja	0	2	88	51.1213	51.1213	-0.333652	2.2	51.1213	53.3213	1	1	0	1	1	1	2006-11-22	2007-05-05	164	3		2	1	2007-05-07	5	3	0	2007-05-02
13896.8	0	0	0	0	0	0	0	32	2	2	1	0	2	27	2	0	0	1	0	0	ja	0	2	77	60.0016	60.0016	-0.333652	2.2	60.0016	62.2016	1	1	0	1	1	1	2006-11-22	2007-05-05	164	3		1	1	2007-05-03	5	0	0	2007-05-02
13896.8	0	0	0	0	0	0	0	32	2	2	1	0	2	27	2	0	0	1	0	0	ja	0	2	66	51.9538	51.9538	-0.258073	2.2	51.9538	54.1538	1	1	0	1	1	1	2006-11-22	2007-05-05	164	3		1	1	2007-05-03	5	0	0	2007-05-02
13896.8	0	0	0	0	0	0	0	32	2	2	1	0	2	27	2	0	0	1	0	0	ja	0	1	4	51.6763	51.6763	-0.0691268	2.2	51.6763	53.8763	1	1	0	1	1	1	2006-11-22	2007-05-05	164	3		-63		2007-02-28	2	0	0	2007-05-02
13896.8	0	0	0	0	0	0	0	32	2	2	1	0	2	27	2	0	0	1	0	0	ja	0	2	5	45.8487	45.8487	0.497713	2.2	45.8487	48.0487	0	1	0	0	1	1	2006-11-22	2007-05-05	164	3		-14		2007-04-18	4	0	0	2007-05-02
13897.4	1	0	0	0	0	0	0	27	1	1	0	0	5	21	1	0	0	0	0	0	ja	0	3	77	2.14122	8.1	1.51802	2.2	#NULL!	10.3	0	0	0	#NULL!	#NULL!	#NULL!	2007-01-05	2007-06-29	175	1		0	1	2007-06-28	6	0	0	2007-06-28
13897.4	0	0	0	0	0	0	0	27	1	1	0	0	5	21	1	0	0	0	0	0	ja	0	3	5	65.1354	65.1354	-0.220284	2.2	65.1354	67.3354	1	1	0	1	1	1	2007-01-05	2007-06-29	175	1		-15		2007-06-13	6	0	0	2007-06-28
13897.4	0	0	0	0	0	0	0	27	1	1	0	0	5	21	1	0	0	0	0	0	ja	0	3	77	57.9202	57.9202	-0.144705	2.2	57.9202	60.1202	1	1	0	1	1	1	2007-01-05	2007-06-29	175	1		0	1	2007-06-28	6	0	0	2007-06-28
13897.4	0	0	0	0	0	0	0	27	1	1	0	0	5	21	1	0	0	0	0	0	ja	0	1	2	48.485	48.485	-0.0313375	2.2	48.485	50.685	1	1	0	0	1	1	2007-01-05	2007-06-29	175	1		-176		2007-01-03	1	0	0	2007-06-28
13897.4	0	0	0	0	0	0	0	27	1	1	0	0	5	21	1	0	0	0	0	0	ja	0	3	66	62.3604	62.3604	0.11982	2.2	62.3604	64.5604	1	1	0	1	1	1	2007-01-05	2007-06-29	175	1		-1	1	2007-06-27	6	0	0	2007-06-28
13897.4	0	0	0	0	0	0	0	27	1	1	0	0	5	21	1	0	0	0	0	0	ja	0	1	3	45.7099	45.7099	0.270977	2.2	45.7099	47.9099	0	1	0	0	1	1	2007-01-05	2007-06-29	175	1		-129		2007-02-19	2	0	0	2007-06-28
13897.4	0	0	0	0	0	0	0	27	1	1	0	0	5	21	1	0	0	0	0	0	ja	0	2	3	40.8535	40.8535	0.875606	2.2	40.8535	43.0535	0	1	0	0	1	1	2007-01-05	2007-06-29	175	1		-85		2007-04-04	4	0	0	2007-06-28
13909.8	0	0	0	0	0	0	0	29	1	1	0	0	4	23	1	0	0	0	0	0	ja	0	1	88	22.3993	22.3993	0.686659	2.2	22.3993	24.5993	0	0	0	0	0	1	2007-07-27	2008-02-07	195	-1		2	1	2008-02-11	2	1	0	2008-02-08
13909.8	0	0	0	0	0	0	0	29	1	1	0	0	4	23	1	0	0	0	0	0	ja	0	1	77	30.1695	30.1695	-0.295863	2.2	30.1695	32.3695	0	1	0	0	1	1	2007-07-27	2008-02-07	195	-1		1	1	2008-02-11	2	2	0	2008-02-08
13909.8	0	0	0	0	0	0	0	29	1	1	0	0	4	23	1	0	0	0	0	0	ja	0	4	3	34.7484	34.7484	-0.295863	2.2	34.7484	36.9484	0	1	0	0	1	1	2007-07-27	2008-02-07	195	-1		-137		2007-09-24	9	0	0	2008-02-08
13909.8	0	0	0	0	0	0	0	29	1	1	0	0	4	23	1	0	0	0	0	0	ja	0	1	5	28.9207	28.9207	0.00645183	2.2	28.9207	31.1207	0	1	0	0	1	1	2007-07-27	2008-02-07	195	-1		-8		2008-01-31	1	0	0	2008-02-08
13909.8	0	0	0	0	0	0	0	29	1	1	0	0	4	23	1	0	0	0	0	0	ja	0	3	2	42.9348	42.9348	0.0442411	2.2	42.9348	45.1348	0	1	0	0	1	1	2007-07-27	2008-02-07	195	-1		-169		2007-08-23	8	0	0	2008-02-08
13909.8	0	0	0	0	0	0	0	29	1	1	0	0	4	23	1	0	0	0	0	0	ja	0	1	66	29.1982	29.1982	0.837817	2.2	29.1982	31.3982	0	1	0	0	1	1	2007-07-27	2008-02-07	195	-1		0	1	2008-02-08	2	0	0	2008-02-08
13909.8	0	0	0	0	0	0	0	29	1	1	0	0	4	23	1	0	0	0	0	0	ja	0	4	4	25.1744	25.1744	2.3116	2.3116	27.486	27.486	0	1	0	0	1	1	2007-07-27	2008-02-07	195	-1		-85		2007-11-15	11	0	0	2008-02-08
15034.3	1	0	0	0	0	0	0	33	2	3	2	0	3	24.5	1	0	0	0	0	0	ja	0	4	2	0.614932	8.1	-0.333652	2.2	#NULL!	10.3	0	0	0	#NULL!	#NULL!	#NULL!	2007-10-19	2008-05-06	200	-6		-167		2007-11-27	11	0	0	2008-05-12
15034.3	0	0	0	0	0	0	0	33	2	3	2	0	3	24.5	1	0	0	0	0	0	ja	0	1	3	50.8438	50.8438	0.497713	2.2	50.8438	53.0438	1	1	0	1	1	1	2007-10-19	2008-05-06	200	-6		-97		2008-02-05	2	0	0	2008-05-12
15034.3	0	0	0	0	0	0	0	33	2	3	2	0	3	24.5	1	0	0	0	0	0	ja	0	1	2	45.8487	45.8487	1.66918	2.2	47.5178	48.0487	0	1	0	0	1	1	2007-10-19	2008-05-06	200	-6		-147		2007-12-17	12	0	0	2008-05-12
15034.3	0	0	0	0	0	0	0	33	2	3	2	0	3	24.5	1	0	0	0	0	0	ja	0	2	5	29.337	29.337	1.93371	2.2	31.2707	31.537	0	1	0	0	1	1	2007-10-19	2008-05-06	200	-6		-27		2008-04-15	4	0	0	2008-05-12
15034.3	0	0	0	0	0	0	0	33	2	3	2	0	3	24.5	1	0	0	0	0	0	ja	0	2	66	45.9874	45.9874	2.84065	2.84065	48.8281	48.8281	0	1	0	0	1	1	2007-10-19	2008-05-06	200	-6		0	1	2008-05-12	5	0	0	2008-05-12
15034.3	0	0	0	0	0	0	0	32	2	2	1	0	1	25	2	0	0	0	0	0	ja	0	2	77	48.2075	48.2075	-0.258073	2.2	48.2075	50.4075	1	1	0	0	1	1	2006-12-28	2007-05-22	145	-7		1	1	2007-05-30	5	0	0	2007-05-29
15034.3	0	0	0	0	0	0	0	32	2	2	1	0	1	25	2	0	0	0	0	0	ja	0	2	5	50.5663	50.5663	-0.182495	2.2	50.5663	52.7663	1	1	0	1	1	1	2006-12-28	2007-05-22	145	-7		-27		2007-05-02	5	0	0	2007-05-29
15034.3	0	0	0	0	0	0	0	32	2	2	1	0	1	25	2	0	0	0	0	0	ja	0	2	66	49.1788	49.1788	-0.0691268	2.2	49.1788	51.3788	1	1	0	0	1	1	2006-12-28	2007-05-22	145	-7		0	1	2007-05-29	5	0	0	2007-05-29
15034.3	0	0	0	0	0	0	0	32	2	2	1	0	1	25	2	0	0	0	0	0	ja	0	1	3	69.9918	69.9918	0.157609	2.2	69.9918	72.1918	1	1	0	1	1	1	2006-12-28	2007-05-22	145	-7		-145		2007-01-04	1	0	0	2007-05-29
15034.3	0	0	0	0	0	0	0	32	2	2	1	0	1	25	2	0	0	0	0	0	ja	0	1	2	52.5089	52.5089	0.422134	2.2	52.5089	54.7089	1	1	0	1	1	1	2006-12-28	2007-05-22	145	-7		-166		2006-12-14	12	0	0	2007-05-29
15034.3	0	0	0	0	0	0	0	32	2	2	1	0	1	25	2	0	0	0	0	0	ja	0	1	3	51.3988	51.3988	1.48023	2.2	52.8791	53.5988	1	1	0	1	1	1	2006-12-28	2007-05-22	145	-7		-97		2007-02-21	2	0	0	2007-05-29
15058.9	0	0	0	0	0	0	0	35	2	2	1	0	5	20	1	0	0	0	0	0	ja	0	3	2	86.3648	86.3648	-0.0313375	2.2	86.3648	88.5648	1	1	1	1	1	0	2006-08-24	2007-02-14	174	-10		-184		2006-08-24	8	0	0	2007-02-24
15058.9	0	0	0	0	0	0	0	35	2	2	1	0	5	20	1	0	0	0	0	0	ja	0	4	2	75.2645	75.2645	2.3116	2.3116	77.5761	77.5761	1	1	1	1	1	0	2006-08-24	2007-02-14	174	-10		-157		2006-09-20	9	0	0	2007-02-24
15058.9	0	0	0	0	0	0	0	35	2	2	1	0	5	20	1	0	0	0	0	0	ja	0	1	5	44.8774	44.8774	0.384345	2.2	44.8774	47.0774	0	1	0	0	1	1	2006-08-24	2007-02-14	174	-10		-23		2007-02-01	2	0	0	2007-02-24
15058.9	0	0	0	0	0	0	0	35	2	2	1	0	5	20	1	0	0	0	0	0	ja	0	1	77	34.6096	34.6096	0.422134	2.2	34.6096	36.8096	0	1	0	0	1	1	2006-08-24	2007-02-14	174	-10		1	1	2007-02-25	2	0	0	2007-02-24
15058.9	0	0	0	0	0	0	0	35	2	2	1	0	5	20	1	0	0	0	0	0	ja	0	1	4	53.3414	53.3414	2.57612	2.57612	55.9175	55.9175	1	1	0	1	1	1	2006-08-24	2007-02-14	174	-10		-85		2006-12-01	12	0	0	2007-02-24
15058.9	0	0	0	0	0	0	0	35	2	2	1	0	5	20	1	0	0	0	0	0	ja	0	1	66	37.6622	37.6622	3.63423	3.63423	41.2964	41.2964	0	1	0	0	1	1	2006-08-24	2007-02-14	174	-10		0	1	2007-02-25	2	1	0	2007-02-24
15059.8	0	0	0	0	2	2	1	29	1	1	0	0	5	24.5	1	2	1	0	3	0		0	4	2	82.3409	82.3409	0.724449	2.2	82.3409	84.5409	1	1	1	1	1	0	2007-10-30	2008-05-07	190	0		-175		2007-11-14	11	0	0	2008-05-07	18-12-2007
15060.4	0	0	0	0	0	0	0	24	1	2	1	0	4	28	2	0	0	0	0	0	ja	0	2	77	14.9066	14.9066	0.233188	2.2	14.9066	17.1066	0	0	0	0	0	1	2007-09-20	2008-03-31	193	-4		1	1	2008-04-05	4	0	0	2008-04-04
15060.4	0	0	0	0	0	0	0	24	1	2	1	0	4	28	2	0	0	0	0	0	ja	0	2	66	15.6003	15.6003	0.762238	2.2	15.6003	17.8003	0	0	0	0	0	1	2007-09-20	2008-03-31	193	-4		0	1	2008-04-04	4	0	0	2008-04-04
15060.4	0	0	0	0	0	0	0	24	1	2	1	0	4	28	2	0	0	0	0	0	ja	0	4	2	18.3754	18.3754	1.32908	2.2	19.7045	20.5754	0	0	0	0	0	1	2007-09-20	2008-03-31	193	-4		-179		2007-10-08	10	0	0	2008-04-04
15060.4	0	0	0	0	0	0	0	24	1	2	1	0	4	28	2	0	0	0	0	0	ja	0	2	5	16.2941	16.2941	3.40749	3.40749	19.7016	19.7016	0	0	0	0	0	1	2007-09-20	2008-03-31	193	-4		-18		2008-03-17	3	0	0	2008-04-04
15060.4	0	0	0	0	0	0	0	24	1	2	1	0	4	28	2	0	0	0	0	0	ja	0	1	3	30.8633	30.8633	1.02676	2.2	31.89	33.0633	0	1	0	0	1	1	2007-09-20	2008-03-31	193	-4		-93		2008-01-03	1	1	0	2008-04-04
15060.4	0	0	0	0	0	0	0	24	1	2	1	0	4	28	2	0	0	0	0	0	ja	0	4	2	35.8584	35.8584	1.10234	2.2	36.9607	38.0584	0	1	0	0	1	1	2007-09-20	2008-03-31	193	-4		-147		2007-11-09	11	0	0	2008-04-04
15072.8	0	0	0	0	0	0	0	25	1	2	1	0	5	22.5	1	0	0	0	1	0	ja	0	1	5	73.5994	73.5994	0.00645183	2.2	73.5994	75.7994	1	1	1	1	1	1	2007-07-18	2008-01-31	197	-7		-20		2008-01-18	1	0	0	2008-02-07
15072.8	0	0	0	0	0	0	0	25	1	2	1	0	5	22.5	1	0	0	0	1	0	ja	0	1	66	84.006	84.006	0.00645183	2.2	84.006	86.206	1	1	1	1	1	0	2007-07-18	2008-01-31	197	-7		0	1	2008-02-08	2	1	0	2008-02-07
15072.8	0	0	0	0	0	0	0	25	1	2	1	0	5	22.5	1	0	0	0	1	0	ja	0	4	4	99.1301	99.1301	0.64887	2.2	99.1301	101.33	1	1	1	1	1	0	2007-07-18	2008-01-31	197	-7		-90		2007-11-09	11	0	0	2008-02-07
15072.8	0	0	0	0	0	0	0	25	1	2	1	0	5	22.5	1	0	0	0	1	0	ja	0	4	2	78.8721	78.8721	0.837817	2.2	78.8721	81.0721	1	1	1	1	1	0	2007-07-18	2008-01-31	197	-7		-148		2007-09-12	9	0	0	2008-02-07
15072.8	0	0	0	0	0	0	0	25	1	2	1	0	5	22.5	1	0	0	0	1	0	ja	0	3	2	80.3984	80.3984	1.44245	2.2	81.8408	82.5984	1	1	1	1	1	0	2007-07-18	2008-01-31	197	-7		-189		2007-08-02	8	0	0	2008-02-07
15072.8	0	0	0	0	0	0	0	25	1	2	1	0	5	22.5	1	0	0	0	1	0	ja	0	1	77	70.2693	70.2693	-0.258073	2.2	70.2693	72.4693	1	1	0	1	1	1	2007-07-18	2008-01-31	197	-7		1	1	2008-02-08	2	0	0	2008-02-07
15072.8	0	0	0	0	0	0	0	25	1	2	1	0	5	22.5	1	0	0	0	1	0	ja	0	1	88	66.6617	66.6617	-0.220284	2.2	66.6617	68.8617	1	1	0	1	1	1	2007-07-18	2008-01-31	197	-7		2	1	2008-02-11	2	2	0	2008-02-07
15083.6	0	0	0	0	0	0	0	38	2	2	1	0	2	25	2	0	0	0	0	0	ja	0	3	3	88.5848	88.5848	0.195398	2.2	88.5848	90.7848	1	1	1	1	1	0	2007-06-26	2008-01-06	194	0		-137		2007-08-22	8	0	0	2008-01-06
15083.6	0	0	0	0	0	0	0	38	2	2	1	0	2	25	2	0	0	0	0	0	ja	0	1	77	29.1982	29.1982	-0.333652	2.2	29.1982	31.3982	0	1	0	0	1	1	2007-06-26	2008-01-06	194	0		1	1	2008-01-07	1	0	0	2008-01-06
15083.6	0	0	0	0	0	0	0	38	2	2	1	0	2	25	2	0	0	0	0	0	ja	0	3	2	72.3506	72.3506	-0.258073	2.2	72.3506	74.5506	1	1	0	1	1	1	2007-06-26	2008-01-06	194	0		-151		2007-08-08	8	0	0	2008-01-06
15083.6	0	0	0	0	0	0	0	38	2	2	1	0	2	25	2	0	0	0	0	0	ja	0	1	5	30.0307	30.0307	0.308766	2.2	30.0307	32.2307	0	1	0	0	1	1	2007-06-26	2008-01-06	194	0		-4		2008-01-02	1	0	0	2008-01-06
15083.6	0	0	0	0	0	0	0	38	2	2	1	0	2	25	2	0	0	0	0	0	ja	0	1	88	26.1456	26.1456	0.724449	2.2	26.1456	28.3456	0	1	0	0	1	1	2007-06-26	2008-01-06	194	0		2	1	2008-01-08	1	0	0	2008-01-06
15083.6	0	0	0	0	0	0	0	38	2	2	1	0	2	25	2	0	0	0	0	0	ja	0	4	3	57.0877	57.0877	1.10234	2.2	58.1901	59.2877	1	1	0	1	1	1	2007-06-26	2008-01-06	194	0		-88		2007-10-10	10	0	0	2008-01-06
15083.6	0	0	0	0	0	0	0	38	2	2	1	0	2	25	2	0	0	0	0	0	ja	0	1	66	25.4519	25.4519	2.23602	2.23602	27.6879	27.6879	0	1	0	0	1	1	2007-06-26	2008-01-06	194	0		0	1	2008-01-07	1	1	0	2008-01-06
15083.8	0	0	0	0	0	0	0	37	2	1	0	2	1	21	1	0	0	0	2	0	ja	0	1	77	9.63393	9.63393	-0.295863	2.2	9.63393	11.8339	0	0	0	0	0	1	2007-06-18	2007-11-29	164	-8		1	1	2007-12-10	12	2	0	2007-12-07
15083.8	0	0	0	0	0	0	0	37	2	1	0	2	1	21	1	0	0	0	2	0	ja	0	4	5	21.1505	21.1505	2.46276	2.46276	23.6132	23.6132	0	0	0	0	0	1	2007-06-18	2007-11-29	164	-8		-18		2007-11-19	11	0	0	2007-12-07
15083.8	0	0	0	0	0	0	0	37	2	1	0	2	1	21	1	0	0	0	2	0	ja	0	1	66	15.6003	15.6003	2.76507	2.76507	18.3654	18.3654	0	0	0	0	0	1	2007-06-18	2007-11-29	164	-8		0	1	2007-12-07	12	0	0	2007-12-07
15083.8	0	0	0	0	0	0	0	37	2	1	0	2	1	21	1	0	0	0	2	0	ja	0	4	4	55.1452	55.1452	0.0442411	2.2	55.1452	57.3452	1	1	0	1	1	1	2007-06-18	2007-11-29	164	-8		-88		2007-09-10	9	0	0	2007-12-07
15083.8	0	0	0	0	0	0	0	37	2	1	0	2	1	21	1	0	0	0	2	0	ja	0	3	2	71.6569	71.6569	0.308766	2.2	71.6569	73.8569	1	1	0	1	1	1	2007-06-18	2007-11-29	164	-8		-172		2007-06-18	6	0	0	2007-12-07
15083.9	1	0	0	0	0	0	0	36	2	2	1	0	2	20	1	0	0	0	0	0	ja	0	1	3	1.44745	8.1	1.66918	2.2	#NULL!	10.3	0	0	0	#NULL!	#NULL!	#NULL!	2006-12-28	2007-06-29	183	0		-140		2007-02-09	2	0	0	2007-06-29
15083.9	0	0	0	0	0	0	0	36	2	2	1	0	2	20	1	0	0	0	0	0	ja	0	2	4	33.7771	33.7771	0.573291	2.2	33.7771	35.9771	0	1	0	0	1	1	2006-12-28	2007-06-29	183	0		-63		2007-04-27	4	0	0	2007-06-29
15083.9	0	0	0	0	0	0	0	36	2	2	1	0	2	20	1	0	0	0	0	0	ja	0	2	3	25.1744	25.1744	0.837817	2.2	25.1744	27.3744	0	1	0	0	1	1	2006-12-28	2007-06-29	183	0		-91		2007-03-30	3	0	0	2007-06-29
15083.9	0	0	0	0	0	0	0	36	2	2	1	0	2	20	1	0	0	0	0	0	ja	0	1	2	25.1744	25.1744	2.72728	2.72728	27.9016	27.9016	0	1	0	0	1	1	2006-12-28	2007-06-29	183	0		-168		2007-01-12	1	0	0	2007-06-29
15083.9	0	0	0	0	0	0	0	36	2	2	1	0	2	20	1	0	0	0	0	0	ja	0	3	5	54.5902	54.5902	4.23885	4.23885	58.829	58.829	1	1	0	1	1	1	2006-12-28	2007-06-29	183	0		-21		2007-06-08	6	0	0	2007-06-29
15084	0	0	0	0	0	0	0	34	2	2	1	0	3	19.5	1	0	0	0	0	0	ja	0	4	3	91.9149	91.9149	0.535502	2.2	91.9149	94.1149	1	1	1	1	1	0	2006-08-02	2007-01-01	152	-12		-100		2006-10-05	10	0	0	2007-01-13
15084	0	0	0	0	0	0	0	34	2	2	1	0	3	19.5	1	0	0	0	0	0	ja	0	1	5	37.9397	37.9397	1.02676	2.2	38.9665	40.1397	0	1	0	0	1	1	2006-08-02	2007-01-01	152	-12		-23		2006-12-21	12	0	0	2007-01-13
15084	0	0	0	0	0	0	0	34	2	2	1	0	3	19.5	1	0	0	0	0	0	ja	0	3	1	35.9971	35.9971	1.44245	2.2	37.4396	38.1971	0	1	0	0	1	1	2006-08-02	2007-01-01	152	-12		-205		2006-06-22	6	0	0	2007-01-13
15096.5	0	0	0	0	0	0	0	35	2	3	2	0	3	26	2	0	0	0	0	0	ja	0	1	3	89.0011	89.0011	2.76507	2.76507	91.7662	91.7662	1	1	1	1	1	0	1907-08-01	2008-03-18	36755	-8		-96		2007-12-21	12	0	0	2008-03-26
15096.5	1	0	0	0	0	0	0	35	2	3	2	0	3	26	2	0	0	0	0	0	ja	0	2	5	0.0599164	8.1	-0.333652	2.2	#NULL!	10.3	0	0	0	#NULL!	#NULL!	#NULL!	1907-08-01	2008-03-18	36755	-8		-19		2008-03-07	3	0	0	2008-03-26
15096.5	0	0	0	0	0	0	0	35	2	3	2	0	3	26	2	0	0	0	0	0	ja	0	2	66	39.6047	39.6047	-0.220284	2.2	39.6047	41.8047	0	1	0	0	1	1	1907-08-01	2008-03-18	36755	-8		0	1	2008-03-26	3	0	0	2008-03-26
15096.5	0	0	0	0	0	0	0	35	2	3	2	0	3	26	2	0	0	0	0	0	ja	0	4	3	55.0064	55.0064	0.384345	2.2	55.0064	57.2064	1	1	0	1	1	1	1907-08-01	2008-03-18	36755	-8		-140		2007-11-07	11	0	0	2008-03-26
15096.5	0	0	0	0	0	0	0	35	2	3	2	0	3	26	2	0	0	0	0	0	ja	0	2	77	42.6573	42.6573	1.02676	2.2	43.6841	44.8573	0	1	0	0	1	1	1907-08-01	2008-03-18	36755	-8		1	1	2008-03-27	3	0	0	2008-03-26
15096.5	0	0	0	0	0	0	0	35	2	3	2	0	3	26	2	0	0	0	0	0	ja	0	2	88	38.6335	38.6335	1.10234	2.2	39.7358	40.8335	0	1	0	0	1	1	1907-08-01	2008-03-18	36755	-8		2	1	2008-03-28	3	0	0	2008-03-26
15096.5	0	0	0	0	0	0	0	35	2	3	2	0	3	26	2	0	0	0	0	0	ja	0	4	2	61.8054	61.8054	1.66918	2.2	63.4745	64.0054	1	1	0	1	1	1	1907-08-01	2008-03-18	36755	-8		-173		2007-10-05	10	0	0	2008-03-26
15096.5	0	0	0	0	0	0	0	35	2	3	2	0	3	26	2	0	0	0	0	0	ja	0	2	5	37.5234	37.5234	2.04707	2.2	39.5705	39.7234	0	1	0	0	1	1	1907-08-01	2008-03-18	36755	-8		-19		2008-03-07	3	0	0	2008-03-26
15097.4	0	0	0	0	0	0	0	28	1	1	0	0	2	22	1	0	0	0	0	0	ja	0	3	3	80.2596	80.2596	1.06455	2.2	81.3242	82.4596	1	1	1	1	1	0	2007-05-31	2007-10-16	138	0		-89		2007-07-20	7	1	0	2007-10-16
15097.4	0	0	0	0	0	0	0	28	1	1	0	0	2	22	1	0	0	0	0	0	ja	0	3	3	78.3171	78.3171	3.40749	3.40749	81.7245	81.7245	1	1	1	1	1	0	2007-05-31	2007-10-16	138	0		-137		2007-06-01	6	0	0	2007-10-16
15097.4	0	0	0	0	0	0	0	28	1	1	0	0	2	22	1	0	0	0	0	0	ja	0	4	5	64.3029	64.3029	-0.333652	2.2	64.3029	66.5029	1	1	0	1	1	1	2007-05-31	2007-10-16	138	0		-18		2007-09-29	9	1	0	2007-10-16
15097.4	0	0	0	0	0	0	0	28	1	1	0	0	2	22	1	0	0	0	0	0	ja	0	2	2	57.2265	57.2265	1.40466	2.2	58.6311	59.4265	1	1	0	1	1	1	2007-05-31	2007-10-16	138	0		-180		2007-04-19	4	0	0	2007-10-16
15097.5	1	0	0	0	0	0	0	26	1	1	0	0	2	21	1	0	0	0	0	0	ja	0	4	2	-0.217591	8.1	-0.333652	2.2	#NULL!	10.3	0	0	0	#NULL!	#NULL!	#NULL!	2006-12-13	2007-05-11	149	6		-159		2006-11-27	11	0	0	2007-05-05
15097.5	0	0	0	0	0	0	0	26	1	1	0	0	2	21	1	0	0	0	0	0	ja	0	2	88	33.3608	33.3608	-0.295863	2.2	33.3608	35.5608	0	1	0	0	1	1	2006-12-13	2007-05-11	149	6		2	1	2007-05-07	5	0	0	2007-05-05
15097.5	0	0	0	0	0	0	0	26	1	1	0	0	2	21	1	0	0	0	0	0	ja	0	2	77	34.4709	34.4709	-0.295863	2.2	34.4709	36.6709	0	1	0	0	1	1	2006-12-13	2007-05-11	149	6		1	1	2007-05-07	5	1	0	2007-05-05
15097.5	0	0	0	0	0	0	0	26	1	1	0	0	2	21	1	0	0	0	0	0	ja	0	2	66	38.4947	38.4947	-0.295863	2.2	38.4947	40.6947	0	1	0	0	1	1	2006-12-13	2007-05-11	149	6		0	1	2007-05-07	5	2	0	2007-05-05
15097.5	0	0	0	0	0	0	0	26	1	1	0	0	2	21	1	0	0	0	0	0	ja	0	4	2	47.7912	47.7912	0.00645183	2.2	47.7912	49.9912	0	1	0	0	1	1	2006-12-13	2007-05-11	149	6		-159		2006-11-27	11	0	0	2007-05-05
15097.5	0	0	0	0	0	0	0	26	1	1	0	0	2	21	1	0	0	0	0	0	ja	0	1	4	34.4709	34.4709	0.157609	2.2	34.4709	36.6709	0	1	0	0	1	1	2006-12-13	2007-05-11	149	6		-75		2007-02-19	2	0	0	2007-05-05
15110	0	0	0	0	0	0	0	27	1	1	0	0	3	18.5	0	0	0	0	0	0	ja	0	1	77	16.7104	16.7104	-0.295863	2.2	16.7104	18.9104	0	0	0	0	0	1	2007-08-10	2008-02-03	177	-3		1	1	2008-02-07	2	0	0	2008-02-06
15110	0	0	0	0	0	0	0	27	1	1	0	0	3	18.5	0	0	0	0	0	0	ja	0	1	66	18.5142	18.5142	-0.295863	2.2	18.5142	20.7142	0	0	0	0	0	1	2007-08-10	2008-02-03	177	-3		0	1	2008-02-06	2	0	0	2008-02-06
15110	0	0	0	0	0	0	0	27	1	1	0	0	3	18.5	0	0	0	0	0	0	ja	0	1	88	22.6768	22.6768	-0.295863	2.2	22.6768	24.8768	0	0	0	0	0	1	2007-08-10	2008-02-03	177	-3		2	1	2008-02-08	2	0	0	2008-02-06
15110	0	0	0	0	0	0	0	27	1	1	0	0	3	18.5	0	0	0	0	0	0	ja	0	1	5	24.3418	24.3418	-0.295863	2.2	24.3418	26.5418	0	1	0	0	0	1	2007-08-10	2008-02-03	177	-3		-21		2008-01-16	1	0	0	2008-02-06
15110	0	0	0	0	0	0	0	27	1	1	0	0	3	18.5	0	0	0	0	0	0	ja	0	4	3	39.1885	39.1885	-0.295863	2.2	39.1885	41.3885	0	1	0	0	1	1	2007-08-10	2008-02-03	177	-3		-91		2007-11-07	11	0	0	2008-02-06
15110	0	0	0	0	0	0	0	27	1	1	0	0	3	18.5	0	0	0	0	0	0	ja	0	3	2	57.6427	57.6427	-0.295863	2.2	57.6427	59.8427	1	1	0	1	1	1	2007-08-10	2008-02-03	177	-3		-168		2007-08-22	8	0	0	2008-02-06
15110	0	0	0	0	0	0	0	27	1	1	0	0	3	18.5	0	0	0	0	0	0	ja	0	4	3	60.6953	60.6953	-0.295863	2.2	60.6953	62.8953	1	1	0	1	1	1	2007-08-10	2008-02-03	177	-3		-141		2007-09-18	9	0	0	2008-02-06
15110.4	0	0	0	0	0	0	0	24	1	2	1	0	5	20	1	0	0	0	0	0	ja	0	1	77	33.4996	33.4996	-0.295863	2.2	33.4996	35.6996	0	1	0	0	1	1	2007-07-19	2008-02-01	197	5		1	1	2008-01-28	1	0	0	2008-01-27
15110.4	0	0	0	0	0	0	0	24	1	2	1	0	5	20	1	0	0	0	0	0	ja	0	4	4	37.5234	37.5234	-0.295863	2.2	37.5234	39.7234	0	1	0	0	1	1	2007-07-19	2008-02-01	197	5		-76		2007-11-12	11	0	0	2008-01-27
15110.4	0	0	0	0	0	0	0	24	1	2	1	0	5	20	1	0	0	0	0	0	ja	0	1	5	41.9636	41.9636	-0.295863	2.2	41.9636	44.1636	0	1	0	0	1	1	2007-07-19	2008-02-01	197	5		-13		2008-01-14	1	0	0	2008-01-27
15110.4	0	0	0	0	0	0	0	24	1	2	1	0	5	20	1	0	0	0	0	0	ja	0	3	2	50.5663	50.5663	-0.295863	2.2	50.5663	52.7663	1	1	0	1	1	1	2007-07-19	2008-02-01	197	5		-181		2007-07-30	7	0	0	2008-01-27
15110.4	0	0	0	0	0	0	0	24	1	2	1	0	5	20	1	0	0	0	0	0	ja	0	4	3	51.9538	51.9538	-0.295863	2.2	51.9538	54.1538	1	1	0	1	1	1	2007-07-19	2008-02-01	197	5		-132		2007-09-17	9	0	0	2008-01-27
15110.4	0	0	0	0	0	0	0	24	1	2	1	0	5	20	1	0	0	0	0	0	ja	0	1	66	39.0497	39.0497	0.800027	2.2	39.0497	41.2497	0	1	0	0	1	1	2007-07-19	2008-02-01	197	5		0	1	2008-01-28	1	1	0	2008-01-27
15121	0	0	0	0	0	0	0	38	2	2	1	0	5	22	1	0	0	0	0	0	ja	0	1	2	79.2883	79.2883	-0.295863	2.2	79.2883	81.4883	1	1	1	1	1	0	2007-05-16	2007-05-26	10	6		-137		2007-01-03	1	0	0	2007-05-20
15121	0	0	0	0	0	0	0	38	2	2	1	0	5	22	1	0	0	0	0	0	ja	0	2	77	47.5137	47.5137	-0.295863	2.2	47.5137	49.7137	0	1	0	0	1	1	2007-05-16	2007-05-26	10	6		1	1	2007-05-21	5	0	0	2007-05-20
15121	0	0	0	0	0	0	0	38	2	2	1	0	5	22	1	0	0	0	0	0	ja	0	2	5	55.0064	55.0064	-0.295863	2.2	55.0064	57.2064	1	1	0	1	1	1	2007-05-16	2007-05-26	10	6		-4		2007-05-16	5	0	0	2007-05-20
15121	0	0	0	0	0	0	0	38	2	2	1	0	5	22	1	0	0	0	0	0	ja	0	2	66	56.2552	56.2552	-0.295863	2.2	56.2552	58.4552	1	1	0	1	1	1	2007-05-16	2007-05-26	10	6		0	1	2007-05-21	5	1	0	2007-05-20
15121	0	0	0	0	0	0	0	38	2	2	1	0	5	22	1	0	0	0	0	0	ja	0	1	2	63.7479	63.7479	-0.295863	2.2	63.7479	65.9479	1	1	0	1	1	1	2007-05-16	2007-05-26	10	6		-164		2006-12-07	12	0	0	2007-05-20
15121	0	0	0	0	0	0	0	38	2	2	1	0	5	22	1	0	0	0	0	0	ja	0	2	4	71.9344	71.9344	-0.295863	2.2	71.9344	74.1344	1	1	0	1	1	1	2007-05-16	2007-05-26	10	6		-69		2007-03-12	3	0	0	2007-05-20
15121.3	0	0	0	0	0	0	0	36	2	2	1	0	1	26	2	0	0	1	1	0	ja	0	3	66	80.8146	80.8146	-0.333652	2.2	80.8146	83.0146	1	1	1	1	1	0	2006-12-28	2007-07-03	187	16		1	1	2007-06-18	6	0	0	2007-06-17
15121.3	1	0	0	0	0	0	0	36	2	2	1	0	1	26	2	0	0	1	1	0	ja	0	1	3	1.44745	8.1	-0.258073	2.2	#NULL!	10.3	0	0	0	#NULL!	#NULL!	#NULL!	2006-12-28	2007-07-03	187	16		-124		2007-02-13	2	0	0	2007-06-17
15121.3	0	0	0	0	0	0	0	36	2	2	1	0	1	26	2	0	0	1	1	0	ja	0	1	2	67.9105	67.9105	-0.333652	2.2	67.9105	70.1105	1	1	0	1	1	1	2006-12-28	2007-07-03	187	16		-156		2007-01-12	1	0	0	2007-06-17
15121.3	0	0	0	0	0	0	0	36	2	2	1	0	1	26	2	0	0	1	1	0	ja	0	2	4	67.9105	67.9105	1.32908	2.2	69.2396	70.1105	1	1	0	1	1	1	2006-12-28	2007-07-03	187	16		-58		2007-04-20	4	0	0	2007-06-17
15121.5	0	0	0	0	1	1	1	35	2	2	1	0	1	21.5	1	0	0	0	4	0	ja	0	3	4	78.8721	78.8721	-0.295863	2.2	78.8721	81.0721	1	1	1	1	1	0	2007-05-25	2007-10-29	157	7		-73		2007-08-10	8	0	0	2007-10-22
15121.5	0	0	0	0	1	1	1	35	2	2	1	0	1	21.5	1	0	0	0	4	0	ja	0	4	88	20.873	20.873	-0.220284	2.2	20.873	23.073	0	0	0	0	0	1	2007-05-25	2007-10-29	157	7		2	1	2007-10-24	10	0	0	2007-10-22
15121.5	0	0	0	0	1	1	1	35	2	2	1	0	1	21.5	1	0	0	0	4	0	ja	0	4	77	21.1505	21.1505	-0.106916	2.2	21.1505	23.3505	0	0	0	0	0	1	2007-05-25	2007-10-29	157	7		1	1	2007-10-23	10	0	0	2007-10-22
15121.5	0	0	0	0	1	1	1	35	2	2	1	0	1	21.5	1	0	0	0	4	0	ja	0	4	5	28.3657	28.3657	-0.295863	2.2	28.3657	30.5657	0	1	0	0	1	1	2007-05-25	2007-10-29	157	7		-5		2007-10-17	10	0	0	2007-10-22
15121.5	0	0	0	0	1	1	1	35	2	2	1	0	1	21.5	1	0	0	0	4	0	ja	0	2	2	39.6047	39.6047	-0.295863	2.2	39.6047	41.8047	0	1	0	0	1	1	2007-05-25	2007-10-29	157	7		-150		2007-05-25	5	0	0	2007-10-22
15121.5	0	0	0	0	1	1	1	35	2	2	1	0	1	21.5	1	0	0	0	4	0	ja	0	4	5	40.021	40.021	-0.295863	2.2	40.021	42.221	0	1	0	0	1	1	2007-05-25	2007-10-29	157	7		-18		2007-10-04	10	0	0	2007-10-22
15121.5	0	0	0	0	1	1	1	35	2	2	1	0	1	21.5	1	0	0	0	4	0	ja	0	3	3	49.04	49.04	-0.295863	2.2	49.04	51.24	1	1	0	0	1	1	2007-05-25	2007-10-29	157	7		-132		2007-06-12	6	0	0	2007-10-22
15134.4	0	0	0	0	0	0	0	32	2	1	0	0	2	20	1	0	0	0	0	0	ja	0	1	77	73.7382	73.7382	-0.295863	2.2	73.7382	75.9382	1	1	1	1	1	1	2007-09-10	2008-02-20	163	5		0	1	2008-02-15	2	0	0	2008-02-15
15134.4	0	0	0	0	0	0	0	32	2	1	0	0	2	20	1	0	0	0	0	0	ja	0	1	5	74.0157	74.0157	-0.295863	2.2	74.0157	76.2157	1	1	1	1	1	1	2007-09-10	2008-02-20	163	5		-18		2008-01-28	1	0	0	2008-02-15
15134.4	0	0	0	0	0	0	0	32	2	1	0	0	2	20	1	0	0	0	0	0	ja	0	1	66	74.7095	74.7095	-0.295863	2.2	74.7095	76.9095	1	1	1	1	1	1	2007-09-10	2008-02-20	163	5		0	1	2008-02-15	2	0	0	2008-02-15
15134.4	0	0	0	0	0	0	0	32	2	1	0	0	2	20	1	0	0	0	0	0	ja	0	4	2	58.8915	58.8915	-0.295863	2.2	58.8915	61.0915	1	1	0	1	1	1	2007-09-10	2008-02-20	163	5		-158		2007-09-10	9	0	0	2008-02-15
15134.4	0	0	0	0	0	0	0	32	2	1	0	0	2	20	1	0	0	0	0	0	ja	0	4	3	71.2406	71.2406	-0.295863	2.2	71.2406	73.4406	1	1	0	1	1	1	2007-09-10	2008-02-20	163	5		-130		2007-10-08	10	0	0	2008-02-15
15134.8	1	0	0	0	0	0	0	28	1	1	0	0	3	19	1	0	0	0	0	0	ja	0	1	77	0.753685	8.1	-0.295863	2.2	#NULL!	10.3	0	0	0	#NULL!	#NULL!	#NULL!	2006-08-17	2007-02-08	175	0		1	1	2007-02-09	2	0	0	2007-02-08
15134.8	1	0	0	0	0	0	0	28	1	1	0	0	3	19	1	0	0	0	0	0	ja	0	1	66	1.16995	8.1	-0.295863	2.2	#NULL!	10.3	0	0	0	#NULL!	#NULL!	#NULL!	2006-08-17	2007-02-08	175	0		0	1	2007-02-08	2	0	0	2007-02-08
15134.8	0	0	0	0	0	0	0	28	1	1	0	0	3	19	1	0	0	0	0	0	ja	0	1	5	47.375	47.375	-0.295863	2.2	47.375	49.575	0	1	0	0	1	1	2006-08-17	2007-02-08	175	0		-21		2007-01-18	1	0	0	2007-02-08
15134.8	0	0	0	0	0	0	0	28	1	1	0	0	3	19	1	0	0	0	0	0	ja	0	4	3	50.4275	50.4275	-0.295863	2.2	50.4275	52.6275	1	1	0	1	1	1	2006-08-17	2007-02-08	175	0		-98		2006-11-02	11	0	0	2007-02-08
15134.8	0	0	0	0	0	0	0	28	1	1	0	0	3	19	1	0	0	0	0	0	ja	0	4	3	54.4514	54.4514	-0.295863	2.2	54.4514	56.6514	1	1	0	1	1	1	2006-08-17	2007-02-08	175	0		-134		2006-09-27	9	0	0	2007-02-08
15134.8	0	0	0	0	0	0	0	28	1	1	0	0	3	19	1	0	0	0	0	0	ja	0	3	2	55.9777	55.9777	-0.295863	2.2	55.9777	58.1777	1	1	0	1	1	1	2006-08-17	2007-02-08	175	0		-182		2006-08-10	8	0	0	2007-02-08
15147.5	0	0	0	0	0	0	0	25	1	1	0	0	5	27.5	2	0	0	0	0	3	0	0	4	2	75.9582	75.9582	-0.258073	2.2	75.9582	78.1582	1	1	1	1	1	0	2006-09-21	2007-02-06	138	1		-146		2006-09-12	9	0	0	2007-02-05	22-11-2006
15147.5	0	0	0	0	0	0	0	25	1	1	0	0	5	27.5	2	0	0	0	0	3	0	0	3	2	58.4753	58.4753	1.5936	2.2	60.0689	60.6753	1	1	0	1	1	1	2006-09-21	2007-02-06	138	1		-182		2006-08-07	8	0	0	2007-02-05	22-11-2006
15159.3	0	0	0	0	0	0	0	33	2	3	2	0	4	19	1	0	0	0	0	0	ja	0	3	2	89.1399	89.1399	-0.295863	2.2	89.1399	91.3399	1	1	1	1	1	0	2007-08-08	2008-01-17	162	1		-161		2007-08-08	8	0	0	2008-01-16
15159.3	0	0	0	0	0	0	0	33	2	3	2	0	4	19	1	0	0	0	0	0	ja	0	3	3	91.3599	91.3599	-0.295863	2.2	91.3599	93.5599	1	1	1	1	1	0	2007-08-08	2008-01-17	162	1		-138		2007-08-31	8	0	0	2008-01-16
15159.3	0	0	0	0	0	0	0	33	2	3	2	0	4	19	1	0	0	0	0	0	ja	0	1	77	30.3082	30.3082	-0.295863	2.2	30.3082	32.5082	0	1	0	0	1	1	2007-08-08	2008-01-17	162	1		1	1	2008-01-17	1	0	0	2008-01-16
15159.3	0	0	0	0	0	0	0	33	2	3	2	0	4	19	1	0	0	0	0	0	ja	0	1	66	33.2221	33.2221	-0.295863	2.2	33.2221	35.4221	0	1	0	0	1	1	2007-08-08	2008-01-17	162	1		0	1	2008-01-17	1	1	0	2008-01-16
15159.3	0	0	0	0	0	0	0	33	2	3	2	0	4	19	1	0	0	0	0	0	ja	0	1	5	34.4709	34.4709	-0.295863	2.2	34.4709	36.6709	0	1	0	0	1	1	2007-08-08	2008-01-17	162	1		-19		2007-12-28	12	0	0	2008-01-16
15159.5	0	0	1	0	0	0	0	29	1	1	0	0	3	20.5	1	0	0	1	5	3		2	3	2	151.718	151.718	-0.295863	2.2	151.718	153.918	1	1	1	1	1	0	2006-08-17	2007-02-08	175	96	mor+barn død 04-11-2006	-78		2006-08-18	8	0	#NULL!	2006-11-04	04-11-2006
15159.5	0	0	1	0	0	0	0	29	1	1	0	0	3	20.5	1	0	0	1	5	3		2	4	2	110.508	110.508	-0.182495	2.2	110.508	112.708	1	1	1	1	1	0	2006-08-17	2007-02-08	175	96	mor+barn død 04-11-2006	-52		2006-09-13	9	0	#NULL!	2006-11-04	04-11-2006
16284.4	1	0	0	0	0	0	0	32	2	2	1	0	2	20	1	0	0	0	0	0	ja	0	1	66	1.58621	8.1	-0.295863	2.2	#NULL!	10.3	0	0	0	#NULL!	#NULL!	#NULL!	2007-06-18	2008-01-01	197	-3		0	1	2008-01-07	1	3	0	2008-01-04
16284.4	0	0	0	0	0	0	0	32	2	2	1	0	2	20	1	0	0	0	0	0	ja	0	1	77	20.873	20.873	-0.295863	2.2	20.873	23.073	0	0	0	0	0	1	2007-06-18	2008-01-01	197	-3		1	1	2008-01-07	1	2	0	2008-01-04
16284.4	0	0	0	0	0	0	0	32	2	2	1	0	2	20	1	0	0	0	0	0	ja	0	1	66	22.3993	22.3993	-0.295863	2.2	22.3993	24.5993	0	0	0	0	0	1	2007-06-18	2008-01-01	197	-3		0	1	2008-01-07	1	3	0	2008-01-04
16284.4	0	0	0	0	0	0	0	32	2	2	1	0	2	20	1	0	0	0	0	0	ja	0	1	88	27.3944	27.3944	-0.295863	2.2	27.3944	29.5944	0	1	0	0	1	1	2007-06-18	2008-01-01	197	-3		2	1	2008-01-07	1	1	0	2008-01-04
16284.4	0	0	0	0	0	0	0	32	2	2	1	0	2	20	1	0	0	0	0	0	ja	0	1	5	32.5283	32.5283	-0.295863	2.2	32.5283	34.7283	0	1	0	0	1	1	2007-06-18	2008-01-01	197	-3		-15		2007-12-20	12	0	0	2008-01-04
16284.4	0	0	0	0	0	0	0	32	2	2	1	0	2	20	1	0	0	0	0	0	ja	0	4	3	61.1116	61.1116	-0.295863	2.2	61.1116	63.3116	1	1	0	1	1	1	2007-06-18	2008-01-01	197	-3		-92		2007-10-04	10	0	0	2008-01-04
16284.4	0	0	0	0	0	0	0	32	2	2	1	0	2	20	1	0	0	0	0	0	ja	0	3	1	63.6092	63.6092	-0.295863	2.2	63.6092	65.8092	1	1	0	1	1	1	2007-06-18	2008-01-01	197	-3		-197		2007-06-21	6	0	0	2008-01-04
16284.5	0	0	0	0	0	0	0	30	2	1	0	0	1	22	1	0	0	0	0	0	ja	0	2	5	99.1301	99.1301	-0.295863	2.2	99.1301	101.33	1	1	1	1	1	0	2006-12-13	2007-05-23	161	5		-3		2007-05-15	5	0	0	2007-05-18
16284.5	0	0	0	0	0	0	0	30	2	1	0	0	1	22	1	0	0	0	0	0	ja	0	2	4	39.0497	39.0497	-0.295863	2.2	39.0497	41.2497	0	1	0	0	1	1	2006-12-13	2007-05-23	161	5		-73		2007-03-06	3	0	0	2007-05-18
16284.5	0	0	0	0	0	0	0	30	2	1	0	0	1	22	1	0	0	0	0	0	ja	0	2	88	40.4373	40.4373	-0.295863	2.2	40.4373	42.6373	0	1	0	0	1	1	2006-12-13	2007-05-23	161	5		2	1	2007-05-21	5	1	0	2007-05-18
16284.5	0	0	0	0	0	0	0	30	2	1	0	0	1	22	1	0	0	0	0	0	ja	0	2	77	41.4085	41.4085	-0.295863	2.2	41.4085	43.6085	0	1	0	0	1	1	2006-12-13	2007-05-23	161	5		1	1	2007-05-21	5	2	0	2007-05-18
16284.5	0	0	0	0	0	0	0	30	2	1	0	0	1	22	1	0	0	0	0	0	ja	0	2	66	42.9348	42.9348	-0.295863	2.2	42.9348	45.1348	0	1	0	0	1	1	2006-12-13	2007-05-23	161	5		0	1	2007-05-21	5	3	0	2007-05-18
16284.5	0	0	0	0	0	0	0	30	2	1	0	0	1	22	1	0	0	0	0	0	ja	0	4	2	49.7338	49.7338	-0.295863	2.2	49.7338	51.9338	1	1	0	0	1	1	2006-12-13	2007-05-23	161	5		-171		2006-11-28	11	0	0	2007-05-18
16284.5	0	0	0	0	0	0	0	30	2	1	0	0	1	22	1	0	0	0	0	0	ja	0	1	3	57.504	57.504	-0.295863	2.2	57.504	59.704	1	1	0	1	1	1	2006-12-13	2007-05-23	161	5		-133		2007-01-05	1	0	0	2007-05-18
16296.4	0	0	0	0	0	0	0	35	2	2	1	0	3	22	1	0	0	0	0	0	ja	0	3	88	74.2932	74.2932	-0.295863	2.2	74.2932	76.4932	1	1	1	1	1	1	2007-01-27	2007-07-02	156	2		2	1	2007-07-02	7	0	0	2007-06-30
16296.4	0	0	0	0	0	0	0	35	2	2	1	0	3	22	1	0	0	0	0	0	ja	0	3	77	79.5658	79.5658	-0.295863	2.2	79.5658	81.7658	1	1	1	1	1	0	2007-01-27	2007-07-02	156	2		1	1	2007-07-02	7	1	0	2007-06-30
16296.4	0	0	0	0	0	0	0	35	2	2	1	0	3	22	1	0	0	0	0	0	ja	0	3	5	84.561	84.561	-0.295863	2.2	84.561	86.761	1	1	1	1	1	0	2007-01-27	2007-07-02	156	2		-10		2007-06-20	6	0	0	2007-06-30
16296.4	1	0	0	0	0	0	0	35	2	2	1	0	3	22	1	0	0	0	0	0	ja	0	1	3	1.44745	8.1	-0.295863	2.2	#NULL!	10.3	0	0	0	#NULL!	#NULL!	#NULL!	2007-01-27	2007-07-02	156	2		-138		2007-02-12	2	0	0	2007-06-30
16296.4	0	0	0	0	0	0	0	35	2	2	1	0	3	22	1	0	0	0	0	0	ja	0	1	2	40.2985	40.2985	-0.295863	2.2	40.2985	42.4985	0	1	0	0	1	1	2007-01-27	2007-07-02	156	2		-164		2007-01-17	1	0	0	2007-06-30
16296.4	0	0	0	0	0	0	0	35	2	2	1	0	3	22	1	0	0	0	0	0	ja	0	2	4	42.7961	42.7961	-0.295863	2.2	42.7961	44.9961	0	1	0	0	1	1	2007-01-27	2007-07-02	156	2		-80		2007-04-11	4	0	0	2007-06-30
16296.4	0	0	0	0	0	0	0	35	2	2	1	0	3	22	1	0	0	0	0	0	ja	0	3	66	46.6812	46.6812	-0.295863	2.2	46.6812	48.8812	0	1	0	0	1	1	2007-01-27	2007-07-02	156	2		0	1	2007-06-30	6	0	0	2007-06-30
16296.5	0	0	0	0	0	0	0	35	2	2	1	0	3	22	1	0	0	0	0	0	ja	0	2	4	30.0307	30.0307	-0.295863	2.2	30.0307	32.2307	0	1	0	0	1	1	2007-10-29	2008-05-16	200	-8		-80		2008-03-05	3	0	0	2008-05-24
16296.5	0	0	0	0	0	0	0	35	2	2	1	0	3	22	1	0	0	0	0	0	ja	0	1	3	30.5858	30.5858	-0.295863	2.2	30.5858	32.7858	0	1	0	0	1	1	2007-10-29	2008-05-16	200	-8		-136		2008-01-09	1	0	0	2008-05-24
16296.5	0	0	0	0	0	0	0	35	2	2	1	0	3	22	1	0	0	0	0	0	ja	0	2	5	35.7196	35.7196	-0.295863	2.2	35.7196	37.9196	0	1	0	0	1	1	2007-10-29	2008-05-16	200	-8		-22		2008-05-02	5	0	0	2008-05-24
16296.5	0	0	0	0	0	0	0	35	2	2	1	0	3	22	1	0	0	0	0	0	ja	0	4	2	44.0449	44.0449	-0.295863	2.2	44.0449	46.2449	0	1	0	0	1	1	2007-10-29	2008-05-16	200	-8		-178		2007-11-28	11	0	0	2008-05-24
16296.5	0	0	0	0	0	0	0	35	2	1	0	0	5	25	2	0	0	0	1	0	ja	0	2	5	21.5668	21.5668	-0.295863	2.2	21.5668	23.7668	0	0	0	0	0	1	2006-12-13	2007-04-19	127	-16		-37		2007-03-29	3	0	0	2007-05-05
16296.5	0	0	0	0	0	0	0	35	2	1	0	0	5	25	2	0	0	0	1	0	ja	0	1	3	45.2937	45.2937	-0.295863	2.2	45.2937	47.4937	0	1	0	0	1	1	2006-12-13	2007-04-19	127	-16		-107		2007-01-18	1	0	0	2007-05-05
16296.5	0	0	0	0	0	0	0	35	2	1	0	0	5	25	2	0	0	0	1	0	ja	0	4	2	50.0113	50.0113	-0.295863	2.2	50.0113	52.2113	1	1	0	1	1	1	2006-12-13	2007-04-19	127	-16		-162		2006-11-24	11	0	0	2007-05-05
16296.5	0	0	0	0	0	0	0	35	2	1	0	0	5	25	2	0	0	0	1	0	ja	0	4	2	59.8628	59.8628	-0.295863	2.2	59.8628	62.0628	1	1	0	1	1	1	2006-12-13	2007-04-19	127	-16		-177		2006-11-09	11	0	0	2007-05-05
16296.5	0	0	0	0	0	0	0	35	2	1	0	0	5	25	2	0	0	0	1	0	ja	0	2	66	32.9446	32.9446	-0.258073	2.2	32.9446	35.1446	0	1	0	0	1	1	2006-12-13	2007-04-19	127	-16		0	1	2007-05-07	5	2	0	2007-05-05
16296.5	0	0	0	0	0	0	0	35	2	1	0	0	5	25	2	0	0	0	1	0	ja	0	2	77	30.0307	30.0307	-0.220284	2.2	30.0307	32.2307	0	1	0	0	1	1	2006-12-13	2007-04-19	127	-16		1	1	2007-05-07	5	1	0	2007-05-05
16296.5	0	0	0	0	0	0	0	35	2	1	0	0	5	25	2	0	0	0	1	0	ja	0	2	88	31.002	31.002	-0.220284	2.2	31.002	33.202	0	1	0	0	1	1	2006-12-13	2007-04-19	127	-16		2	1	2007-05-07	5	0	0	2007-05-05
16298	1	0	0	0	0	0	0	23	1	2	1	0	5	20	1	0	0	0	0	0	ja	0	2	3	2.55748	8.1	-0.295863	2.2	#NULL!	10.3	0	0	0	#NULL!	#NULL!	#NULL!	2007-03-28	2007-10-06	192	1		-135		2007-05-23	5	0	0	2007-10-05
16298	0	0	0	0	0	0	0	23	1	2	1	0	5	20	1	0	0	0	0	0	ja	0	4	66	28.0882	28.0882	-0.295863	2.2	28.0882	30.2882	0	1	0	0	1	1	2007-03-28	2007-10-06	192	1		0	1	2007-10-05	10	0	0	2007-10-05
16298	0	0	0	0	0	0	0	23	1	2	1	0	5	20	1	0	0	0	0	0	ja	0	4	88	28.5044	28.5044	-0.295863	2.2	28.5044	30.7044	0	1	0	0	1	1	2007-03-28	2007-10-06	192	1		2	1	2007-10-08	10	1	0	2007-10-05
16298	0	0	0	0	0	0	0	23	1	2	1	0	5	20	1	0	0	0	0	0	ja	0	2	2	29.892	29.892	-0.295863	2.2	29.892	32.092	0	1	0	0	1	1	2007-03-28	2007-10-06	192	1		-164		2007-04-24	4	0	0	2007-10-05
16298	0	0	0	0	0	0	0	23	1	2	1	0	5	20	1	0	0	0	0	0	ja	0	4	5	30.0307	30.0307	-0.295863	2.2	30.0307	32.2307	0	1	0	0	1	1	2007-03-28	2007-10-06	192	1		-10		2007-09-25	9	0	0	2007-10-05
16298	0	0	0	0	0	0	0	23	1	2	1	0	5	20	1	0	0	0	0	0	ja	0	4	77	31.002	31.002	-0.295863	2.2	31.002	33.202	0	1	0	0	1	1	2007-03-28	2007-10-06	192	1		1	1	2007-10-08	10	2	0	2007-10-05
16298	0	0	0	0	0	0	0	23	1	2	1	0	5	20	1	0	0	0	0	0	ja	0	3	3	31.9733	31.9733	-0.295863	2.2	31.9733	34.1733	0	1	0	0	1	1	2007-03-28	2007-10-06	192	1		-87		2007-07-10	7	0	0	2007-10-05
16298	0	0	0	0	0	0	0	23	1	2	1	0	5	20	1	0	0	0	0	0	ja	0	2	3	32.8058	32.8058	-0.295863	2.2	32.8058	35.0058	0	1	0	0	1	1	2007-03-28	2007-10-06	192	1		-135		2007-05-23	5	0	0	2007-10-05
16308.9	0	0	0	0	0	0	0	36	2	2	1	0	1	21.5	1	0	0	0	0	0	ja	0	2	5	28.782	28.782	-0.295863	2.2	28.782	30.982	0	1	0	0	1	1	2007-10-10	2008-04-16	189	-13		-21		2008-04-08	4	0	0	2008-04-29
16308.9	0	0	0	0	0	0	0	36	2	2	1	0	1	21.5	1	0	0	0	0	0	ja	0	2	66	35.5809	35.5809	-0.295863	2.2	35.5809	37.7809	0	1	0	0	1	1	2007-10-10	2008-04-16	189	-13		0	1	2008-04-29	4	0	0	2008-04-29
16308.9	0	0	0	0	0	0	0	36	2	2	1	0	1	21.5	1	0	0	0	0	0	ja	0	4	2	48.2075	48.2075	-0.295863	2.2	48.2075	50.4075	1	1	0	0	1	1	2007-10-10	2008-04-16	189	-13		-154		2007-11-27	11	0	0	2008-04-29
16308.9	0	0	0	0	0	0	0	36	2	2	1	0	1	21.5	1	0	0	0	0	0	ja	0	1	4	50.5663	50.5663	-0.295863	2.2	50.5663	52.7663	1	1	0	1	1	1	2007-10-10	2008-04-16	189	-13		-91		2008-01-29	1	0	0	2008-04-29
16308.9	0	0	0	0	0	0	0	36	2	2	1	0	1	21.5	1	0	0	0	0	0	ja	0	4	2	65.2742	65.2742	-0.295863	2.2	65.2742	67.4742	1	1	0	1	1	1	2007-10-10	2008-04-16	189	-13		-182		2007-10-30	10	0	0	2008-04-29
16309.4	0	0	1	1	1	2	1	32	2	2	1	0	4	33	3	0	0	1	4	3	0	0	3	2	73.0444	73.0444	-0.182495	2.2	73.0444	75.2444	1	1	1	1	1	1	2006-08-02	2007-01-24	175	5		-141		2006-08-31	8	0	0	2007-01-19	13-12-2006
16309.4	0	0	1	1	1	2	1	32	2	2	1	0	4	33	3	0	0	1	4	3	0	0	3	2	81.5084	81.5084	-0.106916	2.2	81.5084	83.7084	1	1	1	1	1	0	2006-08-02	2007-01-24	175	5		-172		2006-07-31	7	0	0	2007-01-19	13-12-2006
16309.4	0	0	1	1	1	2	1	32	2	2	1	0	4	33	3	0	0	1	4	3	0	0	4	3	69.5756	69.5756	2.46276	2.46276	72.0383	72.0383	1	1	0	1	1	1	2006-08-02	2007-01-24	175	5		-81		2006-10-30	10	0	0	2007-01-19	13-12-2006
16310.7	1	0	0	0	0	0	0	22	1	2	1	0	4	18	0	0	0	0	0	0	ja	0	2	5	6.44259	8.1	-0.295863	2.2	#NULL!	10.3	0	0	0	#NULL!	#NULL!	#NULL!	2006-11-23	2007-04-24	152	10		-16		2007-03-29	3	0	0	2007-04-14
16310.7	0	0	0	0	0	0	0	22	1	2	1	0	4	18	0	0	0	0	0	0	ja	0	2	77	11.9927	11.9927	-0.295863	2.2	11.9927	14.1927	0	0	0	0	0	1	2006-11-23	2007-04-24	152	10		1	1	2007-04-15	4	0	0	2007-04-14
16310.7	0	0	0	0	0	0	0	22	1	2	1	0	4	18	0	0	0	0	0	0	ja	0	2	88	12.964	12.964	-0.295863	2.2	12.964	15.164	0	0	0	0	0	1	2006-11-23	2007-04-24	152	10		2	1	2007-04-16	4	0	0	2007-04-14
16310.7	0	0	0	0	0	0	0	22	1	2	1	0	4	18	0	0	0	0	0	0	ja	0	2	66	15.0453	15.0453	-0.295863	2.2	15.0453	17.2453	0	0	0	0	0	1	2006-11-23	2007-04-24	152	10		0	1	2007-04-15	4	1	0	2007-04-14
16310.7	0	0	0	0	0	0	0	22	1	2	1	0	4	18	0	0	0	0	0	0	ja	0	4	2	19.4854	19.4854	-0.295863	2.2	19.4854	21.6854	0	0	0	0	0	1	2006-11-23	2007-04-24	152	10		-138		2006-11-27	11	0	0	2007-04-14
16310.7	0	0	0	0	0	0	0	22	1	2	1	0	4	18	0	0	0	0	0	0	ja	0	1	3	20.4567	20.4567	-0.295863	2.2	20.4567	22.6567	0	0	0	0	0	1	2006-11-23	2007-04-24	152	10		-79		2007-01-25	1	0	0	2007-04-14
16310.7	0	0	0	0	0	0	0	22	1	2	1	0	4	18	0	0	0	0	0	0	ja	0	4	2	31.9733	31.9733	-0.295863	2.2	31.9733	34.1733	0	1	0	0	1	1	2006-11-23	2007-04-24	152	10		-142		2006-11-23	11	0	0	2007-04-14
16322.3	0	0	0	0	0	0	0	29	1	1	0	0	5	19	1	0	0	0	0	0	ja	0	2	5	26.7006	26.7006	-0.295863	2.2	26.7006	28.9006	0	1	0	0	1	1	2007-10-02	2008-04-11	192	-5		-20		2008-03-27	3	0	0	2008-04-16
16322.3	0	0	0	0	0	0	0	29	1	1	0	0	5	19	1	0	0	0	0	0	ja	0	4	3	28.0882	28.0882	-0.295863	2.2	28.0882	30.2882	0	1	0	0	1	1	2007-10-02	2008-04-11	192	-5		-145		2007-11-23	11	0	0	2008-04-16
16322.3	0	0	0	0	0	0	0	29	1	1	0	0	5	19	1	0	0	0	0	0	ja	0	2	66	28.6432	28.6432	-0.295863	2.2	28.6432	30.8432	0	1	0	0	1	1	2007-10-02	2008-04-11	192	-5		0	1	2008-04-16	4	0	0	2008-04-16
16322.3	0	0	0	0	0	0	0	29	1	1	0	0	5	19	1	0	0	0	0	0	ja	0	1	3	32.112	32.112	-0.295863	2.2	32.112	34.312	0	1	0	0	1	1	2007-10-02	2008-04-11	192	-5		-97		2008-01-10	1	0	0	2008-04-16
16322.3	0	0	0	0	0	0	0	29	1	1	0	0	5	19	1	0	0	0	0	0	ja	0	4	2	36.2747	36.2747	-0.295863	2.2	36.2747	38.4747	0	1	0	0	1	1	2007-10-02	2008-04-11	192	-5		-188		2007-10-11	10	0	0	2008-04-16
16322.3	0	0	0	0	0	0	0	29	1	1	0	0	5	19	1	0	0	0	0	0	ja	0	2	77	23.7868	23.7868	1.89592	2.2	25.6827	25.9868	0	1	0	0	1	1	2007-10-02	2008-04-11	192	-5		1	1	2008-04-17	4	0	0	2008-04-16
16322.7	0	0	0	0	2	2	1	26	1	1	0	0	4	22	1	0	0	0	3	0	ja	0	2	77	15.7391	15.7391	-0.182495	2.2	15.7391	17.9391	0	0	0	0	0	1	2007-08-20	2008-03-03	196	0		1	1	2008-03-04	3	0	0	2008-03-03
16322.7	0	0	0	0	2	2	1	26	1	1	0	0	4	22	1	0	0	0	3	0	ja	0	2	66	19.6242	19.6242	0.0442411	2.2	19.6242	21.8242	0	0	0	0	0	1	2007-08-20	2008-03-03	196	0		0	1	2008-03-03	3	0	0	2008-03-03
16322.7	1	0	0	0	2	2	1	26	1	1	0	0	4	22	1	0	0	0	3	0	ja	0	3	2	1.44745	8.1	0.497713	2.2	#NULL!	10.3	0	0	0	#NULL!	#NULL!	#NULL!	2007-08-20	2008-03-03	196	0		-186		2007-08-30	8	0	0	2008-03-03
16322.7	0	0	0	0	2	2	1	26	1	1	0	0	4	22	1	0	0	0	3	0	ja	0	1	5	22.1218	22.1218	2.6517	2.6517	24.7735	24.7735	0	0	0	0	0	1	2007-08-20	2008-03-03	196	0		-18		2008-02-14	2	0	0	2008-03-03
16322.7	0	0	0	0	2	2	1	26	1	1	0	0	4	22	1	0	0	0	3	0	ja	0	3	2	43.2123	43.2123	-0.258073	2.2	43.2123	45.4123	0	1	0	0	1	1	2007-08-20	2008-03-03	196	0		-186		2007-08-30	8	0	0	2008-03-03
16322.7	0	0	0	0	2	2	1	26	1	1	0	0	4	22	1	0	0	0	3	0	ja	0	4	3	36.8297	36.8297	0.384345	2.2	36.8297	39.0297	0	1	0	0	1	1	2007-08-20	2008-03-03	196	0		-140		2007-10-15	10	0	0	2008-03-03
16322.7	0	0	0	0	2	2	1	26	1	1	0	0	4	22	1	0	0	0	3	0	ja	0	1	3	36.4134	36.4134	1.36687	2.2	37.7803	38.6134	0	1	0	0	1	1	2007-08-20	2008-03-03	196	0		-88		2007-12-06	12	0	0	2008-03-03
16334	0	0	0	0	0	0	0	35	2	3	2	0	4	21	1	0	0	0	0	0	ja	0	1	2	54.7289	54.7289	-0.295863	2.2	54.7289	56.9289	1	1	0	1	1	1	2007-10-15	2008-05-01	199	-7		-148		2007-12-12	12	0	0	2008-05-08
16334	0	0	0	0	0	0	0	35	2	3	2	0	4	21	1	0	0	0	0	0	ja	0	1	2	61.3891	61.3891	1.89592	2.2	63.285	63.5891	1	1	0	1	1	1	2007-10-15	2008-05-01	199	-7		-148		2007-12-12	12	0	0	2008-05-08
16334	0	0	0	0	0	0	0	35	2	3	2	0	4	21	1	0	0	0	0	0	ja	0	2	5	58.4753	58.4753	2.04707	2.2	60.5223	60.6753	1	1	0	1	1	1	2007-10-15	2008-05-01	199	-7		-30		2008-04-08	4	0	0	2008-05-08
16334	0	0	0	0	0	0	0	35	2	3	2	0	4	21	1	0	0	0	0	0	ja	0	4	2	58.3365	58.3365	2.23602	2.23602	60.5725	60.5725	1	1	0	1	1	1	2007-10-15	2008-05-01	199	-7		-177		2007-11-13	11	0	0	2008-05-08
16334.3	0	0	0	0	0	0	0	33	2	3	2	0	2	20	1	0	0	0	0	0	ja	0	1	2	19.6242	19.6242	2.27381	2.27381	21.898	21.898	0	0	0	0	0	1	2007-04-08	2007-07-08	91	-4		-146		2007-02-16	2	0	0	2007-07-12
16334.3	0	0	0	0	0	0	0	33	2	3	2	0	2	20	1	0	0	0	0	0	ja	0	3	5	46.1262	46.1262	-0.220284	2.2	46.1262	48.3262	0	1	0	0	1	1	2007-04-08	2007-07-08	91	-4		-14		2007-06-28	6	0	0	2007-07-12
16334.3	0	0	0	0	0	0	0	33	2	3	2	0	2	20	1	0	0	0	0	0	ja	0	1	2	24.8968	24.8968	0.64887	2.2	24.8968	27.0968	0	1	0	0	0	1	2007-04-08	2007-07-08	91	-4		-168		2007-01-25	1	0	0	2007-07-12
16334.3	0	0	0	0	0	0	0	33	2	3	2	0	2	20	1	0	0	0	0	0	ja	0	3	88	33.0833	33.0833	0.913395	2.2	33.0833	35.2833	0	1	0	0	1	1	2007-04-08	2007-07-08	91	-4		2	1	2007-07-14	7	0	0	2007-07-12
16334.3	0	0	0	0	0	0	0	33	2	3	2	0	2	20	1	0	0	0	0	0	ja	0	3	66	34.1933	34.1933	1.66918	2.2	35.8625	36.3933	0	1	0	0	1	1	2007-04-08	2007-07-08	91	-4		0	1	2007-07-12	7	0	0	2007-07-12
16334.3	0	0	0	0	0	0	0	33	2	3	2	0	2	20	1	0	0	0	0	0	ja	0	3	77	31.557	31.557	4.35222	4.35222	35.9092	35.9092	0	1	0	0	1	1	2007-04-08	2007-07-08	91	-4		1	1	2007-07-13	7	0	0	2007-07-12
16334.3	0	0	0	0	0	0	0	33	2	3	2	0	2	20	1	0	0	0	0	0	ja	0	2	4	40.9923	40.9923	4.57896	4.57896	45.5712	45.5712	0	1	0	0	1	1	2007-04-08	2007-07-08	91	-4		-77		2007-04-26	4	0	0	2007-07-12
16335.2	0	0	0	0	0	0	0	26	1	1	0	0	5	20	1	0	0	0	0	0	ja	0	1	3	95.5225	95.5225	1.29129	2.2	96.8138	97.7225	1	1	1	1	1	0	2006-12-13	2007-06-25	194	-12		-152		2007-02-05	2	0	0	2007-07-07
16335.2	0	0	0	0	0	0	0	26	1	1	0	0	5	20	1	0	0	0	0	0	ja	0	3	77	31.6958	31.6958	-0.258073	2.2	31.6958	33.8958	0	1	0	0	1	1	2006-12-13	2007-06-25	194	-12		1	1	2007-07-09	7	1	0	2007-07-07
16335.2	0	0	0	0	0	0	0	26	1	1	0	0	5	20	1	0	0	0	0	0	ja	0	3	5	38.4947	38.4947	-0.258073	2.2	38.4947	40.6947	0	1	0	0	1	1	2006-12-13	2007-06-25	194	-12		-31		2007-06-06	6	0	0	2007-07-07
16335.2	0	0	0	0	0	0	0	26	1	1	0	0	5	20	1	0	0	0	0	0	ja	0	3	66	37.8009	37.8009	-0.182495	2.2	37.8009	40.0009	0	1	0	0	1	1	2006-12-13	2007-06-25	194	-12		0	1	2007-07-09	7	2	0	2007-07-07
16335.2	0	0	0	0	0	0	0	26	1	1	0	0	5	20	1	0	0	0	0	0	ja	0	1	2	70.6856	70.6856	0.837817	2.2	70.6856	72.8856	1	1	0	1	1	1	2006-12-13	2007-06-25	194	-12		-185		2007-01-03	1	0	0	2007-07-07
16335.2	0	0	0	0	0	0	0	26	1	1	0	0	5	20	1	0	0	0	0	0	ja	0	2	3	46.9587	46.9587	3.10517	3.10517	50.0639	50.0639	1	1	0	1	1	1	2006-12-13	2007-06-25	194	-12		-101		2007-03-28	3	0	0	2007-07-07
16346.8	0	0	0	0	0	0	0	33	2	2	1	0	2	20.5	1	0	0	1	0	0	ja	0	3	3	80.5371	80.5371	-0.295863	2.2	80.5371	82.7371	1	1	1	1	1	0	2007-09-24	2007-10-02	8	-6		-91		2007-07-09	7	0	0	2007-10-08
16346.8	0	0	0	0	0	0	0	33	2	2	1	0	2	20.5	1	0	0	1	0	0	ja	0	4	5	66.2455	66.2455	-0.333652	2.2	66.2455	68.4455	1	1	0	1	1	1	2007-09-24	2007-10-02	8	-6		-21		2007-09-17	9	0	0	2007-10-08
16346.8	0	0	0	0	0	0	0	33	2	2	1	0	2	20.5	1	0	0	1	0	0	ja	0	4	66	57.0877	57.0877	-0.144705	2.2	57.0877	59.2877	1	1	0	1	1	1	2007-09-24	2007-10-02	8	-6		0	1	2007-10-09	10	1	0	2007-10-08
16346.8	0	0	0	0	0	0	0	33	2	2	1	0	2	20.5	1	0	0	1	0	0	ja	0	2	2	38.7722	38.7722	-0.0691268	2.2	38.7722	40.9722	0	1	0	0	1	1	2007-09-24	2007-10-02	8	-6		-175		2007-04-16	4	0	0	2007-10-08
16346.8	0	0	0	0	0	0	0	33	2	2	1	0	2	20.5	1	0	0	1	0	0	ja	0	4	77	64.4417	64.4417	0.0820304	2.2	64.4417	66.6417	1	1	0	1	1	1	2007-09-24	2007-10-02	8	-6		1	1	2007-10-09	10	0	0	2007-10-08
16346.8	0	0	0	0	0	0	0	33	2	2	1	0	2	20.5	1	0	0	1	0	0	ja	0	2	3	53.7576	53.7576	0.64887	2.2	53.7576	55.9576	1	1	0	1	1	1	2007-09-24	2007-10-02	8	-6		-138		2007-05-23	5	0	0	2007-10-08
16346.8	0	0	0	0	0	0	0	33	2	2	1	0	2	20.5	1	0	0	1	0	0	ja	0	4	88	52.2313	52.2313	2.68949	2.68949	54.9208	54.9208	1	1	0	1	1	1	2007-09-24	2007-10-02	8	-6		2	1	2007-10-10	10	0	0	2007-10-08
16346.9	0	0	0	0	0	0	0	31	2	3	2	0	4	23	1	0	0	0	0	0	ja	0	2	77	44.1836	44.1836	-0.333652	2.2	44.1836	46.3836	0	1	0	0	1	1	2006-12-13	2007-05-10	148	-10		1	1	2007-05-21	5	0	0	2007-05-20
16346.9	0	0	0	0	0	0	0	31	2	3	2	0	4	23	1	0	0	0	0	0	ja	0	4	2	51.5376	51.5376	-0.144705	2.2	51.5376	53.7376	1	1	0	1	1	1	2006-12-13	2007-05-10	148	-10		-173		2006-11-28	11	0	0	2007-05-20
16346.9	0	0	0	0	0	0	0	31	2	3	2	0	4	23	1	0	0	0	0	0	ja	0	2	66	54.4514	54.4514	0.157609	2.2	54.4514	56.6514	1	1	0	1	1	1	2006-12-13	2007-05-10	148	-10		0	1	2007-05-21	5	1	0	2007-05-20
16346.9	0	0	0	0	0	0	0	31	2	3	2	0	4	23	1	0	0	0	0	0	ja	0	1	2	47.5137	47.5137	2.00929	2.2	49.523	49.7137	0	1	0	0	1	1	2006-12-13	2007-05-10	148	-10		-158		2006-12-13	12	0	0	2007-05-20
16346.9	0	0	0	0	0	0	0	31	2	3	2	0	4	23	1	0	0	0	0	0	ja	0	2	5	54.8677	54.8677	4.31443	4.31443	59.1821	59.1821	1	1	0	1	1	1	2006-12-13	2007-05-10	148	-10		-18		2007-05-02	5	0	0	2007-05-20
16358.9	1	0	0	0	1	1	1	36	2	3	2	0	2	20.5	1	0	0	1	4	0	ja	0	4	2	1.72496	8.1	-0.295863	2.2	#NULL!	10.3	0	0	0	#NULL!	#NULL!	#NULL!	2007-10-03	2008-04-17	197	7		-149		2007-11-13	11	0	0	2008-04-10
16358.9	0	0	0	0	1	1	1	36	2	3	2	0	2	20.5	1	0	0	1	4	0	ja	0	2	88	36.6909	36.6909	-0.295863	2.2	36.6909	38.8909	0	1	0	0	1	1	2007-10-03	2008-04-17	197	7		2	1	2008-04-12	4	0	0	2008-04-10
16358.9	0	0	0	0	1	1	1	36	2	3	2	0	2	20.5	1	0	0	1	4	0	ja	0	2	5	59.0303	59.0303	-0.295863	2.2	59.0303	61.2303	1	1	0	1	1	1	2007-10-03	2008-04-17	197	7		-9		2008-04-01	4	0	0	2008-04-10
16358.9	0	0	0	0	1	1	1	36	2	3	2	0	2	20.5	1	0	0	1	4	0	ja	0	2	66	54.1739	54.1739	1.14013	2.2	55.314	56.3739	1	1	0	1	1	1	2007-10-03	2008-04-17	197	7		-1	1	2008-04-09	4	0	0	2008-04-10
16358.9	0	0	0	0	1	1	1	36	2	3	2	0	2	20.5	1	0	0	1	4	0	ja	0	4	2	55.7002	55.7002	2.84065	2.84065	58.5408	58.5408	1	1	0	1	1	1	2007-10-03	2008-04-17	197	7		-134		2007-11-28	11	0	0	2008-04-10
16358.9	0	0	0	0	1	1	1	36	2	3	2	0	2	20.5	1	0	0	1	4	0	ja	0	1	4	56.6715	56.6715	2.91623	2.91623	59.5877	59.5877	1	1	0	1	1	1	2007-10-03	2008-04-17	197	7		-77		2008-01-24	1	0	0	2008-04-10
16358.9	0	0	0	0	1	1	1	36	2	3	2	0	2	20.5	1	0	0	1	4	0	ja	0	2	77	54.1739	54.1739	3.67201	3.67201	57.8459	57.8459	1	1	0	1	1	1	2007-10-03	2008-04-17	197	7		1	1	2008-04-11	4	0	0	2008-04-10
16371.7	0	0	0	0	0	0	0	34	2	2	1	0	4	#NULL!	#NULL!	0	0	0	0	0	ja	0	3	4	91.2212	91.2212	-0.258073	2.2	91.2212	93.4212	1	1	1	1	1	0	2007-04-25	2007-11-04	193	-8		-75		2007-08-29	8	0	0	2007-11-12
16371.7	0	0	0	0	0	0	0	34	2	2	1	0	4	#NULL!	#NULL!	0	0	0	0	0	ja	0	3	3	85.5323	85.5323	0.0442411	2.2	85.5323	87.7323	1	1	1	1	1	0	2007-04-25	2007-11-04	193	-8		-147		2007-06-18	6	0	0	2007-11-12
16371.7	0	0	0	0	0	0	0	34	2	2	1	0	4	#NULL!	#NULL!	0	0	0	0	0	ja	0	4	77	46.2649	46.2649	-0.295863	2.2	46.2649	48.4649	0	1	0	0	1	1	2007-04-25	2007-11-04	193	-8		1	1	2007-11-13	11	0	0	2007-11-12
16371.7	0	0	0	0	0	0	0	34	2	2	1	0	4	#NULL!	#NULL!	0	0	0	0	0	ja	0	2	1	59.8628	59.8628	0.270977	2.2	59.8628	62.0628	1	1	0	1	1	1	2007-04-25	2007-11-04	193	-8		-201		2007-04-25	4	0	0	2007-11-12
16371.7	0	0	0	0	0	0	0	34	2	2	1	0	4	#NULL!	#NULL!	0	0	0	0	0	ja	0	4	5	54.3126	54.3126	1.40466	2.2	55.7173	56.5126	1	1	0	1	1	1	2007-04-25	2007-11-04	193	-8		-33		2007-10-10	10	0	0	2007-11-12
16371.7	0	0	0	0	0	0	0	34	2	2	1	0	4	#NULL!	#NULL!	0	0	0	0	0	ja	0	4	66	53.7576	53.7576	2.3116	2.3116	56.0692	56.0692	1	1	0	1	1	1	2007-04-25	2007-11-04	193	-8		0	1	2007-11-12	11	0	0	2007-11-12
16372.8	0	0	0	0	2	2	1	25	1	2	1	0	5	21	1	0	0	0	3	0	ja	0	4	77	35.1646	35.1646	-0.333652	2.2	35.1646	37.3646	0	1	0	0	1	1	2007-08-22	2007-10-31	70	-2		1	1	2007-11-05	11	2	0	2007-11-02
16372.8	0	0	0	0	2	2	1	25	1	2	1	0	5	21	1	0	0	0	3	0	ja	0	2	2	49.04	49.04	-0.295863	2.2	49.04	51.24	1	1	0	0	1	1	2007-08-22	2007-10-31	70	-2		-165		2007-05-21	5	0	0	2007-11-02
16372.8	0	0	0	0	2	2	1	25	1	2	1	0	5	21	1	0	0	0	3	0	ja	0	4	5	58.7528	58.7528	-0.258073	2.2	58.7528	60.9528	1	1	0	1	1	1	2007-08-22	2007-10-31	70	-2		-23		2007-10-10	10	0	0	2007-11-02
16372.8	0	0	0	0	2	2	1	25	1	2	1	0	5	21	1	0	0	0	3	0	ja	0	3	4	71.1019	71.1019	0.762238	2.2	71.1019	73.3019	1	1	0	1	1	1	2007-08-22	2007-10-31	70	-2		-81		2007-08-13	8	0	0	2007-11-02
16384	0	0	0	0	0	0	0	35	2	2	1	0	2	18	0	0	0	0	0	0	ja	0	3	2	76.652	76.652	0.686659	2.2	76.652	78.852	1	1	1	1	1	0	2007-06-19	2007-12-30	194	-8		-178		2007-07-13	7	0	0	2008-01-07
16384	0	0	0	0	0	0	0	35	2	2	1	0	2	18	0	0	0	0	0	0	ja	0	1	5	83.7285	83.7285	1.21571	2.2	84.9442	85.9285	1	1	1	1	1	0	2007-06-19	2007-12-30	194	-8		-31		2007-12-07	12	0	0	2008-01-07
16384	0	0	0	0	0	0	0	35	2	2	1	0	2	18	0	0	0	0	0	0	ja	0	4	3	86.6423	86.6423	2.3116	2.3116	88.9539	88.9539	1	1	1	1	1	0	2007-06-19	2007-12-30	194	-8		-94		2007-10-05	10	0	0	2008-01-07
16384	1	0	0	0	0	0	0	35	2	2	1	0	2	18	0	0	0	0	0	0	ja	0	1	5	0.337424	8.1	-0.333652	2.2	#NULL!	10.3	0	0	0	#NULL!	#NULL!	#NULL!	2007-06-19	2007-12-30	194	-8		-31		2007-12-07	12	0	0	2008-01-07
16384	1	0	0	0	0	0	0	35	2	2	1	0	2	18	0	0	0	0	0	0	ja	0	1	77	1.03119	8.1	-0.144705	2.2	#NULL!	10.3	0	0	0	#NULL!	#NULL!	#NULL!	2007-06-19	2007-12-30	194	-8		1	1	2008-01-08	1	0	0	2008-01-07
16384	0	0	0	0	0	0	0	35	2	2	1	0	2	18	0	0	0	0	0	0	ja	0	1	66	58.614	58.614	1.93371	2.2	60.5477	60.814	1	1	0	1	1	1	2007-06-19	2007-12-30	194	-8		0	1	2008-01-08	1	1	0	2008-01-07
16384.5	0	0	0	0	0	0	0	30	2	2	1	0	5	20	1	0	0	0	0	0	ja	0	3	66	78.5946	78.5946	-0.106916	2.2	78.5946	80.7946	1	1	1	1	1	0	2007-01-10	2007-07-20	191	15		0	1	2007-07-06	7	1	0	2007-07-05
16384.5	1	0	0	0	0	0	0	30	2	2	1	0	5	20	1	0	0	0	0	0	ja	0	1	2	2.55748	8.1	0.800027	2.2	#NULL!	10.3	0	0	0	#NULL!	#NULL!	#NULL!	2007-01-10	2007-07-20	191	15		-150		2007-02-05	2	0	0	2007-07-05
16384.5	0	0	0	0	0	0	0	30	2	2	1	0	5	20	1	0	0	0	0	0	ja	0	2	3	67.4943	67.4943	0.157609	2.2	67.4943	69.6943	1	1	0	1	1	1	2007-01-10	2007-07-20	191	15		-73		2007-04-23	4	0	0	2007-07-05
16384.5	0	0	0	0	0	0	0	30	2	2	1	0	5	20	1	0	0	0	0	0	ja	0	3	77	64.4417	64.4417	0.270977	2.2	64.4417	66.6417	1	1	0	1	1	1	2007-01-10	2007-07-20	191	15		1	1	2007-07-06	7	0	0	2007-07-05
16384.5	0	0	0	0	0	0	0	30	2	2	1	0	5	20	1	0	0	0	0	0	ja	0	1	2	53.7576	53.7576	0.346556	2.2	53.7576	55.9576	1	1	0	1	1	1	2007-01-10	2007-07-20	191	15		-128		2007-02-27	2	0	0	2007-07-05
16384.7	0	0	0	0	0	0	0	30	2	1	0	0	3	21.5	1	0	0	0	1	0	ja	0	2	88	72.6282	72.6282	-0.295863	2.2	72.6282	74.8282	1	1	0	1	1	1	2007-10-30	2008-05-04	187	5		2	1	2008-05-01	5	0	0	2008-04-29
16384.7	0	0	0	0	0	0	0	30	2	1	0	0	3	21.5	1	0	0	0	1	0	ja	0	2	66	58.059	58.059	-0.258073	2.2	58.059	60.259	1	1	0	1	1	1	2007-10-30	2008-05-04	187	5		0	1	2008-04-29	4	0	0	2008-04-29
16384.7	0	0	0	0	0	0	0	30	2	1	0	0	3	21.5	1	0	0	0	1	0	ja	0	1	4	51.9538	51.9538	-0.182495	2.2	51.9538	54.1538	1	1	0	1	1	1	2007-10-30	2008-05-04	187	5		-71		2008-02-18	2	0	0	2008-04-29
16384.7	0	0	0	0	0	0	0	30	2	1	0	0	3	21.5	1	0	0	0	1	0	ja	0	2	77	61.6666	61.6666	0.00645183	2.2	61.6666	63.8666	1	1	0	1	1	1	2007-10-30	2008-05-04	187	5		1	1	2008-04-30	4	0	0	2008-04-29
16396	0	0	0	0	0	0	0	39	2	2	1	0	4	21.5	1	0	0	0	0	0	ja	0	4	3	84.8385	84.8385	-0.333652	2.2	84.8385	87.0385	1	1	1	1	1	0	2007-09-04	2008-03-19	197	-1		-141		2007-10-31	10	0	0	2008-03-20
16396	0	0	0	0	0	0	0	39	2	2	1	0	4	21.5	1	0	0	0	0	0	ja	0	2	5	93.9962	93.9962	-0.144705	2.2	93.9962	96.1962	1	1	1	1	1	0	2007-09-04	2008-03-19	197	-1		-13		2008-03-07	3	0	0	2008-03-20
16396	0	0	0	0	0	0	0	39	2	2	1	0	4	21.5	1	0	0	0	0	0	ja	0	1	3	84.006	84.006	1.36687	2.2	85.3728	86.206	1	1	1	1	1	0	2007-09-04	2008-03-19	197	-1		-90		2007-12-21	12	0	0	2008-03-20
16396	0	0	0	0	0	0	0	39	2	2	1	0	4	21.5	1	0	0	0	0	0	ja	0	2	77	80.3984	80.3984	1.5936	2.2	81.992	82.5984	1	1	1	1	1	0	2007-09-04	2008-03-19	197	-1		1	1	2008-03-25	3	4	0	2008-03-20
16396	0	0	0	0	0	0	0	39	2	2	1	0	4	21.5	1	0	0	0	0	0	ja	0	4	2	77.4845	77.4845	2.12265	2.2	79.6072	79.6845	1	1	1	1	1	0	2007-09-04	2008-03-19	197	-1		-174		2007-09-29	9	1	0	2008-03-20
16396	0	0	0	0	0	0	0	39	2	2	1	0	4	21.5	1	0	0	0	0	0	ja	0	2	88	76.7908	76.7908	3.89875	3.89875	80.6895	80.6895	1	1	1	1	1	0	2007-09-04	2008-03-19	197	-1		2	1	2008-03-25	3	3	0	2008-03-20
16396	0	0	0	0	0	0	0	39	2	2	1	0	4	21.5	1	0	0	0	0	0	ja	0	2	66	93.7187	93.7187	7.6021	7.6021	101.321	101.321	1	1	1	1	1	0	2007-09-04	2008-03-19	197	-1		0	1	2008-03-25	3	5	0	2008-03-20
16396.4	1	0	0	0	0	0	0	35	2	3	2	0	1	24.5	1	0	0	1	0	0	ja	0	3	4	-0.772606	8.1	-0.371441	2.2	#NULL!	10.3	0	0	0	#NULL!	#NULL!	#NULL!	2007-04-24	2007-11-04	194	-7		-74		2007-08-29	8	0	0	2007-11-11
16396.4	0	0	0	0	0	0	0	35	2	3	2	0	1	24.5	1	0	0	1	0	0	ja	0	3	3	62.3604	62.3604	-0.258073	2.2	62.3604	64.5604	1	1	0	1	1	1	2007-04-24	2007-11-04	194	-7		-146		2007-06-18	6	0	0	2007-11-11
16396.4	0	0	0	0	0	0	0	35	2	3	2	0	1	24.5	1	0	0	1	0	0	ja	0	4	66	42.5186	42.5186	1.02676	2.2	43.5453	44.7186	0	1	0	0	1	1	2007-04-24	2007-11-04	194	-7		0	1	2007-11-12	11	1	0	2007-11-11
16396.4	0	0	0	0	0	0	0	35	2	3	2	0	1	24.5	1	0	0	1	0	0	ja	0	2	2	55.4227	55.4227	1.55581	2.2	56.9785	57.6227	1	1	0	1	1	1	2007-04-24	2007-11-04	194	-7		-187		2007-05-08	5	0	0	2007-11-11
16396.4	0	0	0	0	0	0	0	35	2	3	2	0	1	24.5	1	0	0	1	0	0	ja	0	4	77	41.9636	41.9636	1.63139	2.2	43.595	44.1636	0	1	0	0	1	1	2007-04-24	2007-11-04	194	-7		1	1	2007-11-12	11	0	0	2007-11-11
16396.4	0	0	0	0	0	0	0	35	2	3	2	0	1	24.5	1	0	0	1	0	0	ja	0	4	5	62.7766	62.7766	4.12549	4.12549	66.9021	66.9021	1	1	0	1	1	1	2007-04-24	2007-11-04	194	-7		-11		2007-10-31	10	0	0	2007-11-11
17522.8	0	0	0	0	0	0	0	25	1	1	0	0	4	24	1	0	0	0	1	0	ja	0	2	77	38.6335	38.6335	-0.220284	2.2	38.6335	40.8335	0	1	0	0	1	1	2006-10-05	2007-03-31	177	-2		1	1	2007-04-03	4	0	0	2007-04-02
17522.8	0	0	0	0	0	0	0	25	1	1	0	0	4	24	1	0	0	0	1	0	ja	0	2	66	40.8535	40.8535	0.0442411	2.2	40.8535	43.0535	0	1	0	0	1	1	2006-10-05	2007-03-31	177	-2		0	1	2007-04-02	4	0	0	2007-04-02
17522.8	0	0	0	0	0	0	0	25	1	1	0	0	4	24	1	0	0	0	1	0	ja	0	2	88	33.4996	33.4996	0.270977	2.2	33.4996	35.6996	0	1	0	0	1	1	2006-10-05	2007-03-31	177	-2		2	1	2007-04-04	4	0	0	2007-04-02
17522.8	0	0	0	0	0	0	0	25	1	1	0	0	4	24	1	0	0	0	1	0	ja	0	4	2	61.9441	61.9441	0.459924	2.2	61.9441	64.1441	1	1	0	1	1	1	2006-10-05	2007-03-31	177	-2		-147		2006-11-06	11	0	0	2007-04-02
17522.8	0	0	0	0	0	0	0	25	1	1	0	0	4	24	1	0	0	0	1	0	ja	0	4	2	66.2455	66.2455	1.36687	2.2	67.6123	68.4455	1	1	0	1	1	1	2006-10-05	2007-03-31	177	-2		-179		2006-10-05	10	0	0	2007-04-02
17522.8	0	0	0	0	0	0	0	25	1	1	0	0	4	24	1	0	0	0	1	0	ja	0	1	3	54.7289	54.7289	2.08486	2.2	56.8138	56.9289	1	1	0	1	1	1	2006-10-05	2007-03-31	177	-2		-88		2007-01-04	1	0	0	2007-04-02
17547.2	0	0	0	0	0	0	0	30	2	2	1	0	4	20	1	0	0	0	0	0		0	2	2	68.188	68.188	-0.182495	2.2	68.188	70.388	1	1	0	1	1	1	2007-03-19	2007-09-25	190	1		-144		2007-05-03	5	0	0	2007-09-24	14-05-2007
17547.7	0	0	0	0	1	1	1	25	1	1	0	0	3	21	1	0	0	0	4	0	ja	0	1	2	52.7864	52.7864	-0.333652	2.2	52.7864	54.9864	1	1	0	1	1	1	2006-12-04	2007-06-04	182	17		-165		2006-12-04	12	0	0	2007-05-18
17547.7	0	0	0	0	1	1	1	25	1	1	0	0	3	21	1	0	0	0	4	0	ja	0	1	3	55.5614	55.5614	-0.333652	2.2	55.5614	57.7614	1	1	0	1	1	1	2006-12-04	2007-06-04	182	17		-119		2007-01-19	1	0	0	2007-05-18
17547.7	0	0	0	0	1	1	1	25	1	1	0	0	3	21	1	0	0	0	4	0	ja	0	2	4	60.9728	60.9728	-0.182495	2.2	60.9728	63.1728	1	1	0	1	1	1	2006-12-04	2007-06-04	182	17		-67		2007-03-12	3	0	0	2007-05-18
17547.7	0	0	0	0	1	1	1	25	1	1	0	0	3	21	1	0	0	0	4	0	ja	0	2	5	60.1403	60.1403	0.195398	2.2	60.1403	62.3403	1	1	0	1	1	1	2006-12-04	2007-06-04	182	17		-4		2007-05-14	5	0	0	2007-05-18
17547.7	0	0	0	0	1	1	1	25	1	1	0	0	3	21	1	0	0	0	4	0	ja	0	2	5	59.3078	59.3078	0.233188	2.2	59.3078	61.5078	1	1	0	1	1	1	2006-12-04	2007-06-04	182	17		-2		2007-05-16	5	0	0	2007-05-18
17559.8	0	0	0	0	0	0	0	29	1	1	0	0	3	23.5	1	0	0	0	1	0	ja	0	2	66	27.8107	27.8107	-0.258073	2.2	27.8107	30.0107	0	1	0	0	1	1	2007-09-27	2008-04-04	190	18		1	1	2008-03-18	3	0	0	2008-03-17
17559.8	0	0	0	0	0	0	0	29	1	1	0	0	3	23.5	1	0	0	0	1	0	ja	0	1	4	48.6237	48.6237	-0.258073	2.2	48.6237	50.8237	1	1	0	0	1	1	2007-09-27	2008-04-04	190	18		-56		2008-01-21	1	0	0	2008-03-17
17559.8	0	0	0	0	0	0	0	29	1	1	0	0	3	23.5	1	0	0	0	1	0	ja	0	2	77	29.6145	29.6145	-0.106916	2.2	29.6145	31.8145	0	1	0	0	1	1	2007-09-27	2008-04-04	190	18		2	1	2008-03-19	3	0	0	2008-03-17
17559.8	0	0	0	0	0	0	0	29	1	1	0	0	3	23.5	1	0	0	0	1	0	ja	0	4	2	44.7386	44.7386	-0.0691268	2.2	44.7386	46.9386	0	1	0	0	1	1	2007-09-27	2008-04-04	190	18		-154		2007-10-15	10	0	0	2008-03-17
17559.8	0	0	0	0	0	0	0	29	1	1	0	0	3	23.5	1	0	0	0	1	0	ja	0	4	3	48.6237	48.6237	0.384345	2.2	48.6237	50.8237	1	1	0	0	1	1	2007-09-27	2008-04-04	190	18		-122		2007-11-16	11	0	0	2008-03-17
17571.5	0	0	0	0	1	1	1	35	2	3	2	2	4	25	2	0	0	0	4	0	ja	0	4	3	35.5809	35.5809	-0.258073	2.2	35.5809	37.7809	0	1	0	0	1	1	2007-09-20	2008-03-29	191	12		-126		2007-11-12	11	0	0	2008-03-17
17571.5	0	0	0	0	1	1	1	35	2	3	2	2	4	25	2	0	0	0	4	0	ja	0	1	4	41.2698	41.2698	-0.182495	2.2	41.2698	43.4698	0	1	0	0	1	1	2007-09-20	2008-03-29	191	12		-69		2008-01-08	1	0	0	2008-03-17
17571.5	0	0	0	0	1	1	1	35	2	3	2	2	4	25	2	0	0	0	4	0	ja	0	2	5	54.5902	54.5902	1.9715	2.2	56.5617	56.7902	1	1	0	1	1	1	2007-09-20	2008-03-29	191	12		-5		2008-03-12	3	0	0	2008-03-17
17571.5	0	0	0	0	1	1	1	35	2	3	2	2	4	25	2	0	0	0	4	0	ja	0	4	2	26.8394	26.8394	2.3116	2.3116	29.151	29.151	0	1	0	0	1	1	2007-09-20	2008-03-29	191	12		-161		2007-10-08	10	0	0	2008-03-17
17571.5	0	0	0	0	1	1	1	35	2	3	2	2	4	25	2	0	0	0	4	0	ja	0	2	77	41.5473	41.5473	2.34939	2.34939	43.8967	43.8967	0	1	0	0	1	1	2007-09-20	2008-03-29	191	12		1	1	2008-03-18	3	0	0	2008-03-17
17572	0	0	0	0	2	2	1	32	2	1	0	0	5	21.5	1	0	0	0	3	0	ja	0	2	5	45.4324	45.4324	-0.144705	2.2	45.4324	47.6324	0	1	0	0	1	1	2007-10-31	2008-05-16	198	-15		-25		2008-05-06	5	0	0	2008-05-31
17572	0	0	0	0	2	2	1	32	2	1	0	0	5	21.5	1	0	0	0	3	0	ja	0	1	2	50.2888	50.2888	0.11982	2.2	50.2888	52.4888	1	1	0	1	1	1	2007-10-31	2008-05-16	198	-15		-156		2007-12-27	12	0	0	2008-05-31
17572	0	0	0	0	2	2	1	32	2	1	0	0	5	21.5	1	0	0	0	3	0	ja	0	1	3	39.3272	39.3272	0.573291	2.2	39.3272	41.5272	0	1	0	0	1	1	2007-10-31	2008-05-16	198	-15		-102		2008-02-19	2	0	0	2008-05-31
17573.3	0	0	0	0	0	0	0	21	1	2	1	0	5	20.5	1	0	0	0	0	0	ja	0	2	66	89.0011	89.0011	0.837817	2.2	89.0011	91.2011	1	1	1	1	1	0	2007-09-14	2008-03-28	196	-7		0	1	2008-04-04	4	0	0	2008-04-04
17573.3	0	0	0	0	0	0	0	21	1	2	1	0	5	20.5	1	0	0	0	0	0	ja	0	2	5	67.4943	67.4943	0.800027	2.2	67.4943	69.6943	1	1	0	1	1	1	2007-09-14	2008-03-28	196	-7		-16		2008-03-19	3	0	0	2008-04-04
17573.3	0	0	0	0	0	0	0	21	1	2	1	0	5	20.5	1	0	0	0	0	0	ja	0	1	4	71.5181	71.5181	2.50055	2.50055	74.0187	74.0187	1	1	0	1	1	1	2007-09-14	2008-03-28	196	-7		-86		2008-01-09	1	0	0	2008-04-04
17583.9	0	1	1	0	0	0	0	35	2	2	1	0	1	23	1	0	0	0	0	0	ja	0	1	2	56.5327	56.5327	-0.106916	2.2	56.5327	58.7327	1	1	0	1	1	1	2006-11-13	2007-05-23	191	-10		-157		2006-12-27	12	0	0	2007-06-02
17583.9	0	1	1	0	0	0	0	35	2	2	1	0	1	23	1	0	0	0	0	0	ja	0	3	77	40.4373	40.4373	0.800027	2.2	40.4373	42.6373	0	1	0	0	1	1	2006-11-13	2007-05-23	191	-10		1	1	2007-06-04	6	1	0	2007-06-02
17583.9	0	1	1	0	0	0	0	35	2	2	1	0	1	23	1	0	0	0	0	0	ja	0	2	4	41.9636	41.9636	0.837817	2.2	41.9636	44.1636	0	1	0	0	1	1	2006-11-13	2007-05-23	191	-10		-93		2007-03-01	3	0	0	2007-06-02
17583.9	0	1	1	0	0	0	0	35	2	2	1	0	1	23	1	0	0	0	0	0	ja	0	3	66	57.504	57.504	1.32908	2.2	58.8331	59.704	1	1	0	1	1	1	2006-11-13	2007-05-23	191	-10		0	1	2007-06-04	6	2	0	2007-06-02
17583.9	0	1	1	0	0	0	0	35	2	2	1	0	1	23	1	0	0	0	0	0	ja	0	2	5	43.3511	43.3511	1.66918	2.2	45.0203	45.5511	0	1	0	0	1	1	2006-11-13	2007-05-23	191	-10		-30		2007-05-03	5	0	0	2007-06-02
17596.8	0	0	0	0	0	0	0	33	2	2	1	0	1	20	1	0	0	0	0	0	ja	0	3	2	52.0926	52.0926	-0.295863	2.2	52.0926	54.2926	1	1	0	1	1	1	2007-06-25	2008-01-10	199	-6		-195		2007-07-05	7	0	0	2008-01-16
17596.8	0	0	0	0	0	0	0	33	2	2	1	0	1	20	1	0	0	0	0	0	ja	0	3	2	63.4704	63.4704	-0.295863	2.2	63.4704	65.6704	1	1	0	1	1	1	2007-06-25	2008-01-10	199	-6		-147		2007-08-22	8	0	0	2008-01-16
17596.8	0	0	0	0	0	0	0	33	2	2	1	0	1	20	1	0	0	0	0	0	ja	0	1	77	36.4134	36.4134	-0.258073	2.2	36.4134	38.6134	0	1	0	0	1	1	2007-06-25	2008-01-10	199	-6		1	1	2008-01-17	1	0	0	2008-01-16
17596.8	0	0	0	0	0	0	0	33	2	2	1	0	1	20	1	0	0	0	0	0	ja	0	1	66	40.4373	40.4373	-0.258073	2.2	40.4373	42.6373	0	1	0	0	1	1	2007-06-25	2008-01-10	199	-6		0	1	2008-01-17	1	1	0	2008-01-16
17596.8	0	0	0	0	0	0	0	33	2	2	1	0	1	20	1	0	0	0	0	0	ja	0	1	5	55.1452	55.1452	0.233188	2.2	55.1452	57.3452	1	1	0	1	1	1	2007-06-25	2008-01-10	199	-6		-27		2007-12-20	12	0	0	2008-01-16
17596.8	0	0	0	0	0	0	0	33	2	2	1	0	1	20	1	0	0	0	0	0	ja	0	4	3	50.5663	50.5663	1.89592	2.2	52.4622	52.7663	1	1	0	1	1	1	2007-06-25	2008-01-10	199	-6		-97		2007-10-11	10	0	0	2008-01-16
17597	0	0	0	0	0	0	0	30	2	2	1	0	3	19	1	0	0	0	0	0	ja	0	1	77	54.0351	54.0351	0.00645183	2.2	54.0351	56.2351	1	1	0	1	1	1	2006-08-02	2006-12-18	138	14		1	1	2006-12-05	12	0	0	2006-12-04
17597	0	0	0	0	0	0	0	30	2	2	1	0	3	19	1	0	0	0	0	0	ja	0	3	2	55.1452	55.1452	0.00645183	2.2	55.1452	57.3452	1	1	0	1	1	1	2006-08-02	2006-12-18	138	14		-172		2006-06-15	6	0	0	2006-12-04
17597	0	0	0	0	0	0	0	30	2	2	1	0	3	19	1	0	0	0	0	0	ja	0	4	5	61.9441	61.9441	0.11982	2.2	61.9441	64.1441	1	1	0	1	1	1	2006-08-02	2006-12-18	138	14		-4		2006-11-30	11	0	0	2006-12-04
17597	0	0	0	0	0	0	0	30	2	2	1	0	3	19	1	0	0	0	0	0	ja	0	1	66	66.1067	66.1067	0.157609	2.2	66.1067	68.3067	1	1	0	1	1	1	2006-08-02	2006-12-18	138	14		0	1	2006-12-04	12	0	0	2006-12-04
17597	0	0	0	0	0	0	0	30	2	2	1	0	3	19	1	0	0	0	0	0	ja	0	3	2	64.9967	64.9967	0.800027	2.2	64.9967	67.1967	1	1	0	1	1	1	2006-08-02	2006-12-18	138	14		-137		2006-07-20	7	0	0	2006-12-04
17597	0	0	0	0	0	0	0	30	2	2	1	0	3	19	1	0	0	0	0	0	ja	0	4	4	62.4991	62.4991	0.913395	2.2	62.4991	64.6991	1	1	0	1	1	1	2006-08-02	2006-12-18	138	14		-67		2006-09-28	9	0	0	2006-12-04
17608.8	0	0	0	0	0	0	0	37	2	3	2	0	3	20	1	0	0	0	0	0	ja	0	1	4	82.0634	82.0634	1.06455	2.2	83.128	84.2634	1	1	1	1	1	0	2007-08-17	2008-02-19	186	-9		-86		2007-12-04	12	0	0	2008-02-28
17608.8	0	0	0	0	0	0	0	37	2	3	2	0	3	20	1	0	0	0	0	0	ja	0	4	2	67.078	67.078	-0.258073	2.2	67.078	69.278	1	1	0	1	1	1	2007-08-17	2008-02-19	186	-9		-150		2007-10-01	10	0	0	2008-02-28
17608.8	0	0	0	0	0	0	0	37	2	3	2	0	3	20	1	0	0	0	0	0	ja	0	3	2	69.8531	69.8531	-0.220284	2.2	69.8531	72.0531	1	1	0	1	1	1	2007-08-17	2008-02-19	186	-9		-184		2007-08-28	8	0	0	2008-02-28
17608.8	0	0	0	0	0	0	0	37	2	3	2	0	3	20	1	0	0	0	0	0	ja	0	1	5	66.8005	66.8005	0.724449	2.2	66.8005	69.0005	1	1	0	1	1	1	2007-08-17	2008-02-19	186	-9		-30		2008-01-29	1	0	0	2008-02-28
17609.1	0	0	0	0	0	0	0	34	2	3	2	0	2	21.5	1	0	0	0	1	0	ja	0	1	5	43.7674	43.7674	-0.220284	2.2	43.7674	45.9674	0	1	0	0	1	1	2007-08-14	2008-02-22	192	-12		-29		2008-02-05	2	0	0	2008-03-05
17609.1	0	0	0	0	0	0	0	34	2	3	2	0	2	21.5	1	0	0	0	1	0	ja	0	2	66	35.5809	35.5809	-0.144705	2.2	35.5809	37.7809	0	1	0	0	1	1	2007-08-14	2008-02-22	192	-12		0	1	2008-03-05	3	0	0	2008-03-05
17609.1	0	0	0	0	0	0	0	34	2	3	2	0	2	21.5	1	0	0	0	1	0	ja	0	4	3	54.8677	54.8677	0.157609	2.2	54.8677	57.0677	1	1	0	1	1	1	2007-08-14	2008-02-22	192	-12		-152		2007-10-05	10	0	0	2008-03-05
17609.1	0	0	0	0	0	0	0	34	2	3	2	0	2	21.5	1	0	0	0	1	0	ja	0	2	77	32.3896	32.3896	0.837817	2.2	32.3896	34.5896	0	1	0	0	1	1	2007-08-14	2008-02-22	192	-12		1	1	2008-03-06	3	0	0	2008-03-05
17609.1	0	0	0	0	0	0	0	34	2	3	2	0	2	21.5	1	0	0	0	1	0	ja	0	4	2	67.078	67.078	1.66918	2.2	68.7472	69.278	1	1	0	1	1	1	2007-08-14	2008-02-22	192	-12		-183		2007-09-04	9	0	0	2008-03-05
17609.1	0	0	0	0	0	0	0	34	2	3	2	0	2	21.5	1	0	0	0	1	0	ja	0	4	3	63.4704	63.4704	1.89592	2.2	65.3663	65.6704	1	1	0	1	1	1	2007-08-14	2008-02-22	192	-12		-99		2007-11-27	11	0	0	2008-03-05
17609.1	0	0	0	0	0	0	0	34	2	3	2	0	2	21.5	1	0	0	0	1	0	ja	0	2	88	30.0307	30.0307	8.43347	8.43347	38.4642	38.4642	0	1	0	0	1	1	2007-08-14	2008-02-22	192	-12		2	1	2008-03-07	3	0	0	2008-03-05
17621.3	0	0	0	0	0	0	0	37	2	1	0	3	2	22	1	0	0	0	1	0	ja	0	1	77	16.1554	16.1554	0.384345	2.2	16.1554	18.3554	0	0	0	0	0	1	2007-08-30	2008-02-17	171	-7		0	1	2008-02-25	2	1	0	2008-02-24
17621.3	0	0	0	0	0	0	0	37	2	1	0	3	2	22	1	0	0	0	1	0	ja	0	1	88	15.4616	15.4616	4.35222	4.35222	19.8138	19.8138	0	0	0	0	0	1	2007-08-30	2008-02-17	171	-7		2	1	2008-02-26	2	0	0	2008-02-24
17621.3	0	0	0	0	0	0	0	37	2	1	0	3	2	22	1	0	0	0	1	0	ja	0	1	66	26.8394	26.8394	-0.0691268	2.2	26.8394	29.0394	0	1	0	0	1	1	2007-08-30	2008-02-17	171	-7		-1	1	2008-02-25	2	2	0	2008-02-24
17621.3	0	0	0	0	0	0	0	37	2	1	0	3	2	22	1	0	0	0	1	0	ja	0	3	2	31.1408	31.1408	0.270977	2.2	31.1408	33.3408	0	1	0	0	1	1	2007-08-30	2008-02-17	171	-7		-178		2007-08-30	8	0	0	2008-02-24
17621.3	0	0	0	0	0	0	0	37	2	1	0	3	2	22	1	0	0	0	1	0	ja	0	1	5	30.1695	30.1695	1.06455	2.2	31.234	32.3695	0	1	0	0	1	1	2007-08-30	2008-02-17	171	-7		-17		2008-02-07	2	0	0	2008-02-24
17621.3	0	0	0	0	0	0	0	37	2	1	0	3	2	22	1	0	0	0	1	0	ja	0	4	3	41.6861	41.6861	3.3697	3.3697	45.0558	45.0558	0	1	0	0	1	1	2007-08-30	2008-02-17	171	-7		-146		2007-10-01	10	0	0	2008-02-24
17621.3	0	0	0	0	0	0	0	37	2	1	0	3	2	22	1	0	0	0	1	0	ja	0	4	4	24.0643	24.0643	5.78822	5.78822	29.8525	29.8525	0	1	0	0	1	1	2007-08-30	2008-02-17	171	-7		-87		2007-11-29	11	0	0	2008-02-24
17633.8	0	1	1	0	0	0	0	37	2	3	2	0	2	23	1	0	0	0	0	0	ja	0	2	88	35.7196	35.7196	-0.106916	2.2	35.7196	37.9196	0	1	0	0	1	1	2007-09-06	2008-03-13	189	-7		2	1	2008-03-25	3	3	0	2008-03-20
17633.8	0	1	1	0	0	0	0	37	2	3	2	0	2	23	1	0	0	0	0	0	ja	0	1	4	43.0736	43.0736	0.384345	2.2	43.0736	45.2736	0	1	0	0	1	1	2007-09-06	2008-03-13	189	-7		-91		2007-12-20	12	0	0	2008-03-20
17633.8	0	1	1	0	0	0	0	37	2	3	2	0	2	23	1	0	0	0	0	0	ja	0	2	66	40.8535	40.8535	0.422134	2.2	40.8535	43.0535	0	1	0	0	1	1	2007-09-06	2008-03-13	189	-7		0	1	2008-03-25	3	5	0	2008-03-20
17633.8	0	1	1	0	0	0	0	37	2	3	2	0	2	23	1	0	0	0	0	0	ja	0	4	3	56.1164	56.1164	1.06455	2.2	57.181	58.3164	1	1	0	1	1	1	2007-09-06	2008-03-13	189	-7		-147		2007-10-25	10	0	0	2008-03-20
17633.8	0	1	1	0	0	0	0	37	2	3	2	0	2	23	1	0	0	0	0	0	ja	0	1	5	45.2937	45.2937	1.63139	2.2	46.925	47.4937	0	1	0	0	1	1	2007-09-06	2008-03-13	189	-7		-28		2008-02-21	2	0	0	2008-03-20
17633.8	0	1	1	0	0	0	0	37	2	3	2	0	2	23	1	0	0	0	0	0	ja	0	4	2	63.4704	63.4704	1.93371	2.2	65.4041	65.6704	1	1	0	1	1	1	2007-09-06	2008-03-13	189	-7		-175		2007-09-29	9	2	0	2008-03-20
17633.8	0	1	1	0	0	0	0	37	2	3	2	0	2	23	1	0	0	0	0	0	ja	0	2	77	36.6909	36.6909	2.50055	2.50055	39.1915	39.1915	0	1	0	0	1	1	2007-09-06	2008-03-13	189	-7		1	1	2008-03-25	3	4	0	2008-03-20
17633.8	0	1	1	0	0	0	0	36	2	2	1	0	1	21	1	0	0	0	0	0	ja	0	3	77	89.9724	89.9724	0.913395	2.2	89.9724	92.1724	1	1	1	1	1	0	#NULL!	2007-07-09	39272	-13		1	1	2007-07-23	7	0	0	2007-07-22
17633.8	0	1	1	0	0	0	0	36	2	2	1	0	1	21	1	0	0	0	0	0	ja	0	3	5	81.6471	81.6471	3.89875	3.89875	85.5459	85.5459	1	1	1	1	1	0	#NULL!	2007-07-09	39272	-13		-19		2007-07-04	7	1	0	2007-07-22
17633.8	0	1	1	0	0	0	0	36	2	2	1	0	1	21	1	0	0	0	0	0	ja	0	3	66	89.0011	89.0011	4.01212	4.01212	93.0132	93.0132	1	1	1	1	1	0	#NULL!	2007-07-09	39272	-13		1	1	2007-07-23	7	0	0	2007-07-22
17633.8	0	1	1	0	0	0	0	36	2	2	1	0	1	21	1	0	0	0	0	0	ja	0	1	2	48.3462	48.3462	0.724449	2.2	48.3462	50.5462	1	1	0	0	1	1	#NULL!	2007-07-09	39272	-13		-187		2007-01-16	1	0	0	2007-07-22
17633.8	0	1	1	0	0	0	0	36	2	2	1	0	1	21	1	0	0	0	0	0	ja	0	2	3	35.7196	35.7196	2.34939	2.34939	38.069	38.069	0	1	0	0	1	1	#NULL!	2007-07-09	39272	-13		-103		2007-04-10	4	0	0	2007-07-22
17633.8	0	1	1	0	0	0	0	36	2	2	1	0	1	21	1	0	0	0	0	0	ja	0	1	3	41.6861	41.6861	3.44528	3.44528	45.1313	45.1313	0	1	0	0	1	1	#NULL!	2007-07-09	39272	-13		-153		2007-02-19	2	0	0	2007-07-22
17634.1	0	0	0	0	0	0	0	33	2	1	0	0	2	#NULL!	#NULL!	0	0	1	0	0		0	1	2	96.355	96.355	-0.144705	2.2	96.355	98.555	1	1	1	1	1	0	2007-01-27	2007-07-04	158	-1		-171		2007-01-15	1	0	0	2007-07-05	20-02-2007
17634.4	0	0	0	0	1	1	1	31	2	1	0	0	1	26	2	0	0	0	4	0	ja	0	2	66	29.0595	29.0595	-0.295863	2.2	29.0595	31.2595	0	1	0	0	1	1	2006-11-22	2007-04-07	136	9		-1	1	2007-03-28	3	0	0	2007-03-29
17634.4	0	0	0	0	1	1	1	31	2	1	0	0	1	26	2	0	0	0	4	0	ja	0	1	3	31.002	31.002	-0.182495	2.2	31.002	33.202	0	1	0	0	1	1	2006-11-22	2007-04-07	136	9		-85		2007-01-03	1	0	0	2007-03-29
17634.4	0	0	0	0	1	1	1	31	2	1	0	0	1	26	2	0	0	0	4	0	ja	0	4	3	35.3034	35.3034	-0.0313375	2.2	35.3034	37.5034	0	1	0	0	1	1	2006-11-22	2007-04-07	136	9		-127		2006-11-22	11	0	0	2007-03-29
17634.4	0	0	0	0	1	1	1	31	2	1	0	0	1	26	2	0	0	0	4	0	ja	0	2	77	44.0449	44.0449	1.17792	2.2	45.2228	46.2449	0	1	0	0	1	1	2006-11-22	2007-04-07	136	9		1	1	2007-03-30	3	0	0	2007-03-29
17634.4	0	0	0	0	1	1	1	31	2	1	0	0	1	26	2	0	0	0	4	0	ja	0	2	88	26.9782	26.9782	1.63139	2.2	28.6095	29.1782	0	1	0	0	1	1	2006-11-22	2007-04-07	136	9		2	1	2007-03-31	3	0	0	2007-03-29
17634.4	0	0	0	0	1	1	1	31	2	1	0	0	1	26	2	0	0	0	4	0	ja	0	2	5	25.7294	25.7294	2.46276	2.46276	28.1921	28.1921	0	1	0	0	1	1	2006-11-22	2007-04-07	136	9		-8		2007-03-21	3	0	0	2007-03-29
17634.4	0	0	0	0	1	1	1	31	2	1	0	0	1	26	2	0	0	0	4	0	ja	0	4	2	50.7051	50.7051	2.76507	2.76507	53.4701	53.4701	1	1	0	1	1	1	2006-11-22	2007-04-07	136	9		-176		2006-10-04	10	0	0	2007-03-29
17646.6	1	0	0	0	0	0	0	33	2	2	1	0	2	23	1	0	0	0	0	0	ja	0	4	2	1.72496	8.1	-0.295863	2.2	#NULL!	10.3	0	0	0	#NULL!	#NULL!	#NULL!	2006-10-10	2007-04-25	197	2		-151		2006-11-23	11	0	0	2007-04-23
17646.6	1	0	0	0	0	0	0	33	2	2	1	0	2	23	1	0	0	0	0	0	ja	0	2	5	2.97375	8.1	-0.220284	2.2	#NULL!	10.3	0	0	0	#NULL!	#NULL!	#NULL!	2006-10-10	2007-04-25	197	2		-19		2007-04-04	4	0	0	2007-04-23
17646.6	1	0	0	0	0	0	0	33	2	2	1	0	2	23	1	0	0	0	0	0	ja	0	4	2	0.337424	8.1	0.459924	2.2	#NULL!	10.3	0	0	0	#NULL!	#NULL!	#NULL!	2006-10-10	2007-04-25	197	2		-173		2006-11-01	11	0	0	2007-04-23
17646.6	0	0	0	0	0	0	0	33	2	2	1	0	2	23	1	0	0	0	0	0	ja	0	2	77	72.0731	72.0731	-0.0313375	2.2	72.0731	74.2731	1	1	0	1	1	1	2006-10-10	2007-04-25	197	2		1	1	2007-04-24	4	0	0	2007-04-23
17646.6	0	0	0	0	0	0	0	33	2	2	1	0	2	23	1	0	0	0	0	0	ja	0	1	3	64.5804	64.5804	0.951184	2.2	64.5804	66.7804	1	1	0	1	1	1	2006-10-10	2007-04-25	197	2		-89		2007-01-24	1	0	0	2007-04-23
17646.6	0	0	0	0	0	0	0	33	2	2	1	0	2	23	1	0	0	0	0	0	ja	0	2	66	71.3794	71.3794	1.9715	2.2	73.3509	73.5794	1	1	0	1	1	1	2006-10-10	2007-04-25	197	2		0	1	2007-04-23	4	0	0	2007-04-23
17659.4	1	1	1	0	0	0	0	31	2	2	1	0	3	28	2	0	0	0	0	0	ja	0	4	2	0.892439	8.1	-0.258073	2.2	#NULL!	10.3	0	0	0	#NULL!	#NULL!	#NULL!	2006-09-05	2007-02-22	170	-8		-178		2006-09-05	9	0	0	2007-03-02
17659.4	1	1	1	0	0	0	0	31	2	2	1	0	3	28	2	0	0	0	0	0	ja	0	1	5	0.0599164	8.1	-0.220284	2.2	#NULL!	10.3	0	0	0	#NULL!	#NULL!	#NULL!	2006-09-05	2007-02-22	170	-8		-29		2007-02-01	2	0	0	2007-03-02
17659.4	1	1	1	0	0	0	0	31	2	2	1	0	3	28	2	0	0	0	0	0	ja	0	4	2	0.337424	8.1	-0.220284	2.2	#NULL!	10.3	0	0	0	#NULL!	#NULL!	#NULL!	2006-09-05	2007-02-22	170	-8		-158		2006-09-25	9	0	0	2007-03-02
17659.4	0	1	1	0	0	0	0	31	2	2	1	0	3	28	2	0	0	0	0	0	ja	0	2	66	38.356	38.356	-0.220284	2.2	38.356	40.556	0	1	0	0	1	1	2006-09-05	2007-02-22	170	-8		0	1	2007-03-02	3	0	0	2007-03-02
17659.4	0	1	1	0	0	0	0	31	2	2	1	0	3	28	2	0	0	0	0	0	ja	0	2	88	40.2985	40.2985	0.00645183	2.2	40.2985	42.4985	0	1	0	0	1	1	2006-09-05	2007-02-22	170	-8		2	1	2007-03-04	3	0	0	2007-03-02
17659.4	0	1	1	0	0	0	0	31	2	2	1	0	3	28	2	0	0	0	0	0	ja	0	2	77	28.6432	28.6432	0.11982	2.2	28.6432	30.8432	0	1	0	0	1	1	2006-09-05	2007-02-22	170	-8		1	1	2007-03-03	3	0	0	2007-03-02
17659.4	0	1	1	0	0	0	0	31	2	2	1	0	3	28	2	0	0	0	0	0	ja	0	1	4	46.5424	46.5424	0.837817	2.2	46.5424	48.7424	0	1	0	0	1	1	2006-09-05	2007-02-22	170	-8		-91		2006-12-01	12	0	0	2007-03-02
17659.5	1	0	0	0	2	2	1	31	2	1	0	0	1	22	1	0	0	0	3	0	ja	0	2	66	0.0599164	8.1	-0.0691268	2.2	#NULL!	10.3	0	0	0	#NULL!	#NULL!	#NULL!	2007-10-30	2008-05-13	196	16		0	1	2008-04-27	4	0	0	2008-04-27
17659.5	0	0	0	0	2	2	1	31	2	1	0	0	1	22	1	0	0	0	3	0	ja	0	1	3	56.8102	56.8102	-0.258073	2.2	56.8102	59.0102	1	1	0	1	1	1	2007-10-30	2008-05-13	196	16		-116		2008-01-02	1	0	0	2008-04-27
17659.5	0	0	0	0	2	2	1	31	2	1	0	0	1	22	1	0	0	0	3	0	ja	0	4	2	53.7576	53.7576	-0.220284	2.2	53.7576	55.9576	1	1	0	1	1	1	2007-10-30	2008-05-13	196	16		-160		2007-11-19	11	0	0	2008-04-27
17659.5	0	0	0	0	2	2	1	31	2	1	0	0	1	22	1	0	0	0	3	0	ja	0	1	3	27.1169	27.1169	3.3697	3.3697	30.4866	30.4866	0	1	0	0	1	1	2007-10-30	2008-05-13	196	16		-69		2008-02-18	2	0	0	2008-04-27
17660.4	0	0	0	0	1	1	1	24	1	2	1	0	4	21	1	0	0	0	4	0	ja	0	1	88	15.0453	15.0453	-0.144705	2.2	15.0453	17.2453	0	0	0	0	0	1	2007-08-07	2008-02-12	189	5		2	1	2008-02-11	2	2	0	2008-02-07
17660.4	0	0	0	0	1	1	1	24	1	2	1	0	4	21	1	0	0	0	4	0	ja	0	1	77	12.409	12.409	0.11982	2.2	12.409	14.609	0	0	0	0	0	1	2007-08-07	2008-02-12	189	5		1	1	2008-02-08	2	0	0	2008-02-07
17660.4	0	0	0	0	1	1	1	24	1	2	1	0	4	21	1	0	0	0	4	0	ja	0	1	66	16.1554	16.1554	2.53834	2.53834	18.6937	18.6937	0	0	0	0	0	1	2007-08-07	2008-02-12	189	5		-1	1	2008-02-06	2	0	0	2008-02-07
17660.4	0	0	0	0	1	1	1	24	1	2	1	0	4	21	1	0	0	0	4	0	ja	0	1	5	17.6816	17.6816	4.20106	4.20106	21.8827	21.8827	0	0	0	0	0	1	2007-08-07	2008-02-12	189	5		-13		2008-01-25	1	0	0	2008-02-07
17660.4	0	0	0	0	1	1	1	24	1	2	1	0	4	21	1	0	0	0	4	0	ja	0	4	3	37.5234	37.5234	-0.295863	2.2	37.5234	39.7234	0	1	0	0	1	1	2007-08-07	2008-02-12	189	5		-135		2007-09-25	9	0	0	2008-02-07
17660.4	0	0	0	0	1	1	1	24	1	2	1	0	4	21	1	0	0	0	4	0	ja	0	3	2	49.7338	49.7338	-0.106916	2.2	49.7338	51.9338	1	1	0	0	1	1	2007-08-07	2008-02-12	189	5		-174		2007-08-17	8	0	0	2008-02-07
17660.4	0	0	0	0	1	1	1	24	1	2	1	0	4	21	1	0	0	0	4	0	ja	0	4	3	38.0785	38.0785	3.14296	3.14296	41.2214	41.2214	0	1	0	0	1	1	2007-08-07	2008-02-12	189	5		-83		2007-11-16	11	0	0	2008-02-07
18783.8	0	0	0	1	0	1	1	36	2	2	1	0	1	22	1	0	0	1	0	0	ja	0	2	4	53.2026	53.2026	2.42497	2.42497	55.6276	55.6276	1	1	0	1	1	1	2007-02-20	2007-07-17	147	13		-71		2007-04-24	4	0	0	2007-07-04
18784.2	0	0	0	1	0	1	1	34	2	2	1	0	3	20	1	0	0	1	1	0	ja	0	3	3	74.4319	74.4319	-0.295863	2.2	74.4319	76.6319	1	1	1	1	1	1	2007-02-19	2007-09-05	198	18		-72		2007-06-07	6	0	0	2007-08-18
18784.2	0	0	0	1	0	1	1	34	2	2	1	0	3	20	1	0	0	1	1	0	ja	0	3	66	86.9198	86.9198	-0.0691268	2.2	86.9198	89.1198	1	1	1	1	1	0	2007-02-19	2007-09-05	198	18		0	1	2007-08-20	8	2	0	2007-08-18
18784.2	0	0	0	1	0	1	1	34	2	2	1	0	3	20	1	0	0	1	1	0	ja	0	3	88	103.431	103.431	-0.0691268	2.2	103.431	105.631	1	1	1	1	1	0	2007-02-19	2007-09-05	198	18		2	1	2007-08-20	8	0	0	2007-08-18
18784.2	0	0	0	1	0	1	1	34	2	2	1	0	3	20	1	0	0	1	1	0	ja	0	3	77	74.5707	74.5707	0.611081	2.2	74.5707	76.7707	1	1	1	1	1	1	2007-02-19	2007-09-05	198	18		1	1	2007-08-20	8	1	0	2007-08-18
18784.2	0	0	0	1	0	1	1	34	2	2	1	0	3	20	1	0	0	1	1	0	ja	0	2	2	48.3462	48.3462	0.233188	2.2	48.3462	50.5462	1	1	0	0	1	1	2007-02-19	2007-09-05	198	18		-124		2007-04-16	4	0	0	2007-08-18
18784.2	0	0	0	1	0	1	1	34	2	2	1	0	3	20	1	0	0	1	1	0	ja	0	2	2	42.9348	42.9348	1.06455	2.2	43.9994	45.1348	0	1	0	0	1	1	2007-02-19	2007-09-05	198	18		-170		2007-03-01	3	0	0	2007-08-18
18809	1	0	0	0	0	0	0	34	2	2	1	0	2	21	1	0	0	0	0	0	ja	0	4	2	1.72496	8.1	-0.295863	2.2	#NULL!	10.3	0	0	0	#NULL!	#NULL!	#NULL!	2006-09-01	2007-03-18	198	-6		-152		2006-10-23	10	0	0	2007-03-24
18809	1	0	0	0	0	0	0	34	2	2	1	0	2	21	1	0	0	0	0	0	ja	0	2	5	0.476178	8.1	-0.258073	2.2	#NULL!	10.3	0	0	0	#NULL!	#NULL!	#NULL!	2006-09-01	2007-03-18	198	-6		-18		2007-03-06	3	0	0	2007-03-24
18809	1	0	0	0	0	0	0	34	2	2	1	0	2	21	1	0	0	0	0	0	ja	0	4	2	2.97375	8.1	-0.258073	2.2	#NULL!	10.3	0	0	0	#NULL!	#NULL!	#NULL!	2006-09-01	2007-03-18	198	-6		-172		2006-10-03	10	0	0	2007-03-24
18809	1	0	0	0	0	0	0	34	2	2	1	0	2	21	1	0	0	0	0	0	ja	0	4	2	2.27998	8.1	-0.144705	2.2	#NULL!	10.3	0	0	0	#NULL!	#NULL!	#NULL!	2006-09-01	2007-03-18	198	-6		-172		2006-10-03	10	0	0	2007-03-24
18809	0	0	0	0	0	0	0	34	2	2	1	0	2	21	1	0	0	0	0	0	ja	0	2	77	25.1744	25.1744	0.346556	2.2	25.1744	27.3744	0	1	0	0	1	1	2006-09-01	2007-03-18	198	-6		1	1	2007-03-26	3	1	0	2007-03-24
18809	0	0	0	0	0	0	0	34	2	2	1	0	2	21	1	0	0	0	0	0	ja	0	2	88	26.2844	26.2844	0.611081	2.2	26.2844	28.4844	0	1	0	0	1	1	2006-09-01	2007-03-18	198	-6		2	1	2007-03-26	3	0	0	2007-03-24
18809	0	0	0	0	0	0	0	34	2	2	1	0	2	21	1	0	0	0	0	0	ja	0	1	3	25.3131	25.3131	2.72728	2.72728	28.0404	28.0404	0	1	0	0	1	1	2006-09-01	2007-03-18	198	-6		-95		2006-12-19	12	0	0	2007-03-24
18809	0	0	0	0	0	0	0	34	2	2	1	0	2	21	1	0	0	0	0	0	ja	0	2	66	29.6145	29.6145	2.87844	2.87844	32.4929	32.4929	0	1	0	0	1	1	2006-09-01	2007-03-18	198	-6		0	1	2007-03-26	3	2	0	2007-03-24
18809	0	0	0	0	0	0	0	34	2	2	1	0	5	21	1	0	0	0	0	0		0	3	2	86.0873	86.0873	-0.295863	2.2	86.0873	88.2873	1	1	1	1	1	0	2006-08-17	2007-02-08	175	-10		-186		2006-08-16	8	0	0	2007-02-18	05-01-2007
18809	0	0	0	0	0	0	0	34	2	2	1	0	5	21	1	0	0	0	0	0		0	4	3	79.1496	79.1496	0.11982	2.2	79.1496	81.3496	1	1	1	1	1	0	2006-08-17	2007-02-08	175	-10		-150		2006-09-21	9	0	0	2007-02-18	05-01-2007
18809	0	0	0	0	0	0	0	34	2	2	1	0	5	21	1	0	0	0	0	0		0	4	4	41.9636	41.9636	-0.258073	2.2	41.9636	44.1636	0	1	0	0	1	1	2006-08-17	2007-02-08	175	-10		-81		2006-11-29	11	0	0	2007-02-18	05-01-2007
18809.3	0	0	0	0	0	0	0	32	2	2	1	0	4	20	1	0	0	0	0	0	ja	0	4	3	104.68	104.68	2.68949	2.68949	107.37	107.37	1	1	1	1	1	0	2006-08-17	2007-02-03	170	11		-76		2006-11-08	11	0	0	2007-01-23
18809.3	1	0	0	0	0	0	0	32	2	2	1	0	4	20	1	0	0	0	0	0	ja	0	4	2	2.41873	8.1	-0.258073	2.2	#NULL!	10.3	0	0	0	#NULL!	#NULL!	#NULL!	2006-08-17	2007-02-03	170	11		-134		2006-09-11	9	0	0	2007-01-23
18809.3	1	0	0	0	0	0	0	32	2	2	1	0	4	20	1	0	0	0	0	0	ja	0	1	66	-0.217591	8.1	-0.220284	2.2	#NULL!	10.3	0	0	0	#NULL!	#NULL!	#NULL!	2006-08-17	2007-02-03	170	11		0	1	2007-01-24	1	1	0	2007-01-23
18809.3	1	0	0	0	0	0	0	32	2	2	1	0	4	20	1	0	0	0	0	0	ja	0	1	5	1.72496	8.1	-0.182495	2.2	#NULL!	10.3	0	0	0	#NULL!	#NULL!	#NULL!	2006-08-17	2007-02-03	170	11		-13		2007-01-10	1	0	0	2007-01-23
18809.3	1	0	0	0	0	0	0	32	2	2	1	0	4	20	1	0	0	0	0	0	ja	0	3	2	0.753685	8.1	0.233188	2.2	#NULL!	10.3	0	0	0	#NULL!	#NULL!	#NULL!	2006-08-17	2007-02-03	170	11		-160		2006-08-16	8	0	0	2007-01-23
18809.3	0	0	0	0	0	0	0	32	2	2	1	0	4	20	1	0	0	0	0	0	ja	0	1	88	48.485	48.485	0.00645183	2.2	48.485	50.685	1	1	0	0	1	1	2006-08-17	2007-02-03	170	11		2	1	2007-01-25	1	0	0	2007-01-23
18809.3	0	0	0	0	0	0	0	32	2	2	1	0	4	20	1	0	0	0	0	0	ja	0	1	66	57.0877	57.0877	0.11982	2.2	57.0877	59.2877	1	1	0	1	1	1	2006-08-17	2007-02-03	170	11		0	1	2007-01-24	1	1	0	2007-01-23
18809.3	0	0	0	0	0	0	0	32	2	2	1	0	4	20	1	0	0	0	0	0	ja	0	1	77	51.3988	51.3988	3.52086	3.52086	54.9197	54.9197	1	1	0	1	1	1	2006-08-17	2007-02-03	170	11		1	1	2007-01-24	1	0	0	2007-01-23
18821.1	1	0	0	0	0	0	0	37	2	3	2	0	1	20.5	1	0	0	0	0	0	ja	0	1	1	3.25125	8.1	-0.220284	2.2	#NULL!	10.3	0	0	0	#NULL!	#NULL!	#NULL!	2006-12-28	2007-07-05	189	-4		-194		2006-12-27	12	0	0	2007-07-09
18821.7	1	0	0	0	0	0	0	33	2	2	1	0	1	22	1	0	0	0	1	0	ja	0	1	4	1.16995	8.1	-0.258073	2.2	#NULL!	10.3	0	0	0	#NULL!	#NULL!	#NULL!	2006-11-13	2007-04-17	155	6		-65		2007-02-05	2	0	0	2007-04-11
18821.7	0	0	0	0	0	0	0	33	2	2	1	0	1	22	1	0	0	0	1	0	ja	0	2	77	30.1695	30.1695	-0.333652	2.2	30.1695	32.3695	0	1	0	0	1	1	2006-11-13	2007-04-17	155	6		1	1	2007-04-12	4	0	0	2007-04-11
18821.7	0	0	0	0	0	0	0	33	2	2	1	0	1	22	1	0	0	0	1	0	ja	0	2	5	42.1023	42.1023	0.157609	2.2	42.1023	44.3023	0	1	0	0	1	1	2006-11-13	2007-04-17	155	6		-9		2007-04-02	4	0	0	2007-04-11
18821.7	0	0	0	0	0	0	0	33	2	2	1	0	1	22	1	0	0	0	1	0	ja	0	4	2	52.0926	52.0926	0.422134	2.2	52.0926	54.2926	1	1	0	1	1	1	2006-11-13	2007-04-17	155	6		-149		2006-11-13	11	0	0	2007-04-11
18821.7	0	0	0	0	0	0	0	33	2	2	1	0	1	22	1	0	0	0	1	0	ja	0	2	66	30.1695	30.1695	0.497713	2.2	30.1695	32.3695	0	1	0	0	1	1	2006-11-13	2007-04-17	155	6		0	1	2007-04-11	4	0	0	2007-04-11
18821.9	1	0	0	0	0	0	0	32	2	2	1	0	3	28	2	0	0	0	0	0	ja	0	1	5	1.03119	8.1	-0.220284	2.2	#NULL!	10.3	0	0	0	#NULL!	#NULL!	#NULL!	2007-06-26	2008-01-06	194	0		-6		2007-12-31	12	0	0	2008-01-06
18821.9	1	0	0	0	0	0	0	32	2	2	1	0	3	28	2	0	0	0	0	0	ja	0	3	2	1.3087	8.1	-0.220284	2.2	#NULL!	10.3	0	0	0	#NULL!	#NULL!	#NULL!	2007-06-26	2008-01-06	194	0		-143		2007-08-16	8	0	0	2008-01-06
18821.9	1	0	0	0	0	0	0	32	2	2	1	0	3	28	2	0	0	0	0	0	ja	0	3	2	2.55748	8.1	-0.182495	2.2	#NULL!	10.3	0	0	0	#NULL!	#NULL!	#NULL!	2007-06-26	2008-01-06	194	0		-174		2007-07-16	7	0	0	2008-01-06
18821.9	0	0	0	0	0	0	0	32	2	2	1	0	3	28	2	0	0	0	0	0	ja	0	1	77	49.3175	49.3175	0.762238	2.2	49.3175	51.5175	1	1	0	0	1	1	2007-06-26	2008-01-06	194	0		1	1	2008-01-07	1	0	0	2008-01-06
18833.3	0	0	0	0	0	0	0	40	3	2	1	0	3	20	1	0	0	0	0	0	ja	0	4	3	79.9821	79.9821	0.837817	2.2	79.9821	82.1821	1	1	1	1	1	0	2006-08-02	2006-12-21	141	4		-86		2006-09-22	9	0	0	2006-12-17
18833.3	1	0	0	0	0	0	0	40	3	2	1	0	3	20	1	0	0	0	0	0	ja	0	3	2	1.03119	8.1	-0.182495	2.2	#NULL!	10.3	0	0	0	#NULL!	#NULL!	#NULL!	2006-08-02	2006-12-21	141	4		-170		2006-06-30	6	0	0	2006-12-17
18833.3	1	0	0	0	0	0	0	40	3	2	1	0	3	20	1	0	0	0	0	0	ja	0	4	5	1.3087	8.1	-0.182495	2.2	#NULL!	10.3	0	0	0	#NULL!	#NULL!	#NULL!	2006-08-02	2006-12-21	141	4		-18		2006-11-29	11	0	0	2006-12-17
18833.3	1	0	0	0	0	0	0	40	3	2	1	0	3	20	1	0	0	0	0	0	ja	0	3	2	-0.0788374	8.1	2.08486	2.2	#NULL!	10.3	0	0	0	#NULL!	#NULL!	#NULL!	2006-08-02	2006-12-21	141	4		-144		2006-07-26	7	0	0	2006-12-17
18833.3	0	0	0	0	0	0	0	40	3	2	1	0	3	20	1	0	0	0	0	0	ja	0	1	66	56.2552	56.2552	-0.220284	2.2	56.2552	58.4552	1	1	0	1	1	1	2006-08-02	2006-12-21	141	4		0	1	2006-12-18	12	1	0	2006-12-17
18833.3	0	0	0	0	0	0	0	40	3	2	1	0	3	20	1	0	0	0	0	0	ja	0	1	77	46.6812	46.6812	0.686659	2.2	46.6812	48.8812	0	1	0	0	1	1	2006-08-02	2006-12-21	141	4		1	1	2006-12-18	12	0	0	2006-12-17
18833.9	1	0	0	0	0	0	0	36	2	4	2	0	2	25.5	2	0	0	0	0	0	ja	0	4	5	2.41873	8.1	-0.295863	2.2	#NULL!	10.3	0	0	0	#NULL!	#NULL!	#NULL!	2007-04-12	2007-10-19	190	9		-8		2007-10-02	10	0	0	2007-10-10
18833.9	1	0	0	0	0	0	0	36	2	4	2	0	2	25.5	2	0	0	0	0	0	ja	0	2	2	0.19867	8.1	-0.220284	2.2	#NULL!	10.3	0	0	0	#NULL!	#NULL!	#NULL!	2007-04-12	2007-10-19	190	9		-169		2007-04-24	4	0	0	2007-10-10
18833.9	1	0	0	0	0	0	0	36	2	4	2	0	2	25.5	2	0	0	0	0	0	ja	0	4	5	0.337424	8.1	-0.182495	2.2	#NULL!	10.3	0	0	0	#NULL!	#NULL!	#NULL!	2007-04-12	2007-10-19	190	9		-8		2007-10-02	10	0	0	2007-10-10
18833.9	0	0	0	0	0	0	0	36	2	4	2	0	2	25.5	2	0	0	0	0	0	ja	0	4	77	39.8823	39.8823	-0.258073	2.2	39.8823	42.0823	0	1	0	0	1	1	2007-04-12	2007-10-19	190	9		1	1	2007-10-12	10	1	0	2007-10-10
18833.9	0	0	0	0	0	0	0	36	2	4	2	0	2	25.5	2	0	0	0	0	0	ja	0	3	3	60.0016	60.0016	-0.182495	2.2	60.0016	62.2016	1	1	0	1	1	1	2007-04-12	2007-10-19	190	9		-78		2007-07-24	7	0	0	2007-10-10
18833.9	0	0	0	0	0	0	0	36	2	4	2	0	2	25.5	2	0	0	0	0	0	ja	0	4	88	41.4085	41.4085	0.0820304	2.2	41.4085	43.6085	0	1	0	0	1	1	2007-04-12	2007-10-19	190	9		2	1	2007-10-12	10	0	0	2007-10-10
18833.9	0	0	0	0	0	0	0	36	2	4	2	0	2	25.5	2	0	0	0	0	0	ja	0	3	3	53.2026	53.2026	1.17792	2.2	54.3805	55.4026	1	1	0	1	1	1	2007-04-12	2007-10-19	190	9		-126		2007-06-06	6	0	0	2007-10-10
18833.9	0	0	0	0	0	0	0	36	2	4	2	0	2	25.5	2	0	0	0	0	0	ja	0	4	66	48.3462	48.3462	1.44245	2.2	49.7887	50.5462	1	1	0	0	1	1	2007-04-12	2007-10-19	190	9		0	1	2007-10-12	10	2	0	2007-10-10
18846.3	0	0	0	0	0	0	0	36	2	2	1	0	3	21.5	1	0	0	1	0	0	ja	0	4	4	81.2309	81.2309	-0.182495	2.2	81.2309	83.4309	1	1	1	1	1	0	2006-09-21	2007-01-22	123	0		-82		2006-11-01	11	0	0	2007-01-22
18846.3	0	0	0	0	0	0	0	36	2	2	1	0	3	21.5	1	0	0	1	0	0	ja	0	4	3	53.7576	53.7576	-0.333652	2.2	53.7576	55.9576	1	1	0	1	1	1	2006-09-21	2007-01-22	123	0		-140		2006-09-04	9	0	0	2007-01-22
18846.3	0	0	0	0	0	0	0	36	2	2	1	0	3	21.5	1	0	0	1	0	0	ja	0	1	88	45.8487	45.8487	0.00645183	2.2	45.8487	48.0487	0	1	0	0	1	1	2006-09-21	2007-01-22	123	0		2	1	2007-01-24	1	0	0	2007-01-22
18846.3	0	0	0	0	0	0	0	36	2	2	1	0	3	21.5	1	0	0	1	0	0	ja	0	1	5	62.4991	62.4991	0.724449	2.2	62.4991	64.6991	1	1	0	1	1	1	2006-09-21	2007-01-22	123	0		-19		2007-01-03	1	0	0	2007-01-22
18859	1	0	0	0	0	0	0	34	2	3	2	0	1	22	1	0	0	0	0	0	ja	0	1	5	1.03119	8.1	-0.258073	2.2	#NULL!	10.3	0	0	0	#NULL!	#NULL!	#NULL!	2007-09-07	2008-02-09	155	-8		-23		2008-01-25	1	0	0	2008-02-17
18859	1	0	0	0	0	0	0	34	2	3	2	0	1	22	1	0	0	0	0	0	ja	0	3	2	2.14122	8.1	0.00645183	2.2	#NULL!	10.3	0	0	0	#NULL!	#NULL!	#NULL!	2007-09-07	2008-02-09	155	-8		-170		2007-08-31	8	0	0	2008-02-17
18859	0	0	0	0	0	0	0	34	2	3	2	0	1	22	1	0	0	0	0	0	ja	0	1	77	18.5142	18.5142	0.157609	2.2	18.5142	20.7142	0	0	0	0	0	1	2007-09-07	2008-02-09	155	-8		1	1	2008-02-18	2	0	0	2008-02-17
18859	0	0	0	0	0	0	0	34	2	3	2	0	1	22	1	0	0	0	0	0	ja	0	4	3	43.3511	43.3511	0.11982	2.2	43.3511	45.5511	0	1	0	0	1	1	2007-09-07	2008-02-09	155	-8		-146		2007-09-24	9	0	0	2008-02-17
18859	0	0	0	0	0	0	0	34	2	3	2	0	1	22	1	0	0	0	0	0	ja	0	1	66	23.9256	23.9256	0.308766	2.2	23.9256	26.1256	0	1	0	0	0	1	2007-09-07	2008-02-09	155	-8		0	1	2008-02-18	2	1	0	2008-02-17
18859	0	0	0	0	0	0	0	34	2	3	2	0	1	22	1	0	0	0	0	0	ja	0	4	3	26.2844	26.2844	0.497713	2.2	26.2844	28.4844	0	1	0	0	1	1	2007-09-07	2008-02-09	155	-8		-93		2007-11-16	11	0	0	2008-02-17
18859.8	0	0	0	0	2	2	1	29	1	1	0	0	3	23.5	1	0	0	0	3	1	ja	0	1	66	46.5424	46.5424	-0.258073	2.2	46.5424	48.7424	0	1	0	0	1	1	2007-06-25	2008-01-11	200	-16		-1	1	2008-01-28	1	2	0	2008-01-27
18859.8	0	0	0	0	2	2	1	29	1	1	0	0	3	23.5	1	0	0	0	3	1	ja	0	1	77	32.8058	32.8058	-0.220284	2.2	32.8058	35.0058	0	1	0	0	1	1	2007-06-25	2008-01-11	200	-16		1	1	2008-01-28	1	0	0	2008-01-27
18859.8	0	0	0	0	2	2	1	29	1	1	0	0	3	23.5	1	0	0	0	3	1	ja	0	3	3	53.4801	53.4801	0.0820304	2.2	53.4801	55.6801	1	1	0	1	1	1	2007-06-25	2008-01-11	200	-16		-156		2007-08-24	8	0	0	2008-01-27
18859.8	0	0	0	0	2	2	1	29	1	1	0	0	3	23.5	1	0	0	0	3	1	ja	0	1	5	42.6573	42.6573	0.346556	2.2	42.6573	44.8573	0	1	0	0	1	1	2007-06-25	2008-01-11	200	-16		-38		2007-12-20	12	0	0	2008-01-27
18859.8	0	0	0	0	2	2	1	29	1	1	0	0	3	23.5	1	0	0	0	3	1	ja	0	4	3	44.0449	44.0449	0.686659	2.2	44.0449	46.2449	0	1	0	0	1	1	2007-06-25	2008-01-11	200	-16		-101		2007-10-18	10	0	0	2008-01-27
18859.8	0	0	0	0	2	2	1	29	1	1	0	0	3	23.5	1	0	0	0	3	1	ja	0	3	2	51.3988	51.3988	0.762238	2.2	51.3988	53.5988	1	1	0	1	1	1	2007-06-25	2008-01-11	200	-16		-192		2007-07-19	7	0	0	2008-01-27
18859.8	0	0	0	0	2	2	1	29	1	1	0	0	3	23.5	1	0	0	0	3	1	ja	0	1	88	30.5858	30.5858	2.76507	2.76507	33.3508	33.3508	0	1	0	0	1	1	2007-06-25	2008-01-11	200	-16		2	1	2008-01-30	1	1	0	2008-01-27
18870.8	1	0	0	0	1	1	1	40	3	2	1	0	5	21	1	0	0	0	4	0	ja	0	4	2	2.00247	8.1	-0.295863	2.2	#NULL!	10.3	0	0	0	#NULL!	#NULL!	#NULL!	2006-10-25	2007-03-23	149	8		-157		2006-10-09	10	0	0	2007-03-15
18870.8	0	0	0	0	1	1	1	40	3	2	1	0	5	21	1	0	0	0	4	0	ja	0	4	2	64.1642	64.1642	-0.295863	2.2	64.1642	66.3642	1	1	0	1	1	1	2006-10-25	2007-03-23	149	8		-134		2006-11-01	11	0	0	2007-03-15
18870.8	0	0	0	0	1	1	1	40	3	2	1	0	5	21	1	0	0	0	4	0	ja	0	4	2	65.413	65.413	-0.220284	2.2	65.413	67.613	1	1	0	1	1	1	2006-10-25	2007-03-23	149	8		-157		2006-10-09	10	0	0	2007-03-15
18870.8	0	0	0	0	1	1	1	40	3	2	1	0	5	21	1	0	0	0	4	0	ja	0	2	66	36.4134	36.4134	-0.182495	2.2	36.4134	38.6134	0	1	0	0	1	1	2006-10-25	2007-03-23	149	8		-1	1	2007-03-14	3	0	0	2007-03-15
18870.8	0	0	0	0	1	1	1	40	3	2	1	0	5	21	1	0	0	0	4	0	ja	0	2	5	32.9446	32.9446	1.2535	2.2	34.1981	35.1446	0	1	0	0	1	1	2006-10-25	2007-03-23	149	8		-10		2007-03-05	3	0	0	2007-03-15
18870.8	0	0	0	0	1	1	1	40	3	2	1	0	5	21	1	0	0	0	4	0	ja	0	1	4	40.8535	40.8535	1.5936	2.2	42.4471	43.0535	0	1	0	0	1	1	2006-10-25	2007-03-23	149	8		-59		2007-01-15	1	0	0	2007-03-15
18872.5	0	0	0	0	0	0	0	27	1	1	0	0	5	23	1	0	0	0	0	0	ja	0	2	77	15.7391	15.7391	-0.333652	2.2	15.7391	17.9391	0	0	0	0	0	1	2007-09-27	2008-04-08	194	-6		1	1	2008-04-15	4	0	0	2008-04-14
18872.5	1	0	0	0	0	0	0	27	1	1	0	0	5	23	1	0	0	0	0	0	ja	0	2	5	0.19867	8.1	-0.295863	2.2	#NULL!	10.3	0	0	0	#NULL!	#NULL!	#NULL!	2007-09-27	2008-04-08	194	-6		-28		2008-03-17	3	0	0	2008-04-14
18872.5	0	0	0	0	0	0	0	27	1	1	0	0	5	23	1	0	0	0	0	0	ja	0	2	66	15.0453	15.0453	0.988974	2.2	15.0453	17.2453	0	0	0	0	0	1	2007-09-27	2008-04-08	194	-6		0	1	2008-04-14	4	0	0	2008-04-14
18872.5	0	0	0	0	0	0	0	27	1	1	0	0	5	23	1	0	0	0	0	0	ja	0	2	88	16.1554	16.1554	3.21854	3.21854	19.3739	19.3739	0	0	0	0	0	1	2007-09-27	2008-04-08	194	-6		2	1	2008-04-16	4	0	0	2008-04-14
18872.5	0	0	0	0	0	0	0	27	1	1	0	0	5	23	1	0	0	0	0	0	ja	0	4	2	52.6476	52.6476	-0.333652	2.2	52.6476	54.8476	1	1	0	1	1	1	2007-09-27	2008-04-08	194	-6		-175		2007-10-22	10	0	0	2008-04-14
18872.5	0	0	0	0	0	0	0	27	1	1	0	0	5	23	1	0	0	0	0	0	ja	0	1	3	36.8297	36.8297	0.762238	2.2	36.8297	39.0297	0	1	0	0	1	1	2007-09-27	2008-04-08	194	-6		-91		2008-01-14	1	0	0	2008-04-14
18872.5	0	0	0	0	0	0	0	27	1	1	0	0	5	23	1	0	0	0	0	0	ja	0	4	3	48.3462	48.3462	2.42497	2.42497	50.7712	50.7712	1	1	0	1	1	1	2007-09-27	2008-04-08	194	-6		-145		2007-11-21	11	0	0	2008-04-14
18872.6	0	0	0	0	0	0	0	26	1	3	2	0	3	18.5	0	0	0	0	0	0	ja	0	4	3	76.2357	76.2357	3.55865	3.55865	79.7944	79.7944	1	1	1	1	1	0	2007-10-18	2008-03-31	165	-4		-142		2007-11-14	11	0	0	2008-04-04
18872.6	0	0	0	0	0	0	0	26	1	3	2	0	3	18.5	0	0	0	0	0	0	ja	0	2	66	73.8769	73.8769	7.262	7.262	81.1389	81.1389	1	1	1	1	1	0	2007-10-18	2008-03-31	165	-4		0	1	2008-04-04	4	0	0	2008-04-04
18872.6	1	0	0	0	0	0	0	26	1	3	2	0	3	18.5	0	0	0	0	0	0	ja	0	4	2	1.3087	8.1	-0.258073	2.2	#NULL!	10.3	0	0	0	#NULL!	#NULL!	#NULL!	2007-10-18	2008-03-31	165	-4		-169		2007-10-18	10	0	0	2008-04-04
18872.6	1	0	0	0	0	0	0	26	1	3	2	0	3	18.5	0	0	0	0	0	0	ja	0	2	5	-0.0788374	8.1	-0.220284	2.2	#NULL!	10.3	0	0	0	#NULL!	#NULL!	#NULL!	2007-10-18	2008-03-31	165	-4		-22		2008-03-13	3	0	0	2008-04-04
18872.6	0	0	0	0	0	0	0	26	1	3	2	0	3	18.5	0	0	0	0	0	0	ja	0	1	4	63.4704	63.4704	2.42497	2.42497	65.8954	65.8954	1	1	0	1	1	1	2007-10-18	2008-03-31	165	-4		-85		2008-01-10	1	0	0	2008-04-04
18872.6	0	0	0	0	0	0	0	26	1	3	2	0	3	18.5	0	0	0	0	0	0	ja	0	2	77	65.5517	65.5517	2.76507	2.76507	68.3168	68.3168	1	1	0	1	1	1	2007-10-18	2008-03-31	165	-4		1	1	2008-04-05	4	0	0	2008-04-04
18896.5	1	0	0	0	0	0	0	34	2	2	1	0	1	20	1	0	0	0	0	0	ja	0	1	2	1.58621	8.1	-0.333652	2.2	#NULL!	10.3	0	0	0	#NULL!	#NULL!	#NULL!	2007-06-21	2007-07-08	17	-7		-185		2007-01-11	1	0	0	2007-07-15
18896.5	1	0	0	0	0	0	0	34	2	2	1	0	1	20	1	0	0	0	0	0	ja	0	3	5	3.1125	8.1	0.611081	2.2	#NULL!	10.3	0	0	0	#NULL!	#NULL!	#NULL!	2007-06-21	2007-07-08	17	-7		-24		2007-06-21	6	0	0	2007-07-15
18896.5	0	0	0	0	0	0	0	34	2	2	1	0	1	20	1	0	0	0	0	0	ja	0	3	77	55.1452	55.1452	-0.295863	2.2	55.1452	57.3452	1	1	0	1	1	1	2007-06-21	2007-07-08	17	-7		1	1	2007-07-16	7	0	0	2007-07-15
18896.5	0	0	0	0	0	0	0	34	2	2	1	0	1	20	1	0	0	0	0	0	ja	0	3	88	55.1452	55.1452	-0.295863	2.2	55.1452	57.3452	1	1	0	1	1	1	2007-06-21	2007-07-08	17	-7		2	1	2007-07-17	7	0	0	2007-07-15
18896.5	0	0	0	0	0	0	0	34	2	2	1	0	1	20	1	0	0	0	0	0	ja	0	2	4	37.9397	37.9397	0.573291	2.2	37.9397	40.1397	0	1	0	0	1	1	2007-06-21	2007-07-08	17	-7		-80		2007-04-26	4	0	0	2007-07-15
18896.5	0	0	0	0	0	0	0	34	2	2	1	0	1	20	1	0	0	0	0	0	ja	0	3	66	64.1642	64.1642	0.573291	2.2	64.1642	66.3642	1	1	0	1	1	1	2007-06-21	2007-07-08	17	-7		0	1	2007-07-16	7	1	0	2007-07-15
18896.5	0	0	0	0	0	0	0	34	2	2	1	0	1	20	1	0	0	0	0	0	ja	0	1	3	37.9397	37.9397	1.74476	2.2	39.6845	40.1397	0	1	0	0	1	1	2007-06-21	2007-07-08	17	-7		-144		2007-02-21	2	0	0	2007-07-15
18897.4	1	0	0	0	0	0	0	28	1	2	1	0	1	28	2	0	0	0	1	0	ja	0	3	2	0.0599164	8.1	0.308766	2.2	#NULL!	10.3	0	0	0	#NULL!	#NULL!	#NULL!	2007-08-13	2008-02-05	176	-5		-180		2007-08-14	8	0	0	2008-02-10
18897.4	0	0	0	0	0	0	0	28	1	2	1	0	1	28	2	0	0	0	1	0	ja	0	1	66	38.0785	38.0785	-0.333652	2.2	38.0785	40.2785	0	1	0	0	1	1	2007-08-13	2008-02-05	176	-5		0	1	2008-02-11	2	1	0	2008-02-10
18897.4	0	0	0	0	0	0	0	28	1	2	1	0	1	28	2	0	0	0	1	0	ja	0	1	5	53.3414	53.3414	-0.295863	2.2	53.3414	55.5414	1	1	0	1	1	1	2007-08-13	2008-02-05	176	-5		-26		2008-01-15	1	0	0	2008-02-10
18897.4	0	0	0	0	0	0	0	28	1	2	1	0	1	28	2	0	0	0	1	0	ja	0	1	77	32.5283	32.5283	-0.258073	2.2	32.5283	34.7283	0	1	0	0	1	1	2007-08-13	2008-02-05	176	-5		1	1	2008-02-11	2	0	0	2008-02-10
18897.4	0	0	0	0	0	0	0	28	1	2	1	0	1	28	2	0	0	0	1	0	ja	0	3	2	67.4943	67.4943	-0.258073	2.2	67.4943	69.6943	1	1	0	1	1	1	2007-08-13	2008-02-05	176	-5		-180		2007-08-14	8	0	0	2008-02-10
18897.4	0	0	0	0	0	0	0	28	1	2	1	0	1	28	2	0	0	0	1	0	ja	0	4	3	59.4465	59.4465	-0.182495	2.2	59.4465	61.6465	1	1	0	1	1	1	2007-08-13	2008-02-05	176	-5		-145		2007-09-18	9	0	0	2008-02-10
18897.4	0	0	0	0	0	0	0	28	1	2	1	0	1	28	2	0	0	0	1	0	ja	0	4	4	69.5756	69.5756	0.308766	2.2	69.5756	71.7756	1	1	0	1	1	1	2007-08-13	2008-02-05	176	-5		-82		2007-11-20	11	0	0	2008-02-10
18908.9	0	0	0	0	0	0	0	35	2	1	0	0	3	20	1	0	0	0	2	0	ja	0	2	5	85.671	85.671	-0.258073	2.2	85.671	87.871	1	1	1	1	1	0	2006-12-28	2007-05-29	152	0		-18		2007-05-11	5	0	0	2007-05-29
18908.9	0	0	0	0	0	0	0	35	2	1	0	0	3	20	1	0	0	0	2	0	ja	0	2	88	79.7046	79.7046	-0.106916	2.2	79.7046	81.9046	1	1	1	1	1	0	2006-12-28	2007-05-29	152	0		2	1	2007-05-31	5	0	0	2007-05-29
18908.9	0	0	0	0	0	0	0	35	2	1	0	0	3	20	1	0	0	0	2	0	ja	0	2	66	78.8721	78.8721	1.32908	2.2	80.2011	81.0721	1	1	1	1	1	0	2006-12-28	2007-05-29	152	0		0	1	2007-05-29	5	0	0	2007-05-29
18908.9	0	0	0	0	0	0	0	35	2	1	0	0	3	20	1	0	0	0	2	0	ja	0	1	3	41.131	41.131	-0.333652	2.2	41.131	43.331	0	1	0	0	1	1	2006-12-28	2007-05-29	152	0		-137		2007-01-12	1	0	0	2007-05-29
18908.9	0	0	0	0	0	0	0	35	2	1	0	0	3	20	1	0	0	0	2	0	ja	0	2	3	44.0449	44.0449	-0.333652	2.2	44.0449	46.2449	0	1	0	0	1	1	2006-12-28	2007-05-29	152	0		-88		2007-03-02	3	0	0	2007-05-29
18908.9	0	0	0	0	0	0	0	35	2	1	0	0	3	20	1	0	0	0	2	0	ja	0	2	77	58.059	58.059	-0.333652	2.2	58.059	60.259	1	1	0	1	1	1	2006-12-28	2007-05-29	152	0		1	1	2007-05-30	5	0	0	2007-05-29
18908.9	0	0	0	0	0	0	0	35	2	1	0	0	3	20	1	0	0	0	2	0	ja	0	1	2	49.1788	49.1788	-0.295863	2.2	49.1788	51.3788	1	1	0	0	1	1	2006-12-28	2007-05-29	152	0		-172		2006-12-08	12	0	0	2007-05-29
20022.3	0	0	0	0	2	2	1	29	1	1	0	0	2	21	1	0	0	0	3	0	ja	0	1	2	75.6807	75.6807	-0.333652	2.2	75.6807	77.8807	1	1	1	1	1	0	2007-02-07	2007-07-14	157	-9		-151		2007-02-22	2	0	0	2007-07-23
20022.3	0	0	0	0	2	2	1	29	1	1	0	0	2	21	1	0	0	0	3	0	ja	0	3	66	79.1496	79.1496	-0.220284	2.2	79.1496	81.3496	1	1	1	1	1	0	2007-02-07	2007-07-14	157	-9		0	1	2007-07-23	7	0	0	2007-07-23
20022.3	0	0	0	0	2	2	1	29	1	1	0	0	2	21	1	0	0	0	3	0	ja	0	1	2	80.2596	80.2596	1.14013	2.2	81.3997	82.4596	1	1	1	1	1	0	2007-02-07	2007-07-14	157	-9		-171		2007-02-02	2	0	0	2007-07-23
20022.3	1	0	0	0	2	2	1	29	1	1	0	0	2	21	1	0	0	0	3	0	ja	0	1	2	2.14122	8.1	-0.220284	2.2	#NULL!	10.3	0	0	0	#NULL!	#NULL!	#NULL!	2007-02-07	2007-07-14	157	-9		-171		2007-02-02	2	0	0	2007-07-23
20022.3	0	0	0	0	2	2	1	29	1	1	0	0	2	21	1	0	0	0	3	0	ja	0	3	88	58.7528	58.7528	-0.258073	2.2	58.7528	60.9528	1	1	0	1	1	1	2007-02-07	2007-07-14	157	-9		2	1	2007-07-25	7	0	0	2007-07-23
20022.3	0	0	0	0	2	2	1	29	1	1	0	0	2	21	1	0	0	0	3	0	ja	0	3	5	71.7956	71.7956	-0.220284	2.2	71.7956	73.9956	1	1	0	1	1	1	2007-02-07	2007-07-14	157	-9		-24		2007-06-29	6	0	0	2007-07-23
20022.3	0	0	0	0	2	2	1	29	1	1	0	0	2	21	1	0	0	0	3	0	ja	0	2	3	70.9631	70.9631	0.573291	2.2	70.9631	73.1631	1	1	0	1	1	1	2007-02-07	2007-07-14	157	-9		-94		2007-04-20	4	0	0	2007-07-23
20022.3	0	0	0	0	2	2	1	29	1	1	0	0	2	21	1	0	0	0	3	0	ja	0	3	77	70.6856	70.6856	1.5936	2.2	72.2792	72.8856	1	1	0	1	1	1	2007-02-07	2007-07-14	157	-9		1	1	2007-07-24	7	0	0	2007-07-23
20022.8	1	0	0	0	0	0	0	25	1	1	0	0	3	20	1	3	1	0	0	0	ja	0	4	2	1.03119	8.1	-0.333652	2.2	#NULL!	10.3	0	0	0	#NULL!	#NULL!	#NULL!	2006-10-25	2007-03-14	140	-15		-167		2006-10-13	10	0	0	2007-03-29
20022.8	0	0	0	0	0	0	0	25	1	1	0	0	3	20	1	3	1	0	0	0	ja	0	1	4	16.0166	16.0166	-0.295863	2.2	16.0166	18.2166	0	0	0	0	0	1	2006-10-25	2007-03-14	140	-15		-99		2006-12-20	12	0	0	2007-03-29
20022.8	0	0	0	0	0	0	0	25	1	1	0	0	3	20	1	3	1	0	0	0	ja	0	2	66	12.2703	12.2703	-0.220284	2.2	12.2703	14.4703	0	0	0	0	0	1	2006-10-25	2007-03-14	140	-15		-1	1	2007-03-28	3	0	0	2007-03-29
20022.8	0	0	0	0	0	0	0	25	1	1	0	0	3	20	1	3	1	0	0	0	ja	0	2	77	9.91144	9.91144	1.17792	2.2	11.0894	12.1114	0	0	0	0	0	1	2006-10-25	2007-03-14	140	-15		1	1	2007-03-30	3	0	0	2007-03-29
20022.8	0	0	0	0	0	0	0	25	1	1	0	0	3	20	1	3	1	0	0	0	ja	0	4	3	26.2844	26.2844	-0.144705	2.2	26.2844	28.4844	0	1	0	0	1	1	2006-10-25	2007-03-14	140	-15		-136		2006-11-13	11	0	0	2007-03-29
20034	0	0	0	0	0	0	0	35	2	3	2	0	4	21.5	1	0	0	0	0	0	ja	0	2	3	75.4032	75.4032	5.826	5.826	81.2292	81.2292	1	1	1	1	1	0	2007-04-17	2007-10-03	169	-14		-154		2007-05-16	5	0	0	2007-10-17
20034	1	0	0	0	0	0	0	35	2	3	2	0	4	21.5	1	0	0	0	0	0	ja	0	2	2	0.753685	8.1	-0.295863	2.2	#NULL!	10.3	0	0	0	#NULL!	#NULL!	#NULL!	2007-04-17	2007-10-03	169	-14		-183		2007-04-17	4	0	0	2007-10-17
20034	1	0	0	0	0	0	0	35	2	3	2	0	4	21.5	1	0	0	0	0	0	ja	0	4	5	1.3087	8.1	-0.295863	2.2	#NULL!	10.3	0	0	0	#NULL!	#NULL!	#NULL!	2007-04-17	2007-10-03	169	-14		-22		2007-09-25	9	0	0	2007-10-17
20034	0	0	0	0	0	0	0	35	2	3	2	0	4	21.5	1	0	0	0	0	0	ja	0	4	66	27.8107	27.8107	-0.182495	2.2	27.8107	30.0107	0	1	0	0	1	1	2007-04-17	2007-10-03	169	-14		0	1	2007-10-18	10	1	0	2007-10-17
20034	0	0	0	0	0	0	0	35	2	3	2	0	4	21.5	1	0	0	0	0	0	ja	0	3	3	71.9344	71.9344	2.04707	2.2	73.9815	74.1344	1	1	0	1	1	1	2007-04-17	2007-10-03	169	-14		-100		2007-07-09	7	0	0	2007-10-17
20034.1	1	0	0	0	0	0	0	34	2	3	2	0	1	27	2	0	0	0	0	0	ja	0	3	2	-0.495099	8.1	-0.295863	2.2	#NULL!	10.3	0	0	0	#NULL!	#NULL!	#NULL!	2007-08-13	2008-02-06	177	-6		-182		2007-08-14	8	0	0	2008-02-12
20034.1	1	0	0	0	0	0	0	34	2	3	2	0	1	27	2	0	0	0	0	0	ja	0	4	2	-0.356345	8.1	-0.220284	2.2	#NULL!	10.3	0	0	0	#NULL!	#NULL!	#NULL!	2007-08-13	2008-02-06	177	-6		-148		2007-09-17	9	0	0	2008-02-12
20034.1	1	0	0	0	0	0	0	34	2	3	2	0	1	27	2	0	0	0	0	0	ja	0	1	5	0.0599164	8.1	-0.220284	2.2	#NULL!	10.3	0	0	0	#NULL!	#NULL!	#NULL!	2007-08-13	2008-02-06	177	-6		-7		2008-02-05	2	0	0	2008-02-12
20034.1	0	0	0	0	0	0	0	34	2	3	2	0	1	27	2	0	0	0	0	0	ja	0	4	4	31.002	31.002	2.27381	2.27381	33.2758	33.2758	0	1	0	0	1	1	2007-08-13	2008-02-06	177	-6		-84		2007-11-20	11	0	0	2008-02-12
20035.1	0	0	0	0	0	0	0	27	1	1	0	0	5	20.5	1	0	0	0	1	0	ja	0	4	2	73.4607	73.4607	-0.295863	2.2	73.4607	75.6607	1	1	1	1	1	1	2007-09-26	2008-03-19	175	-4		-179		2007-09-29	9	3	0	2008-03-23
20035.1	0	0	0	0	0	0	0	27	1	1	0	0	5	20.5	1	0	0	0	1	0	ja	0	1	4	107.317	107.317	-0.182495	2.2	107.317	109.517	1	1	1	1	1	0	2007-09-26	2008-03-19	175	-4		-74		2008-01-09	1	0	0	2008-03-23
20035.1	0	0	0	0	0	0	0	27	1	1	0	0	5	20.5	1	0	0	0	1	0	ja	0	2	77	92.4699	92.4699	0.11982	2.2	92.4699	94.6699	1	1	1	1	1	0	2007-09-26	2008-03-19	175	-4		1	1	2008-03-25	3	1	0	2008-03-23
20035.1	0	0	0	0	0	0	0	27	1	1	0	0	5	20.5	1	0	0	0	1	0	ja	0	2	5	84.2835	84.2835	0.346556	2.2	84.2835	86.4835	1	1	1	1	1	0	2007-09-26	2008-03-19	175	-4		-18		2008-03-05	3	0	0	2008-03-23
20035.1	0	0	0	0	0	0	0	27	1	1	0	0	5	20.5	1	0	0	0	1	0	ja	0	4	3	88.4461	88.4461	0.611081	2.2	88.4461	90.6461	1	1	1	1	1	0	2007-09-26	2008-03-19	175	-4		-142		2007-11-02	11	0	0	2008-03-23
20035.1	0	0	0	0	0	0	0	27	1	1	0	0	5	20.5	1	0	0	0	1	0	ja	0	2	88	61.8054	61.8054	-0.258073	2.2	61.8054	64.0054	1	1	0	1	1	1	2007-09-26	2008-03-19	175	-4		2	1	2008-03-25	3	0	0	2008-03-23
20046.5	1	0	0	0	0	0	0	35	2	3	2	0	4	29	2	1	1	0	0	0	ja	0	1	2	-0.0788374	8.1	-0.220284	2.2	#NULL!	10.3	0	0	0	#NULL!	#NULL!	#NULL!	2007-05-31	2007-07-24	54	-4		-184		2007-01-25	1	0	0	2007-07-28
20046.5	1	0	0	0	0	0	0	35	2	3	2	0	4	29	2	1	1	0	0	0	ja	0	3	5	-0.0788374	8.1	-0.220284	2.2	#NULL!	10.3	0	0	0	#NULL!	#NULL!	#NULL!	2007-05-31	2007-07-24	54	-4		-16		2007-07-12	7	0	0	2007-07-28
20046.5	1	0	0	0	0	0	0	35	2	3	2	0	4	29	2	1	1	0	0	0	ja	0	2	2	2.83499	8.1	-0.220284	2.2	#NULL!	10.3	0	0	0	#NULL!	#NULL!	#NULL!	2007-05-31	2007-07-24	54	-4		-145		2007-03-05	3	0	0	2007-07-28
20046.5	0	0	0	0	0	0	0	35	2	3	2	0	4	29	2	1	1	0	0	0	ja	0	3	88	25.5906	25.5906	-0.258073	2.2	25.5906	27.7906	0	1	0	0	1	1	2007-05-31	2007-07-24	54	-4		2	1	2007-07-30	7	0	0	2007-07-28
20046.5	0	0	0	0	0	0	0	35	2	3	2	0	4	29	2	1	1	0	0	0	ja	0	3	77	26.1456	26.1456	0.233188	2.2	26.1456	28.3456	0	1	0	0	1	1	2007-05-31	2007-07-24	54	-4		1	1	2007-07-29	7	0	0	2007-07-28
20046.5	0	0	0	0	0	0	0	35	2	3	2	0	4	29	2	1	1	0	0	0	ja	0	2	3	26.2844	26.2844	1.06455	2.2	27.3489	28.4844	0	1	0	0	1	1	2007-05-31	2007-07-24	54	-4		-93		2007-04-26	4	0	0	2007-07-28
20046.5	0	0	0	0	0	0	0	35	2	3	2	0	4	29	2	1	1	0	0	0	ja	0	3	66	23.3706	23.3706	2.68949	2.68949	26.06	26.06	0	1	0	0	1	1	2007-05-31	2007-07-24	54	-4		0	1	2007-07-29	7	1	0	2007-07-28
20046.8	0	0	0	0	1	1	1	33	2	1	0	0	1	22	1	0	0	0	4	0	ja	0	4	4	79.0108	79.0108	-0.333652	2.2	79.0108	81.2108	1	1	1	1	1	0	2007-08-13	2008-02-16	187	5		-77		2007-11-26	11	0	0	2008-02-11
20046.8	0	0	0	0	1	1	1	33	2	1	0	0	1	22	1	0	0	0	4	0	ja	0	3	2	84.561	84.561	-0.144705	2.2	84.561	86.761	1	1	1	1	1	0	2007-08-13	2008-02-16	187	5		-182		2007-08-13	8	0	0	2008-02-11
20046.8	0	0	0	0	1	1	1	33	2	1	0	0	1	22	1	0	0	0	4	0	ja	0	1	77	32.8058	32.8058	-0.220284	2.2	32.8058	35.0058	0	1	0	0	1	1	2007-08-13	2008-02-16	187	5		1	1	2008-02-12	2	0	0	2008-02-11
20046.8	0	0	0	0	1	1	1	33	2	1	0	0	1	22	1	0	0	0	4	0	ja	0	1	88	40.8535	40.8535	-0.220284	2.2	40.8535	43.0535	0	1	0	0	1	1	2007-08-13	2008-02-16	187	5		2	1	2008-02-13	2	0	0	2008-02-11
20046.8	0	0	0	0	1	1	1	33	2	1	0	0	1	22	1	0	0	0	4	0	ja	0	1	5	49.3175	49.3175	0.0442411	2.2	49.3175	51.5175	1	1	0	0	1	1	2007-08-13	2008-02-16	187	5		-5		2008-02-06	2	0	0	2008-02-11
20047.4	0	0	0	0	0	0	0	29	1	1	0	0	5	20	1	0	0	0	0	0	ja	0	4	3	87.4748	87.4748	2.27381	2.27381	89.7486	89.7486	1	1	1	1	1	0	2007-09-21	2008-04-03	195	-4		-140		2007-11-19	11	0	0	2008-04-07
20047.4	1	0	0	0	0	0	0	29	1	1	0	0	5	20	1	0	0	0	0	0	ja	0	4	2	0.337424	8.1	-0.295863	2.2	#NULL!	10.3	0	0	0	#NULL!	#NULL!	#NULL!	2007-09-21	2008-04-03	195	-4		-145		2007-11-14	11	0	0	2008-04-07
20047.4	1	0	0	0	0	0	0	29	1	1	0	0	5	20	1	0	0	0	0	0	ja	0	2	5	1.44745	8.1	-0.258073	2.2	#NULL!	10.3	0	0	0	#NULL!	#NULL!	#NULL!	2007-09-21	2008-04-03	195	-4		-7		2008-03-31	3	0	0	2008-04-07
20047.4	0	0	0	0	0	0	0	29	1	1	0	0	5	20	1	0	0	0	0	0	ja	0	1	3	72.3506	72.3506	-0.144705	2.2	72.3506	74.5506	1	1	0	1	1	1	2007-09-21	2008-04-03	195	-4		-91		2008-01-07	1	0	0	2008-04-07
20047.4	0	0	0	0	0	0	0	29	1	1	0	0	5	20	1	0	0	0	0	0	ja	0	2	77	52.2313	52.2313	0.0820304	2.2	52.2313	54.4313	1	1	0	1	1	1	2007-09-21	2008-04-03	195	-4		1	1	2008-04-08	4	0	0	2008-04-07
20047.4	0	0	0	0	0	0	0	29	1	1	0	0	5	20	1	0	0	0	0	0	ja	0	2	88	31.6958	31.6958	0.459924	2.2	31.6958	33.8958	0	1	0	0	1	1	2007-09-21	2008-04-03	195	-4		2	1	2008-04-09	4	0	0	2008-04-07
20047.4	0	0	0	0	0	0	0	29	1	1	0	0	5	20	1	0	0	0	0	0	ja	0	2	66	44.1836	44.1836	4.27664	4.27664	48.4603	48.4603	0	1	0	0	1	1	2007-09-21	2008-04-03	195	-4		0	1	2008-04-07	4	0	0	2008-04-07
20047.8	0	0	0	0	0	0	0	25	1	1	0	0	4	19	1	0	0	0	0	0	ja	0	4	3	73.5994	73.5994	-0.220284	2.2	73.5994	75.7994	1	1	1	1	1	1	2007-08-21	2008-02-08	171	-10		-97		2007-11-13	11	0	0	2008-02-18
20047.8	0	0	0	0	0	0	0	25	1	1	0	0	4	19	1	0	0	0	0	0	ja	0	1	66	76.097	76.097	0.00645183	2.2	76.097	78.297	1	1	1	1	1	0	2007-08-21	2008-02-08	171	-10		0	1	2008-02-19	2	1	0	2008-02-18
20047.8	0	0	0	0	0	0	0	25	1	1	0	0	4	19	1	0	0	0	0	0	ja	0	1	77	76.7908	76.7908	0.157609	2.2	76.7908	78.9908	1	1	1	1	1	0	2007-08-21	2008-02-08	171	-10		1	1	2008-02-19	2	0	0	2008-02-18
20047.8	1	0	0	0	0	0	0	25	1	1	0	0	4	19	1	0	0	0	0	0	ja	0	3	2	1.16995	8.1	-0.220284	2.2	#NULL!	10.3	0	0	0	#NULL!	#NULL!	#NULL!	2007-08-21	2008-02-08	171	-10		-181		2007-08-21	8	0	0	2008-02-18
20047.8	1	0	0	0	0	0	0	25	1	1	0	0	4	19	1	0	0	0	0	0	ja	0	1	5	1.16995	8.1	-0.144705	2.2	#NULL!	10.3	0	0	0	#NULL!	#NULL!	#NULL!	2007-08-21	2008-02-08	171	-10		-34		2008-01-15	1	0	0	2008-02-18
20047.8	0	0	0	0	0	0	0	25	1	1	0	0	4	19	1	0	0	0	0	0	ja	0	4	3	68.0493	68.0493	0.535502	2.2	68.0493	70.2493	1	1	0	1	1	1	2007-08-21	2008-02-08	171	-10		-145		2007-09-26	9	0	0	2008-02-18
20059.1	1	0	0	0	0	0	0	33	2	1	0	0	2	20.5	1	0	0	0	0	0	ja	0	1	2	1.58621	8.1	-0.295863	2.2	#NULL!	10.3	0	0	0	#NULL!	#NULL!	#NULL!	2007-02-07	2007-07-03	146	0		-154		2007-01-30	1	0	0	2007-07-03
20059.1	0	0	0	0	0	0	0	33	2	1	0	0	2	20.5	1	0	0	0	0	0	ja	0	2	4	19.3467	19.3467	-0.220284	2.2	19.3467	21.5467	0	0	0	0	0	1	2007-02-07	2007-07-03	146	0		-84		2007-04-10	4	0	0	2007-07-03
20059.1	1	0	0	0	0	0	0	33	2	1	0	0	2	20.5	1	0	0	0	0	0	ja	0	3	5	0.614932	8.1	-0.182495	2.2	#NULL!	10.3	0	0	0	#NULL!	#NULL!	#NULL!	2007-02-07	2007-07-03	146	0		-7		2007-06-26	6	0	0	2007-07-03
20059.1	0	0	0	0	0	0	0	33	2	1	0	0	2	20.5	1	0	0	0	0	0	ja	0	3	66	68.3268	68.3268	-0.333652	2.2	68.3268	70.5268	1	1	0	1	1	1	2007-02-07	2007-07-03	146	0		0	1	2007-07-03	7	0	0	2007-07-03
20059.1	0	0	0	0	0	0	0	33	2	1	0	0	2	20.5	1	0	0	0	0	0	ja	0	3	77	54.7289	54.7289	-0.295863	2.2	54.7289	56.9289	1	1	0	1	1	1	2007-02-07	2007-07-03	146	0		1	1	2007-07-05	7	1	0	2007-07-03
20059.1	0	0	0	0	0	0	0	33	2	1	0	0	2	20.5	1	0	0	0	0	0	ja	0	3	88	60.4178	60.4178	0.875606	2.2	60.4178	62.6178	1	1	0	1	1	1	2007-02-07	2007-07-03	146	0		2	1	2007-07-05	7	0	0	2007-07-03
20071.5	0	0	1	0	0	0	0	34	2	2	1	0	3	#NULL!	#NULL!	0	0	1	0	3	0	0	4	2	62.0829	62.0829	-0.333652	2.2	62.0829	64.2829	1	1	0	1	1	1	2006-08-17	2007-02-12	179	14		-144		2006-09-07	9	0	0	2007-01-29	18-01-2007
20071.5	0	0	1	0	0	0	0	34	2	2	1	0	3	#NULL!	#NULL!	0	0	1	0	3	0	0	4	2	62.2216	62.2216	-0.220284	2.2	62.2216	64.4216	1	1	0	1	1	1	2006-08-17	2007-02-12	179	14		-130		2006-09-21	9	0	0	2007-01-29	18-01-2007
20071.5	0	0	1	0	0	0	0	34	2	2	1	0	3	#NULL!	#NULL!	0	0	1	0	3	0	0	4	4	30.447	30.447	-0.106916	2.2	30.447	32.647	0	1	0	0	1	1	2006-08-17	2007-02-12	179	14		-67		2006-11-23	11	0	0	2007-01-29	18-01-2007
20071.7	0	0	0	1	0	1	1	34	2	3	2	0	1	24	1	0	0	1	0	0	ja	0	4	3	83.8672	83.8672	-0.182495	2.2	83.8672	86.0672	1	1	1	1	1	0	2007-07-10	2008-01-18	192	15		-122		2007-09-03	9	0	0	2008-01-03
20071.7	0	0	0	1	0	1	1	34	2	3	2	0	1	24	1	0	0	1	0	0	ja	0	1	66	31.1408	31.1408	-0.333652	2.2	31.1408	33.3408	0	1	0	0	1	1	2007-07-10	2008-01-18	192	15		-1	1	2008-01-02	1	0	0	2008-01-03
20071.7	0	0	0	1	0	1	1	34	2	3	2	0	1	24	1	0	0	1	0	0	ja	0	1	88	26.5619	26.5619	-0.182495	2.2	26.5619	28.7619	0	1	0	0	1	1	2007-07-10	2008-01-18	192	15		2	1	2008-01-07	1	2	0	2008-01-03
20071.7	0	0	0	1	0	1	1	34	2	3	2	0	1	24	1	0	0	1	0	0	ja	0	1	77	32.6671	32.6671	0.0442411	2.2	32.6671	34.8671	0	1	0	0	1	1	2007-07-10	2008-01-18	192	15		1	1	2008-01-04	1	0	0	2008-01-03
20071.7	0	0	0	1	0	1	1	34	2	3	2	0	1	24	1	0	0	1	0	0	ja	0	4	4	57.504	57.504	2.46276	2.46276	59.9667	59.9667	1	1	0	1	1	1	2007-07-10	2008-01-18	192	15		-63		2007-11-01	11	0	0	2008-01-03
20071.8	0	0	0	0	0	0	0	33	2	2	1	0	3	27	2	0	0	0	0	0	ja	0	4	3	77.207	77.207	-0.220284	2.2	77.207	79.407	1	1	1	1	1	0	2007-07-27	2008-02-06	194	0		-89		2007-11-09	11	0	0	2008-02-06
20071.8	1	0	0	0	0	0	0	33	2	2	1	0	3	27	2	0	0	0	0	0	ja	0	1	5	0.614932	8.1	-0.333652	2.2	#NULL!	10.3	0	0	0	#NULL!	#NULL!	#NULL!	2007-07-27	2008-02-06	194	0		-26		2008-01-11	1	0	0	2008-02-06
20071.8	1	0	0	0	0	0	0	33	2	2	1	0	3	27	2	0	0	0	0	0	ja	0	3	2	0.476178	8.1	-0.182495	2.2	#NULL!	10.3	0	0	0	#NULL!	#NULL!	#NULL!	2007-07-27	2008-02-06	194	0		-166		2007-08-24	8	0	0	2008-02-06
20071.8	0	0	0	0	0	0	0	33	2	2	1	0	3	27	2	0	0	0	0	0	ja	0	1	66	46.1262	46.1262	1.55581	2.2	47.682	48.3262	0	1	0	0	1	1	2007-07-27	2008-02-06	194	0		0	1	2008-02-06	2	0	0	2008-02-06
20071.8	0	0	0	0	0	0	0	33	2	2	1	0	3	27	2	0	0	0	0	0	ja	0	1	77	39.6047	39.6047	1.82034	2.2	41.4251	41.8047	0	1	0	0	1	1	2007-07-27	2008-02-06	194	0		1	1	2008-02-07	2	0	0	2008-02-06
20071.8	0	0	0	0	0	0	0	33	2	2	1	0	3	27	2	0	0	0	0	0	ja	0	4	3	54.7289	54.7289	1.89592	2.2	56.6248	56.9289	1	1	0	1	1	1	2007-07-27	2008-02-06	194	0		-134		2007-09-25	9	0	0	2008-02-06
20083.5	1	0	0	0	0	0	0	38	2	1	0	0	5	19	1	0	0	0	0	0	ja	0	4	2	0.19867	8.1	-0.295863	2.2	#NULL!	10.3	0	0	0	#NULL!	#NULL!	#NULL!	2006-11-22	2007-04-28	157	-11		-196		2006-10-25	10	0	0	2007-05-09
20083.5	1	0	0	0	0	0	0	38	2	1	0	0	5	19	1	0	0	0	0	0	ja	0	1	2	0.892439	8.1	-0.295863	2.2	#NULL!	10.3	0	0	0	#NULL!	#NULL!	#NULL!	2006-11-22	2007-04-28	157	-11		-154		2006-12-06	12	0	0	2007-05-09
20083.5	1	0	0	0	0	0	0	38	2	1	0	0	5	19	1	0	0	0	0	0	ja	0	2	5	0.19867	8.1	-0.258073	2.2	#NULL!	10.3	0	0	0	#NULL!	#NULL!	#NULL!	2006-11-22	2007-04-28	157	-11		-21		2007-04-18	4	0	0	2007-05-09
20083.5	0	0	0	0	0	0	0	38	2	1	0	0	5	19	1	0	0	0	0	0	ja	0	2	77	45.4324	45.4324	-0.144705	2.2	45.4324	47.6324	0	1	0	0	1	1	2006-11-22	2007-04-28	157	-11		1	1	2007-05-10	5	0	0	2007-05-09
20083.5	0	0	0	0	0	0	0	38	2	1	0	0	5	19	1	0	0	0	0	0	ja	0	2	88	40.576	40.576	1.29129	2.2	41.8673	42.776	0	1	0	0	1	1	2006-11-22	2007-04-28	157	-11		2	1	2007-05-11	5	0	0	2007-05-09
20083.5	0	0	0	0	0	0	0	38	2	1	0	0	5	19	1	0	0	0	0	0	ja	0	1	3	38.7722	38.7722	1.89592	2.2	40.6681	40.9722	0	1	0	0	1	1	2006-11-22	2007-04-28	157	-11		-98		2007-01-31	1	0	0	2007-05-09
20084.4	1	0	0	0	0	0	0	32	2	1	0	0	3	25.5	2	0	0	0	1	0	ja	0	1	3	0.0599164	8.1	-0.258073	2.2	#NULL!	10.3	0	0	0	#NULL!	#NULL!	#NULL!	2007-09-10	2008-03-22	194	-7		-100		2007-12-20	12	0	0	2008-03-29
20084.4	0	0	0	0	0	0	0	32	2	1	0	0	3	25.5	2	0	0	0	1	0	ja	0	2	88	47.2362	47.2362	-0.295863	2.2	47.2362	49.4362	0	1	0	0	1	1	2007-09-10	2008-03-22	194	-7		2	1	2008-03-31	3	0	0	2008-03-29
20084.4	0	0	0	0	0	0	0	32	2	1	0	0	3	25.5	2	0	0	0	1	0	ja	0	4	2	64.8579	64.8579	-0.144705	2.2	64.8579	67.0579	1	1	0	1	1	1	2007-09-10	2008-03-22	194	-7		-148		2007-11-02	11	0	0	2008-03-29
20084.4	0	0	0	0	0	0	0	32	2	1	0	0	3	25.5	2	0	0	0	1	0	ja	0	2	66	54.1739	54.1739	-0.0691268	2.2	54.1739	56.3739	1	1	0	1	1	1	2007-09-10	2008-03-22	194	-7		0	1	2008-03-31	3	2	0	2008-03-29
20084.4	0	0	0	0	0	0	0	32	2	1	0	0	3	25.5	2	0	0	0	1	0	ja	0	4	1	59.8628	59.8628	-0.0691268	2.2	59.8628	62.0628	1	1	0	1	1	1	2007-09-10	2008-03-22	194	-7		-198		2007-09-13	9	0	0	2008-03-29
20084.4	0	0	0	0	0	0	0	32	2	1	0	0	3	25.5	2	0	0	0	1	0	ja	0	2	77	50.4275	50.4275	0.64887	2.2	50.4275	52.6275	1	1	0	1	1	1	2007-09-10	2008-03-22	194	-7		1	1	2008-03-31	3	1	0	2008-03-29
20084.5	1	0	0	0	0	0	0	31	2	2	1	0	2	19.5	1	0	0	0	0	0	ja	0	3	2	0.476178	8.1	-0.258073	2.2	#NULL!	10.3	0	0	0	#NULL!	#NULL!	#NULL!	2007-09-24	2007-12-07	74	-8		-152		2007-07-16	7	0	0	2007-12-15
20084.5	1	0	0	0	0	0	0	31	2	2	1	0	2	19.5	1	0	0	0	0	0	ja	0	4	5	0.753685	8.1	-0.258073	2.2	#NULL!	10.3	0	0	0	#NULL!	#NULL!	#NULL!	2007-09-24	2007-12-07	74	-8		-19		2007-11-26	11	0	0	2007-12-15
20084.5	1	0	0	0	0	0	0	31	2	2	1	0	2	19.5	1	0	0	0	0	0	ja	0	3	2	-0.495099	8.1	1.14013	2.2	#NULL!	10.3	0	0	0	#NULL!	#NULL!	#NULL!	2007-09-24	2007-12-07	74	-8		-173		2007-06-25	6	0	0	2007-12-15
20084.5	0	0	0	0	0	0	0	31	2	2	1	0	2	19.5	1	0	0	0	0	0	ja	0	1	77	53.0639	53.0639	-0.295863	2.2	53.0639	55.2639	1	1	0	1	1	1	2007-09-24	2007-12-07	74	-8		1	1	2007-12-17	12	1	0	2007-12-15
20084.5	0	0	0	0	0	0	0	31	2	2	1	0	2	19.5	1	0	0	0	0	0	ja	0	4	4	66.9392	66.9392	1.66918	2.2	68.6084	69.1392	1	1	0	1	1	1	2007-09-24	2007-12-07	74	-8		-89		2007-09-17	9	0	0	2007-12-15
20084.5	0	0	0	0	0	0	0	31	2	2	1	0	2	19.5	1	0	0	0	0	0	ja	0	1	66	65.413	65.413	3.52086	3.52086	68.9338	68.9338	1	1	0	1	1	1	2007-09-24	2007-12-07	74	-8		0	1	2007-12-17	12	2	0	2007-12-15
20096.3	1	0	0	0	0	0	0	36	2	1	0	2	2	23	1	0	0	0	0	0	ja	0	1	2	-0.217591	8.1	-0.220284	2.2	#NULL!	10.3	0	0	0	#NULL!	#NULL!	#NULL!	2006-12-28	2007-05-23	146	-6		-153		2006-12-27	12	0	0	2007-05-29
20096.3	1	0	0	0	0	0	0	36	2	1	0	2	2	23	1	0	0	0	0	0	ja	0	1	2	0.337424	8.1	-0.0691268	2.2	#NULL!	10.3	0	0	0	#NULL!	#NULL!	#NULL!	2006-12-28	2007-05-23	146	-6		-176		2006-12-04	12	0	0	2007-05-29
20096.3	1	0	0	0	0	0	0	36	2	1	0	2	2	23	1	0	0	0	0	0	ja	0	2	5	1.16995	8.1	0.0820304	2.2	#NULL!	10.3	0	0	0	#NULL!	#NULL!	#NULL!	2006-12-28	2007-05-23	146	-6		-22		2007-05-07	5	0	0	2007-05-29
20096.3	0	0	0	0	0	0	0	36	2	1	0	2	2	23	1	0	0	0	0	0	ja	0	2	77	38.6335	38.6335	-0.295863	2.2	38.6335	40.8335	0	1	0	0	1	1	2006-12-28	2007-05-23	146	-6		1	1	2007-05-30	5	0	0	2007-05-29
20096.3	0	0	0	0	0	0	0	36	2	1	0	2	2	23	1	0	0	0	0	0	ja	0	2	66	51.3988	51.3988	1.14013	2.2	52.539	53.5988	1	1	0	1	1	1	2006-12-28	2007-05-23	146	-6		0	1	2007-05-29	5	0	0	2007-05-29
20096.3	0	0	0	0	0	0	0	36	2	1	0	2	2	23	1	0	0	0	0	0	ja	0	1	3	46.2649	46.2649	1.70697	2.2	47.9719	48.4649	0	1	0	0	1	1	2006-12-28	2007-05-23	146	-6		-92		2007-02-26	2	0	0	2007-05-29
20096.3	0	0	0	0	0	0	0	36	2	1	0	2	2	23	1	0	0	0	0	0	ja	0	2	88	37.3847	37.3847	4.04991	4.04991	41.4346	41.4346	0	1	0	0	1	1	2006-12-28	2007-05-23	146	-6		2	1	2007-05-31	5	0	0	2007-05-29
20108.4	0	0	0	0	0	0	0	40	3	1	0	2	2	19	1	0	0	0	0	0	ja	0	4	3	73.5994	73.5994	0.988974	2.2	73.5994	75.7994	1	1	1	1	1	1	2007-07-05	2008-01-15	194	-14		-104		2007-10-17	10	0	0	2008-01-29
20108.4	1	0	0	0	0	0	0	40	3	1	0	2	2	19	1	0	0	0	0	0	ja	0	1	5	1.3087	8.1	-0.258073	2.2	#NULL!	10.3	0	0	0	#NULL!	#NULL!	#NULL!	2007-07-05	2008-01-15	194	-14		-31		2007-12-31	12	2	0	2008-01-29
20108.4	1	0	0	0	0	0	0	40	3	1	0	2	2	19	1	0	0	0	0	0	ja	0	1	77	-0.0788374	8.1	-0.144705	2.2	#NULL!	10.3	0	0	0	#NULL!	#NULL!	#NULL!	2007-07-05	2008-01-15	194	-14		1	1	2008-01-30	1	0	0	2008-01-29
20108.4	1	0	0	0	0	0	0	40	3	1	0	2	2	19	1	0	0	0	0	0	ja	0	3	2	0.892439	8.1	2.61391	2.61391	#NULL!	10.7139	0	0	0	#NULL!	#NULL!	#NULL!	2007-07-05	2008-01-15	194	-14		-188		2007-07-25	7	0	0	2008-01-29
20108.4	0	0	0	0	0	0	0	40	3	1	0	2	2	19	1	0	0	0	0	0	ja	0	1	66	58.059	58.059	-0.333652	2.2	58.059	60.259	1	1	0	1	1	1	2007-07-05	2008-01-15	194	-14		1	1	2008-01-30	1	0	0	2008-01-29
20108.4	0	0	0	0	0	0	0	40	3	1	0	2	2	19	1	0	0	0	0	0	ja	0	3	3	69.4368	69.4368	0.988974	2.2	69.4368	71.6368	1	1	0	1	1	1	2007-07-05	2008-01-15	194	-14		-154		2007-08-28	8	0	0	2008-01-29
20108.4	0	0	0	0	0	0	0	40	3	1	0	2	2	19	1	0	0	0	0	0	ja	0	1	88	57.504	57.504	5.78822	5.78822	63.2922	63.2922	1	1	0	1	1	1	2007-07-05	2008-01-15	194	-14		2	1	2008-01-31	1	0	0	2008-01-29
20121.5	1	0	0	0	0	0	0	35	2	2	1	0	5	26.5	2	0	0	0	0	0	ja	0	4	5	-0.633853	8.1	-0.333652	2.2	#NULL!	10.3	0	0	0	#NULL!	#NULL!	#NULL!	2007-08-01	2007-09-23	53	-2		-13		2007-09-13	9	1	0	2007-09-25
20121.5	1	0	0	0	0	0	0	35	2	2	1	0	5	26.5	2	0	0	0	0	0	ja	0	4	5	0.337424	8.1	-0.220284	2.2	#NULL!	10.3	0	0	0	#NULL!	#NULL!	#NULL!	2007-08-01	2007-09-23	53	-2		-13		2007-09-13	9	1	0	2007-09-25
20121.5	1	0	0	0	0	0	0	35	2	2	1	0	5	26.5	2	0	0	0	0	0	ja	0	2	2	0.337424	8.1	-0.144705	2.2	#NULL!	10.3	0	0	0	#NULL!	#NULL!	#NULL!	2007-08-01	2007-09-23	53	-2		-188		2007-03-21	3	0	0	2007-09-25
20121.5	0	0	0	0	0	0	0	35	2	2	1	0	5	26.5	2	0	0	0	0	0	ja	0	4	77	34.1933	34.1933	-0.295863	2.2	34.1933	36.3933	0	1	0	0	1	1	2007-08-01	2007-09-23	53	-2		1	1	2007-09-26	9	0	0	2007-09-25
20121.5	0	0	0	0	0	0	0	35	2	2	1	0	5	26.5	2	0	0	0	0	0	ja	0	2	3	38.7722	38.7722	-0.182495	2.2	38.7722	40.9722	0	1	0	0	1	1	2007-08-01	2007-09-23	53	-2		-141		2007-05-07	5	0	0	2007-09-25
20121.5	0	0	0	0	0	0	0	35	2	2	1	0	5	26.5	2	0	0	0	0	0	ja	0	4	66	35.3034	35.3034	-0.106916	2.2	35.3034	37.5034	0	1	0	0	1	1	2007-08-01	2007-09-23	53	-2		0	1	2007-09-25	9	0	0	2007-09-25
20121.5	0	0	0	0	0	0	0	35	2	2	1	0	5	26.5	2	0	0	0	0	0	ja	0	3	4	58.4753	58.4753	0.762238	2.2	58.4753	60.6753	1	1	0	1	1	1	2007-08-01	2007-09-23	53	-2		-83		2007-07-05	7	1	0	2007-09-25
20121.5	0	0	0	0	0	0	0	35	2	2	1	0	5	26.5	2	0	0	0	0	0	ja	0	4	88	33.0833	33.0833	0.837817	2.2	33.0833	35.2833	0	1	0	0	1	1	2007-08-01	2007-09-23	53	-2		2	1	2007-09-29	9	2	0	2007-09-25
20121.6	0	0	0	0	0	0	0	33	2	1	0	0	3	17	0	0	0	0	2	0	ja	0	1	5	53.6189	53.6189	-0.182495	2.2	53.6189	55.8189	1	1	0	1	1	1	2006-08-31	2007-01-20	142	4		-20		2006-12-27	12	0	0	2007-01-16
20121.6	0	0	0	0	0	0	0	33	2	1	0	0	3	17	0	0	0	0	2	0	ja	0	1	66	32.9446	32.9446	-0.144705	2.2	32.9446	35.1446	0	1	0	0	1	1	2006-08-31	2007-01-20	142	4		0	1	2007-01-16	1	0	0	2007-01-16
20121.6	0	0	0	0	0	0	0	33	2	1	0	0	3	17	0	0	0	0	2	0	ja	0	3	2	60.4178	60.4178	0.00645183	2.2	60.4178	62.6178	1	1	0	1	1	1	2006-08-31	2007-01-20	142	4		-138		2006-08-31	8	0	0	2007-01-16
20121.6	0	0	0	0	0	0	0	33	2	1	0	0	3	17	0	0	0	0	2	0	ja	0	1	77	26.2844	26.2844	0.0820304	2.2	26.2844	28.4844	0	1	0	0	1	1	2006-08-31	2007-01-20	142	4		1	1	2007-01-17	1	0	0	2007-01-16
20121.6	0	0	0	0	0	0	0	33	2	1	0	0	3	17	0	0	0	0	2	0	ja	0	4	3	57.6427	57.6427	0.346556	2.2	57.6427	59.8427	1	1	0	1	1	1	2006-08-31	2007-01-20	142	4		-83		2006-10-25	10	0	0	2007-01-16
20121.6	0	0	0	0	0	0	0	33	2	1	0	0	3	17	0	0	0	0	2	0	ja	0	1	88	31.6958	31.6958	2.68949	2.68949	34.3853	34.3853	0	1	0	0	1	1	2006-08-31	2007-01-20	142	4		2	1	2007-01-18	1	0	0	2007-01-16
20121.8	0	0	0	0	0	0	0	33	2	2	1	0	2	25.5	2	0	0	0	2	0	ja	0	1	66	38.911	38.911	-0.295863	2.2	38.911	41.111	0	1	0	0	1	1	2007-08-08	2008-02-05	181	-12		-1	1	2008-02-18	2	2	0	2008-02-17
20121.8	0	0	0	0	0	0	0	33	2	2	1	0	2	25.5	2	0	0	0	2	0	ja	0	1	5	38.0785	38.0785	0.800027	2.2	38.0785	40.2785	0	1	0	0	1	1	2007-08-08	2008-02-05	181	-12		-20		2008-01-28	1	0	0	2008-02-17
20121.8	0	0	0	0	0	0	0	33	2	2	1	0	2	25.5	2	0	0	0	2	0	ja	0	4	3	47.7912	47.7912	0.800027	2.2	47.7912	49.9912	0	1	0	0	1	1	2007-08-08	2008-02-05	181	-12		-151		2007-09-19	9	0	0	2008-02-17
20121.8	0	0	0	0	0	0	0	33	2	2	1	0	2	25.5	2	0	0	0	2	0	ja	0	3	2	51.1213	51.1213	1.32908	2.2	52.4504	53.3213	1	1	0	1	1	1	2007-08-08	2008-02-05	181	-12		-193		2007-08-08	8	0	0	2008-02-17
20121.8	0	0	0	0	0	0	0	33	2	2	1	0	2	25.5	2	0	0	0	2	0	ja	0	4	4	40.9923	40.9923	3.14296	3.14296	44.1352	44.1352	0	1	0	0	1	1	2007-08-08	2008-02-05	181	-12		-93		2007-11-16	11	0	0	2008-02-17
20122	1	0	0	0	0	0	0	31	2	2	1	0	2	22	1	0	0	0	0	0	ja	0	1	5	-0.217591	8.1	-0.106916	2.2	#NULL!	10.3	0	0	0	#NULL!	#NULL!	#NULL!	2007-07-12	2008-01-25	197	-3		-24		2008-01-04	1	0	0	2008-01-28
20122	1	0	0	0	0	0	0	31	2	2	1	0	2	22	1	0	0	0	0	0	ja	0	3	2	0.19867	8.1	-0.106916	2.2	#NULL!	10.3	0	0	0	#NULL!	#NULL!	#NULL!	2007-07-12	2008-01-25	197	-3		-171		2007-08-10	8	0	0	2008-01-28
20122	0	0	0	0	0	0	0	31	2	2	1	0	2	22	1	0	0	0	0	0	ja	0	1	77	11.0215	11.0215	0.0442411	2.2	11.0215	13.2215	0	0	0	0	0	1	2007-07-12	2008-01-25	197	-3		1	1	2008-01-29	1	0	0	2008-01-28
20122	0	0	0	0	0	0	0	31	2	2	1	0	2	22	1	0	0	0	0	0	ja	0	4	4	22.1218	22.1218	0.573291	2.2	22.1218	24.3218	0	0	0	0	0	1	2007-07-12	2008-01-25	197	-3		-87		2007-11-02	11	0	0	2008-01-28
20122	0	0	0	0	0	0	0	31	2	2	1	0	2	22	1	0	0	0	0	0	ja	0	1	66	13.519	13.519	1.17792	2.2	14.697	15.719	0	0	0	0	0	1	2007-07-12	2008-01-25	197	-3		0	1	2008-01-29	1	1	0	2008-01-28
20122	0	0	0	0	0	0	0	31	2	2	1	0	2	22	1	0	0	0	0	0	ja	0	4	3	40.9923	40.9923	-0.333652	2.2	40.9923	43.1923	0	1	0	0	1	1	2007-07-12	2008-01-25	197	-3		-140		2007-09-10	9	0	0	2008-01-28
20122.7	0	0	0	0	0	0	0	25	1	1	0	0	5	22	1	0	0	0	0	0	ja	0	1	3	80.9534	80.9534	-0.220284	2.2	80.9534	83.1534	1	1	1	1	1	0	2006-12-13	2007-05-01	139	9		-80		2007-02-01	2	0	0	2007-04-22
20122.7	1	0	0	0	0	0	0	25	1	1	0	0	5	22	1	0	0	0	0	0	ja	0	2	5	0.19867	8.1	-0.333652	2.2	#NULL!	10.3	0	0	0	#NULL!	#NULL!	#NULL!	2006-12-13	2007-05-01	139	9		-10		2007-04-12	4	0	0	2007-04-22
20122.7	1	0	0	0	0	0	0	25	1	1	0	0	5	22	1	0	0	0	0	0	ja	0	4	2	0.892439	8.1	-0.258073	2.2	#NULL!	10.3	0	0	0	#NULL!	#NULL!	#NULL!	2006-12-13	2007-05-01	139	9		-163		2006-11-10	11	0	0	2007-04-22
20122.7	0	0	0	0	0	0	0	25	1	1	0	0	5	22	1	0	0	0	0	0	ja	0	2	66	56.394	56.394	-0.295863	2.2	56.394	58.594	1	1	0	1	1	1	2006-12-13	2007-05-01	139	9		0	1	2007-04-23	4	1	0	2007-04-22
20122.7	0	0	0	0	0	0	0	25	1	1	0	0	5	22	1	0	0	0	0	0	ja	0	2	77	47.0975	47.0975	0.00645183	2.2	47.0975	49.2975	0	1	0	0	1	1	2006-12-13	2007-05-01	139	9		1	1	2007-04-23	4	0	0	2007-04-22
20122.7	0	0	0	0	0	0	0	25	1	1	0	0	5	22	1	0	0	0	0	0	ja	0	2	88	54.8677	54.8677	0.00645183	2.2	54.8677	57.0677	1	1	0	1	1	1	2006-12-13	2007-05-01	139	9		2	1	2007-04-24	4	0	0	2007-04-22
20134.4	0	0	0	0	0	0	0	30	2	2	1	0	4	#NULL!	#NULL!	2	1	1	0	0	ja	0	1	77	23.3706	23.3706	-0.295863	2.2	23.3706	25.5706	0	1	0	0	0	1	2006-10-25	2006-12-26	62	-1		1	1	2006-12-28	12	0	0	2006-12-27
20134.4	0	0	0	0	0	0	0	30	2	2	1	0	4	#NULL!	#NULL!	2	1	1	0	0	ja	0	4	3	40.8535	40.8535	-0.295863	2.2	40.8535	43.0535	0	1	0	0	1	1	2006-10-25	2006-12-26	62	-1		-86		2006-10-02	10	0	0	2006-12-27
20134.4	0	0	0	0	0	0	0	30	2	2	1	0	4	#NULL!	#NULL!	2	1	1	0	0	ja	0	1	5	24.4806	24.4806	1.14013	2.2	25.6207	26.6806	0	1	0	0	1	1	2006-10-25	2006-12-26	62	-1		-9		2006-12-18	12	0	0	2006-12-27
20134.4	0	0	0	0	0	0	0	30	2	2	1	0	4	#NULL!	#NULL!	2	1	1	0	0	ja	0	3	2	44.5999	44.5999	2.84065	2.84065	47.4405	47.4405	0	1	0	0	1	1	2006-10-25	2006-12-26	62	-1		-177		2006-07-03	7	0	0	2006-12-27
20134.4	0	0	0	0	0	0	0	30	2	2	1	0	4	#NULL!	#NULL!	2	1	1	0	0	ja	0	3	2	49.8725	49.8725	2.91623	2.91623	52.7888	52.7888	1	1	0	1	1	1	2006-10-25	2006-12-26	62	-1		-147		2006-08-02	8	0	0	2006-12-27
20134.4	0	0	0	0	0	0	0	30	2	2	1	0	4	#NULL!	#NULL!	2	1	1	0	0	ja	0	1	66	26.7006	26.7006	3.67201	3.67201	30.3727	30.3727	0	1	0	0	1	1	2006-10-25	2006-12-26	62	-1		0	1	2006-12-28	12	1	0	2006-12-27
20146.1	1	0	0	0	0	0	0	38	2	2	1	0	2	25	2	0	0	0	1	0	ja	0	4	4	0.19867	8.1	-0.182495	2.2	#NULL!	10.3	0	0	0	#NULL!	#NULL!	#NULL!	2007-08-02	2008-02-18	200	-10		-91		2007-11-29	11	0	0	2008-02-28
20146.1	0	0	0	0	0	0	0	38	2	2	1	0	2	25	2	0	0	0	1	0	ja	0	2	77	40.2985	40.2985	-0.333652	2.2	40.2985	42.4985	0	1	0	0	1	1	2007-08-02	2008-02-18	200	-10		1	1	2008-03-03	3	3	0	2008-02-28
20146.1	0	0	0	0	0	0	0	38	2	2	1	0	2	25	2	0	0	0	1	0	ja	0	1	66	42.1023	42.1023	-0.333652	2.2	42.1023	44.3023	0	1	0	0	1	1	2007-08-02	2008-02-18	200	-10		0	1	2008-02-28	2	0	0	2008-02-28
20146.1	0	0	0	0	0	0	0	38	2	2	1	0	2	25	2	0	0	0	1	0	ja	0	1	5	41.131	41.131	-0.295863	2.2	41.131	43.331	0	1	0	0	1	1	2007-08-02	2008-02-18	200	-10		-28		2008-01-31	1	0	0	2008-02-28
20146.1	0	0	0	0	0	0	0	38	2	2	1	0	2	25	2	0	0	0	1	0	ja	0	2	88	39.7435	39.7435	-0.258073	2.2	39.7435	41.9435	0	1	0	0	1	1	2007-08-02	2008-02-18	200	-10		2	1	2008-03-03	3	2	0	2008-02-28
20146.1	0	0	0	0	0	0	0	38	2	2	1	0	2	25	2	0	0	0	1	0	ja	0	4	2	50.0113	50.0113	-0.106916	2.2	50.0113	52.2113	1	1	0	1	1	1	2007-08-02	2008-02-18	200	-10		-155		2007-09-26	9	0	0	2008-02-28
20146.1	0	0	0	0	0	0	0	38	2	2	1	0	2	25	2	0	0	0	1	0	ja	0	4	2	56.8102	56.8102	-0.106916	2.2	56.8102	59.0102	1	1	0	1	1	1	2007-08-02	2008-02-18	200	-10		-168		2007-09-13	9	0	0	2008-02-28
20146.3	0	0	0	0	1	1	1	37	2	2	1	0	1	18	0	0	0	0	4	0	ja	0	1	88	31.1408	31.1408	-0.295863	2.2	31.1408	33.3408	0	1	0	0	1	1	2007-08-13	2008-02-24	195	6		2	1	2008-02-20	2	0	0	2008-02-18
20146.3	0	0	0	0	1	1	1	37	2	2	1	0	1	18	0	0	0	0	4	0	ja	0	4	3	25.4519	25.4519	-0.220284	2.2	25.4519	27.6519	0	1	0	0	1	1	2007-08-13	2008-02-24	195	6		-133		2007-10-08	10	0	0	2008-02-18
20146.3	0	0	0	0	1	1	1	37	2	2	1	0	1	18	0	0	0	0	4	0	ja	0	1	4	28.0882	28.0882	-0.0313375	2.2	28.0882	30.2882	0	1	0	0	1	1	2007-08-13	2008-02-24	195	6		-77		2007-12-03	12	0	0	2008-02-18
20146.3	0	0	0	0	1	1	1	37	2	2	1	0	1	18	0	0	0	0	4	0	ja	0	1	77	26.4231	26.4231	0.00645183	2.2	26.4231	28.6231	0	1	0	0	1	1	2007-08-13	2008-02-24	195	6		1	1	2008-02-19	2	0	0	2008-02-18
20146.3	0	0	0	0	1	1	1	37	2	2	1	0	1	18	0	0	0	0	4	0	ja	0	1	5	27.2557	27.2557	0.11982	2.2	27.2557	29.4557	0	1	0	0	1	1	2007-08-13	2008-02-24	195	6		-5		2008-02-13	2	0	0	2008-02-18
20146.3	0	0	0	0	1	1	1	37	2	2	1	0	1	18	0	0	0	0	4	0	ja	0	1	5	28.782	28.782	1.14013	2.2	29.9221	30.982	0	1	0	0	1	1	2007-08-13	2008-02-24	195	6		-10		2008-02-08	2	0	0	2008-02-18
20147.1	0	0	0	0	0	0	0	30	2	1	0	0	2	20	1	0	0	0	0	0	ja	0	1	66	78.4558	78.4558	-0.144705	2.2	78.4558	80.6558	1	1	1	1	1	0	2007-05-31	2007-12-14	197	-5		-1	1	2007-12-19	12	1	0	2007-12-19
20147.1	0	0	0	0	0	0	0	30	2	1	0	0	2	20	1	0	0	0	0	0	ja	0	4	3	109.537	109.537	-0.144705	2.2	109.537	111.737	1	1	1	1	1	0	2007-05-31	2007-12-14	197	-5		-98		2007-09-12	9	0	0	2007-12-19
20147.1	1	0	0	0	0	0	0	30	2	1	0	0	2	20	1	0	0	0	0	0	ja	0	3	2	0.337424	8.1	-0.144705	2.2	#NULL!	10.3	0	0	0	#NULL!	#NULL!	#NULL!	2007-05-31	2007-12-14	197	-5		-168		2007-07-04	7	0	0	2007-12-19
20147.1	1	0	0	0	0	0	0	30	2	1	0	0	2	20	1	0	0	0	0	0	ja	0	1	5	2.55748	8.1	-0.144705	2.2	#NULL!	10.3	0	0	0	#NULL!	#NULL!	#NULL!	2007-05-31	2007-12-14	197	-5		-14		2007-12-05	12	0	0	2007-12-19
20147.1	1	0	0	0	0	0	0	30	2	1	0	0	2	20	1	0	0	0	0	0	ja	0	3	2	0.0599164	8.1	-0.0313375	2.2	#NULL!	10.3	0	0	0	#NULL!	#NULL!	#NULL!	2007-05-31	2007-12-14	197	-5		-146		2007-07-26	7	0	0	2007-12-19
20147.1	1	0	0	0	0	0	0	30	2	1	0	0	2	20	1	0	0	0	0	0	ja	0	3	2	0.476178	8.1	1.74476	2.2	#NULL!	10.3	0	0	0	#NULL!	#NULL!	#NULL!	2007-05-31	2007-12-14	197	-5		-173		2007-06-29	6	0	0	2007-12-19
20147.1	0	0	0	0	0	0	0	30	2	1	0	0	2	20	1	0	0	0	0	0	ja	0	1	77	59.169	59.169	0.913395	2.2	59.169	61.369	1	1	0	1	1	1	2007-05-31	2007-12-14	197	-5		1	1	2007-12-20	12	0	0	2007-12-19
20147.1	0	0	0	0	0	0	0	30	2	1	0	0	2	20	1	0	0	0	0	0	ja	0	1	88	55.1452	55.1452	1.48023	2.2	56.6254	57.3452	1	1	0	1	1	1	2007-05-31	2007-12-14	197	-5		2	1	2007-12-27	12	6	0	2007-12-19
20159.3	1	0	0	0	0	0	0	32	2	2	1	0	3	23	1	0	0	0	0	0	ja	0	3	5	-0.0788374	8.1	-0.0313375	2.2	#NULL!	10.3	0	0	0	#NULL!	#NULL!	#NULL!	2007-03-21	2007-09-05	168	-8		-22		2007-08-22	8	0	0	2007-09-13
20159.3	1	0	0	0	0	0	0	32	2	2	1	0	3	23	1	0	0	0	0	0	ja	0	2	2	0.19867	8.1	0.11982	2.2	#NULL!	10.3	0	0	0	#NULL!	#NULL!	#NULL!	2007-03-21	2007-09-05	168	-8		-176		2007-03-21	3	0	0	2007-09-13
20159.3	1	0	0	0	0	0	0	32	2	2	1	0	3	23	1	0	0	0	0	0	ja	0	4	66	-0.633853	8.1	1.55581	2.2	#NULL!	10.3	0	0	0	#NULL!	#NULL!	#NULL!	2007-03-21	2007-09-05	168	-8		0	1	2007-09-14	9	1	0	2007-09-13
20159.3	0	0	0	0	0	0	0	32	2	2	1	0	3	23	1	0	0	0	0	0	ja	0	4	77	53.7576	53.7576	-0.258073	2.2	53.7576	55.9576	1	1	0	1	1	1	2007-03-21	2007-09-05	168	-8		1	1	2007-09-14	9	0	0	2007-09-13
20159.3	0	0	0	0	0	0	0	32	2	2	1	0	3	23	1	0	0	0	0	0	ja	0	3	4	59.5853	59.5853	-0.258073	2.2	59.5853	61.7853	1	1	0	1	1	1	2007-03-21	2007-09-05	168	-8		-92		2007-06-13	6	0	0	2007-09-13
20159.3	0	0	0	0	0	0	0	32	2	2	1	0	3	23	1	0	0	0	0	0	ja	0	2	3	55.1452	55.1452	0.346556	2.2	55.1452	57.3452	1	1	0	1	1	1	2007-03-21	2007-09-05	168	-8		-148		2007-04-18	4	0	0	2007-09-13
21271.7	0	0	0	0	2	2	1	34	2	1	0	0	2	28.5	2	0	0	0	3	0	ja	0	4	77	47.7912	47.7912	-0.371441	2.2	47.7912	49.9912	0	1	0	0	1	1	2007-05-31	2007-08-22	83	-17		1	1	2007-09-10	9	1	0	2007-09-08
21271.7	0	0	0	0	2	2	1	34	2	1	0	0	2	28.5	2	0	0	0	3	0	ja	0	2	3	34.0546	34.0546	-0.258073	2.2	34.0546	36.2546	0	1	0	0	1	1	2007-05-31	2007-08-22	83	-17		-157		2007-04-04	4	0	0	2007-09-08
21271.7	0	0	0	0	2	2	1	34	2	1	0	0	2	28.5	2	0	0	0	3	0	ja	0	4	66	42.7961	42.7961	-0.258073	2.2	42.7961	44.9961	0	1	0	0	1	1	2007-05-31	2007-08-22	83	-17		-1	1	2007-09-07	9	0	0	2007-09-08
21271.7	0	0	0	0	2	2	1	34	2	1	0	0	2	28.5	2	0	0	0	3	0	ja	0	2	3	62.3604	62.3604	-0.144705	2.2	62.3604	64.5604	1	1	0	1	1	1	2007-05-31	2007-08-22	83	-17		-102		2007-05-29	5	0	0	2007-09-08
21271.7	0	0	0	0	2	2	1	34	2	1	0	0	2	28.5	2	0	0	0	3	0	ja	0	3	5	47.375	47.375	-0.0313375	2.2	47.375	49.575	0	1	0	0	1	1	2007-05-31	2007-08-22	83	-17		-39		2007-07-31	7	0	0	2007-09-08
21271.7	0	0	0	0	2	2	1	34	2	1	0	0	2	28.5	2	0	0	0	3	0	ja	0	2	2	34.3321	34.3321	0.573291	2.2	34.3321	36.5321	0	1	0	0	1	1	2007-05-31	2007-08-22	83	-17		-186		2007-03-06	3	0	0	2007-09-08
21271.7	0	0	0	0	2	2	1	34	2	1	0	0	2	28.5	2	0	0	0	3	0	ja	0	4	88	45.5712	45.5712	4.12549	4.12549	49.6966	49.6966	0	1	0	0	1	1	2007-05-31	2007-08-22	83	-17		2	1	2007-09-10	9	0	0	2007-09-08
21283.4	0	0	0	1	0	1	1	40	3	2	1	0	1	21	1	0	0	1	0	0	ja	0	4	2	91.7762	91.7762	1.02676	2.2	92.8029	93.9762	1	1	1	1	1	0	2007-08-09	2008-02-21	196	20		-149		2007-09-05	9	0	0	2008-02-01
21283.4	0	0	0	1	0	1	1	40	3	2	1	0	1	21	1	0	0	1	0	0	ja	0	1	66	46.8199	46.8199	-0.220284	2.2	46.8199	49.0199	0	1	0	0	1	1	2007-08-09	2008-02-21	196	20		-1	1	2008-01-31	1	0	0	2008-02-01
[truncated: 2,233 more rows]
[truncated: 65 more columns]
